# Supplementary material for: SMYD3 promotes aerobic glycolysis in diffuse large B-cell lymphoma via H3K4me3-mediated PKM2 transcription
Source: Cell Death Dis. 2022 Sep 3;13(9):763. doi: 10.1038/s41419-022-05208-7 (PMC9440895; doi:10.1038/s41419-022-05208-7)
Supplement: Supplementary file 3 — Supplementary Table 2 [file 41419_2022_5208_MOESM3_ESM.xlsx]

## Sheet: SMYD3.vs.IgG_quant
Protein Group	Protein ID	UniProtEntry	UniProtKB.ID	Significance	Coverage (%)	#Peptides	#Unique	PTM	Avg. Mass	Description	IgG.1	IgG.2	IgG.3	SMYD3.1	SMYD3.2	SMYD3.3	IgG	SMYD3	Gene.Name	STRING	KEGG	Pfam	Gene ontology (biological process)	Gene ontology (cellular component)	Gene ontology (molecular function)	Interacts with	Tissue specificity	BioCyc	BRENDA	Reactome	SABIO-RK	SignaLink	SIGNOR	BioGrid	CORUM	DIP	ELM	IntAct	MINT	CDD	InterPro	PANTHER	PROSITE	Blast.Description.Annotation	GO.ID.list	GO.Names.list	Signature.Accession	Signature.Description	InterPro.Accession
1	3	P04264	K2C1_HUMAN	81.92	82	199	4	Carbamidomethylation; Oxidation (M); Acetylation (Protein N-term); Deamidation (NQ)	66039	Keratin type II cytoskeletal 1 OS=Homo sapiens OX=9606 GN=KRT1 PE=1 SV=6	14700000	1380000	12100000	17700000	25100000	20100000	9380000	21000000	KRT1;KRTA;CK1;EHK;EHK1;EPPK;K1;KRT1A;NEPPK	9606.ENSP00000252244	hsa:3848	PF00038;PF16208;PF16210	complement activation, lectin pathway [GO:0001867]; cornification [GO:0070268]; establishment of skin barrier [GO:0061436]; fibrinolysis [GO:0042730]; keratinization [GO:0031424]; negative regulation of inflammatory response [GO:0050728]; neutrophil degranulation [GO:0043312]; peptide cross-linking [GO:0018149]; regulation of angiogenesis [GO:0045765]; response to oxidative stress [GO:0006979]; r…	blood microparticle [GO:0072562]; cornified envelope [GO:0001533]; cytoskeleton [GO:0005856]; cytosol [GO:0005829]; extracellular exosome [GO:0070062]; extracellular matrix [GO:0031012]; extracellular region [GO:0005576]; extracellular space [GO:0005615]; ficolin-1-rich granule lumen [GO:1904813]; keratin filament [GO:0045095]; membrane [GO:0016020]; nucleus [GO:0005634]	carbohydrate binding [GO:0030246]; receptor activity [GO:0004872]; structural constituent of epidermis [GO:0030280]	Q08379; P19012; Q7Z3Y8; Q14525; O76014; P37198; P14373	TISSUE SPECIFICITY: The source of this protein is neonatal foreskin. The 67-kDa type II keratins are expressed in terminally differentiating epidermis.			R-HSA-6798695;R-HSA-6805567;R-HSA-6809371			P04264	110046				P04264	P04264		IPR001664;IPR018039;IPR032449;IPR032444;IPR003054	PTHR23239	PS00226;PS51842	keratin 1	P:GO:0007165; P:GO:0050728; F:GO:0005198; P:GO:0045765; F:GO:0004872; P:GO:0042730; C:GO:0005886; P:GO:0061436; C:GO:0005634; P:GO:0001895; P:GO:0006979; C:GO:0045095; C:GO:0070062; F:GO:0005515; P:GO:0001867; C:GO:0072562; C:GO:0031012; F:GO:0030246	P:signal transduction; P:negative regulation of inflammatory response; F:structural molecule activity; P:regulation of angiogenesis; F:receptor activity; P:fibrinolysis; C:plasma membrane; P:establishment of skin barrier; C:nucleus; P:retina homeostasis; P:response to oxidative stress; C:keratin filament; C:extracellular exosome; F:protein binding; P:complement activation, lectin pathway; C:blood…	mobidb-lite (MobiDBLite);PR01276 (PRINTS);Coil (Coils);SSF64593 (SUPERFAMILY);SM01391 (SMART);PF00038 (Pfam);G3DSA:1.20.5.170 (Gene3D);PS00226 (ProSitePatterns);PF16208 (Pfam);G3DSA:1.20.5.340 (Gene3D);PF16210 (Pfam)	consensus disorder prediction (MobiDBLite);Type II keratin signature (PRINTS);Intermediate filament protein (Pfam);Intermediate filaments signature. (ProSitePatterns);Keratin type II head (Pfam);Keratin type II cytoskeletal 1 tail (Pfam)	IPR003054 (PRINTS);IPR001664 (SMART);IPR001664 (Pfam);IPR018039 (ProSitePatterns);IPR032444 (Pfam);IPR032449 (Pfam)
3	9	P35579	MYH9_HUMAN	200	67	205	171	Carbamidomethylation; Oxidation (M); Acetylation (Protein N-term); Deamidation (NQ)	226530	Myosin-9 OS=Homo sapiens OX=9606 GN=MYH9 PE=1 SV=4	468000000	206000000	623000	57200000	15300000	56200000	301000000	43900000	MYH9;BDPLT6;DFNA17;EPSTS;FTNS;MHA;NMHC-II-A;NMMHC-IIA;NMMHCA	9606.ENSP00000216181	hsa:4627	PF00063;PF02736;PF01576	actin cytoskeleton reorganization [GO:0031532]; actin filament-based movement [GO:0030048]; actomyosin structure organization [GO:0031032]; angiogenesis [GO:0001525]; blood vessel endothelial cell migration [GO:0043534]; cytokinetic process [GO:0032506]; establishment of meiotic spindle localization [GO:0051295]; establishment of T cell polarity [GO:0001768]; integrin-mediated signaling pathway […	actin cytoskeleton [GO:0015629]; actomyosin [GO:0042641]; actomyosin contractile ring [GO:0005826]; brush border [GO:0005903]; cell-cell adherens junction [GO:0005913]; cell leading edge [GO:0031252]; cleavage furrow [GO:0032154]; cytoplasm [GO:0005737]; cytosol [GO:0005829]; extracellular exosome [GO:0070062]; extracellular matrix [GO:0031012]; focal adhesion [GO:0005925]; immunological synapse …	actin binding [GO:0003779]; actin-dependent ATPase activity [GO:0030898]; actin filament binding [GO:0051015]; ADP binding [GO:0043531]; ATPase activity [GO:0016887]; ATP binding [GO:0005524]; cadherin binding [GO:0045296]; calmodulin binding [GO:0005516]; microfilament motor activity [GO:0000146]; microtubule binding [GO:0008017]; microtubule motor activity [GO:0003777]; motor activity [GO:00037…	P61073; P62993; O00255; O00255-2; P19338; P26447; O46385	TISSUE SPECIFICITY: In the kidney, expressed in the glomeruli. Also expressed in leukocytes. {ECO:0000269|PubMed:11752022, ECO:0000269|PubMed:1912569}.			R-HSA-2029482;R-HSA-3928663;R-HSA-416572;R-HSA-5625740;R-HSA-5625900;R-HSA-5627117;R-HSA-5627123			P35579	110712	P35579	DIP-33103N		P35579	P35579		IPR000048;IPR036961;IPR001609;IPR004009;IPR008989;IPR002928;IPR027417;IPR036305		PS50096;PS51456;PS51844	myosin-9	P:GO:0015031; C:GO:0008305; P:GO:0000212; P:GO:1903923; P:GO:0006911; C:GO:0005826; C:GO:0005903; P:GO:0001701; P:GO:1903919; P:GO:0030220; C:GO:0005829; C:GO:0031594; C:GO:0008180; P:GO:0030224; P:GO:0070527; F:GO:0019904; P:GO:0031032; C:GO:0005884; F:GO:0000146; F:GO:0051015; F:GO:0030898; F:GO:0005516; C:GO:0005913; P:GO:0051295; P:GO:0032796; P:GO:0008360; C:GO:0032154; P:GO:0000910; C:GO:00…	P:protein transport; C:integrin complex; P:meiotic spindle organization; P:positive regulation of protein processing in phagocytic vesicle; P:phagocytosis, engulfment; C:actomyosin contractile ring; C:brush border; P:in utero embryonic development; P:negative regulation of actin filament severing; P:platelet formation; C:cytosol; C:neuromuscular junction; C:COP9 signalosome; P:monocyte differenti…	SSF90257 (SUPERFAMILY);G3DSA:1.20.5.340 (Gene3D);mobidb-lite (MobiDBLite);PS50096 (ProSiteProfiles);Coil (Coils);PR00193 (PRINTS);SSF52540 (SUPERFAMILY);PS51456 (ProSiteProfiles);PF00063 (Pfam);PF02736 (Pfam);PF01576 (Pfam);SM00015 (SMART);SM00242 (SMART);SSF48097 (SUPERFAMILY);G3DSA:4.10.270.10 (Gene3D);G3DSA:2.30.30.360 (Gene3D)	consensus disorder prediction (MobiDBLite);IQ motif profile. (ProSiteProfiles);Myosin heavy chain signature (PRINTS);Myosin motor domain profile. (ProSiteProfiles);Myosin head (motor domain) (Pfam);Myosin N-terminal SH3-like domain (Pfam);Myosin tail (Pfam)	IPR000048 (ProSiteProfiles);IPR001609 (PRINTS);IPR027417 (SUPERFAMILY);IPR001609 (ProSiteProfiles);IPR001609 (Pfam);IPR004009 (Pfam);IPR002928 (Pfam);IPR000048 (SMART);IPR001609 (SMART);IPR036305 (SUPERFAMILY);IPR008989 (Gene3D)
5	7	P35908	K22E_HUMAN	17.96	81	137	99	Carbamidomethylation; Oxidation (M); Acetylation (Protein N-term); Deamidation (NQ)	65433	Keratin type II cytoskeletal 2 epidermal OS=Homo sapiens OX=9606 GN=KRT2 PE=1 SV=2	202000000	201000000	269000000	336000000	258000000	344000000	224000000	313000000	KRT2;KRT2A;KRT2E;CK-2e;K2e;KRTE	9606.ENSP00000310861	hsa:3849	PF00038;PF16208	cornification [GO:0070268]; epidermis development [GO:0008544]; intermediate filament organization [GO:0045109]; keratinization [GO:0031424]; keratinocyte activation [GO:0032980]; keratinocyte development [GO:0003334]; keratinocyte migration [GO:0051546]; keratinocyte proliferation [GO:0043616]; peptide cross-linking [GO:0018149]	cornified envelope [GO:0001533]; cytosol [GO:0005829]; extracellular exosome [GO:0070062]; extracellular space [GO:0005615]; intermediate filament [GO:0005882]; keratin filament [GO:0045095]; membrane [GO:0016020]; nucleus [GO:0005634]	cytoskeletal protein binding [GO:0008092]; structural constituent of cytoskeleton [GO:0005200]; structural constituent of epidermis [GO:0030280]	A1A4E9; P13646; P19012; P08727; Q15323; O76015; Q6A162	TISSUE SPECIFICITY: Expressed in the upper spinous and granular suprabasal layers of normal adult epidermal tissues from most body sites including thigh, breast nipple, foot sole, penile shaft and axilla. Not present in foreskin, squamous metaplasias and carcinomas. Expression in hypertrophic and keloid scars begins in the deepest suprabasal layer. Weakly expressed in normal gingiva and tongue, h…			R-HSA-6805567;R-HSA-6809371				110047				P35908			IPR001664;IPR018039;IPR032444;IPR003054	PTHR23239	PS00226;PS51842	type II cytoskeletal 2 epidermal isoform X2	C:GO:0005634; C:GO:0005615; C:GO:0045095; C:GO:0070062; F:GO:0005515; P:GO:0043616; C:GO:0016020; C:GO:0005794; F:GO:0005200; P:GO:0032980; P:GO:0031424; P:GO:0051546	C:nucleus; C:extracellular space; C:keratin filament; C:extracellular exosome; F:protein binding; P:keratinocyte proliferation; C:membrane; C:Golgi apparatus; F:structural constituent of cytoskeleton; P:keratinocyte activation; P:keratinization; P:keratinocyte migration	mobidb-lite (MobiDBLite);SSF64593 (SUPERFAMILY);SM01391 (SMART);G3DSA:1.20.5.340 (Gene3D);Coil (Coils);PF00038 (Pfam);PF16208 (Pfam);G3DSA:1.20.5.170 (Gene3D);PR01276 (PRINTS);PS00226 (ProSitePatterns)	consensus disorder prediction (MobiDBLite);Intermediate filament protein (Pfam);Keratin type II head (Pfam);Type II keratin signature (PRINTS);Intermediate filaments signature. (ProSitePatterns)	IPR001664 (SMART);IPR001664 (Pfam);IPR032444 (Pfam);IPR003054 (PRINTS);IPR018039 (ProSitePatterns)
6	10	P13645	K1C10_HUMAN	39.34	73	99	59	Carbamidomethylation; Oxidation (M); Acetylation (Protein N-term); Deamidation (NQ)	58827	Keratin type I cytoskeletal 10 OS=Homo sapiens OX=9606 GN=KRT10 PE=1 SV=6	56100000	59700000	129000000	38400000	49500000	55800000	82200000	48100000	KRT10;KPP;BCIE;BIE;CK10;EHK;K10	9606.ENSP00000269576	hsa:3858	PF00038	cornification [GO:0070268]; keratinization [GO:0031424]; keratinocyte differentiation [GO:0030216]; peptide cross-linking [GO:0018149]	cornified envelope [GO:0001533]; cytoplasm [GO:0005737]; cytosol [GO:0005829]; extracellular exosome [GO:0070062]; extracellular space [GO:0005615]; intermediate filament [GO:0005882]; membrane [GO:0016020]; nucleus [GO:0005634]	structural constituent of epidermis [GO:0030280]		TISSUE SPECIFICITY: Seen in all suprabasal cell layers including stratum corneum.			R-HSA-6805567;R-HSA-6809371			P13645	110056				P13645	P13645		IPR001664;IPR018039;IPR002957	PTHR23239	PS00226;PS51842	type I cytoskeletal 10 isoform X1	C:GO:0005634; P:GO:0030216; C:GO:0005615; F:GO:0030280; C:GO:0070062; C:GO:0005737; C:GO:0016020; C:GO:0005882	C:nucleus; P:keratinocyte differentiation; C:extracellular space; F:structural constituent of epidermis; C:extracellular exosome; C:cytoplasm; C:membrane; C:intermediate filament	Coil (Coils);SSF64593 (SUPERFAMILY);G3DSA:1.20.5.170 (Gene3D);PS00226 (ProSitePatterns);SM01391 (SMART);G3DSA:1.20.5.340 (Gene3D);SSF46579 (SUPERFAMILY);PF00038 (Pfam);mobidb-lite (MobiDBLite);PR01248 (PRINTS)	Intermediate filaments signature. (ProSitePatterns);Intermediate filament protein (Pfam);consensus disorder prediction (MobiDBLite);Type I keratin signature (PRINTS)	IPR018039 (ProSitePatterns);IPR001664 (SMART);IPR001664 (Pfam);IPR002957 (PRINTS)
9	18	P63261	ACTG_HUMAN	2.13	59	64	1	Carbamidomethylation; Oxidation (M); Acetylation (Protein N-term); Deamidation (NQ)	41793	Actin cytoplasmic 2 OS=Homo sapiens OX=9606 GN=ACTG1 PE=1 SV=1	218000	0	0	109000	0	0	218000	109000	ACTG1;ACTG;ACT;BRWS2;DFNA20;DFNA26;HEL-176	9606.ENSP00000331514	hsa:71	PF00022	cell junction assembly [GO:0034329]; cellular response to interferon-gamma [GO:0071346]; ephrin receptor signaling pathway [GO:0048013]; Fc-gamma receptor signaling pathway involved in phagocytosis [GO:0038096]; membrane organization [GO:0061024]; platelet aggregation [GO:0070527]; retina homeostasis [GO:0001895]; sarcomere organization [GO:0045214]; vascular endothelial growth factor receptor si…	actin filament [GO:0005884]; blood microparticle [GO:0072562]; cytoskeleton [GO:0005856]; cytosol [GO:0005829]; dense body [GO:0097433]; extracellular exosome [GO:0070062]; extracellular matrix [GO:0031012]; extracellular space [GO:0005615]; filamentous actin [GO:0031941]; focal adhesion [GO:0005925]; membrane [GO:0016020]; myelin sheath [GO:0043209]; myofibril [GO:0030016]; nucleus [GO:0005634];…	ATP binding [GO:0005524]; identical protein binding [GO:0042802]; profilin binding [GO:0005522]; structural constituent of cytoskeleton [GO:0005200]; ubiquitin protein ligase binding [GO:0031625]	Itself; P60010; P60709; P46680; P40123; O60826; P23528; Q549N0; Q9Y281; P60981; Q08426; P40692; Q1KLZ0; Q02821; P38340; Q12933; Q96HA8				R-HSA-1445148;R-HSA-190873;R-HSA-196025;R-HSA-2029482;R-HSA-3928662;R-HSA-3928665;R-HSA-418990;R-HSA-437239;R-HSA-4420097;R-HSA-445095;R-HSA-446353;R-HSA-5626467;R-HSA-5663213;R-HSA-5663220;R-HSA-5674135;R-HSA-6802946;R-HSA-6802948;R-HSA-6802949;R-HSA-6802952;R-HSA-6802955;R-HSA-8856828		P63261	P63261	106586	P63261			P63261	P63261		IPR004000;IPR020902;IPR004001	PTHR11937	PS00406;PS00432;PS01132	cytoplasmic 2	F:GO:0042802; C:GO:0043209; P:GO:0034332; P:GO:0045214; F:GO:0005200; P:GO:0038096; C:GO:0005886; C:GO:0005634; F:GO:0005524; P:GO:0001895; P:GO:0048010; C:GO:0070062; F:GO:0031625; C:GO:0005925; C:GO:0097433; P:GO:0006928; C:GO:0072562; P:GO:0048013; C:GO:0005829; C:GO:0031012; C:GO:0031941; P:GO:0034329; P:GO:0070527; C:GO:0030016	F:identical protein binding; C:myelin sheath; P:adherens junction organization; P:sarcomere organization; F:structural constituent of cytoskeleton; P:Fc-gamma receptor signaling pathway involved in phagocytosis; C:plasma membrane; C:nucleus; F:ATP binding; P:retina homeostasis; P:vascular endothelial growth factor receptor signaling pathway; C:extracellular exosome; F:ubiquitin protein ligase bin…	G3DSA:3.90.640.10 (Gene3D);PS01132 (ProSitePatterns);G3DSA:3.30.420.40 (Gene3D);cd00012 (CDD);SSF53067 (SUPERFAMILY);PF00022 (Pfam);PS00406 (ProSitePatterns);PS00432 (ProSitePatterns);SM00268 (SMART);PR00190 (PRINTS)	Actins and actin-related proteins signature. (ProSitePatterns);NBD_sugar-kinase_HSP70_actin (CDD);Actin (Pfam);Actins signature 1. (ProSitePatterns);Actins signature 2. (ProSitePatterns);Actin signature (PRINTS)	IPR020902 (ProSitePatterns);IPR004000 (Pfam);IPR004001 (ProSitePatterns);IPR004000 (SMART);IPR004000 (PRINTS)
12	15	P13647	K2C5_HUMAN	105.33	61	74	16	Carbamidomethylation; Oxidation (M); Acetylation (Protein N-term); Deamidation (NQ)	62378	Keratin type II cytoskeletal 5 OS=Homo sapiens OX=9606 GN=KRT5 PE=1 SV=3	21600000	15100000	45400000	74900000	79500000	52000000	27500000	71600000	KRT5;CK5;DDD;DDD1;EBS2;K5;KRT5A	9606.ENSP00000252242	hsa:3852	PF00038;PF16208	cornification [GO:0070268]; epidermis development [GO:0008544]; hemidesmosome assembly [GO:0031581]; keratinization [GO:0031424]	cytoplasm [GO:0005737]; cytosol [GO:0005829]; extracellular exosome [GO:0070062]; intermediate filament [GO:0005882]; keratin filament [GO:0045095]; membrane [GO:0016020]; mitochondrion [GO:0005739]; nucleus [GO:0005634]; plasma membrane [GO:0005886]	scaffold protein binding [GO:0097110]; structural constituent of cytoskeleton [GO:0005200]	P18054; Q9BVG8; P02533; P19012; P08727; Q7Z3Y8; Q7Z3Y7; Q15323; O76015; Q6A162; Q13835-2				R-HSA-446107;R-HSA-6805567;R-HSA-6809371			P13647	110050		DIP-39N		P13647			IPR001664;IPR018039;IPR032444;IPR003054	PTHR23239	PS00226;PS51842	type II cytoskeletal 5	C:GO:0005634; F:GO:0097110; C:GO:0045095; C:GO:0070062; P:GO:0031581; C:GO:0005739; P:GO:0008544; C:GO:0005829; F:GO:0005200; C:GO:0005886	C:nucleus; F:scaffold protein binding; C:keratin filament; C:extracellular exosome; P:hemidesmosome assembly; C:mitochondrion; P:epidermis development; C:cytosol; F:structural constituent of cytoskeleton; C:plasma membrane	PF16208 (Pfam);PF00038 (Pfam);Coil (Coils);SSF64593 (SUPERFAMILY);G3DSA:1.20.5.340 (Gene3D);PR01276 (PRINTS);PS00226 (ProSitePatterns);SM01391 (SMART);mobidb-lite (MobiDBLite);G3DSA:1.20.5.170 (Gene3D)	Keratin type II head (Pfam);Intermediate filament protein (Pfam);Type II keratin signature (PRINTS);Intermediate filaments signature. (ProSitePatterns);consensus disorder prediction (MobiDBLite)	IPR032444 (Pfam);IPR001664 (Pfam);IPR003054 (PRINTS);IPR018039 (ProSitePatterns);IPR001664 (SMART)
23	36	P15924	DESP_HUMAN	1.12	22	72	71	Carbamidomethylation; Oxidation (M)	331774	Desmoplakin OS=Homo sapiens OX=9606 GN=DSP PE=1 SV=3	5490000	4390000	6510000	5810000	4460000	7680000	6030000	5980000	DSP;DCWHKTA;DP	9606.ENSP00000369129	hsa:1832	PF00681	adherens junction organization [GO:0034332]; bundle of His cell-Purkinje myocyte adhesion involved in cell communication [GO:0086073]; cornification [GO:0070268]; desmosome organization [GO:0002934]; epidermis development [GO:0008544]; intermediate filament organization [GO:0045109]; keratinization [GO:0031424]; keratinocyte differentiation [GO:0030216]; neutrophil degranulation [GO:0043312]; pep…	basolateral plasma membrane [GO:0016323]; cornified envelope [GO:0001533]; desmosome [GO:0030057]; extracellular exosome [GO:0070062]; extracellular matrix [GO:0031012]; fascia adherens [GO:0005916]; ficolin-1-rich granule membrane [GO:0101003]; intercalated disc [GO:0014704]; intermediate filament [GO:0005882]; nucleus [GO:0005634]; plasma membrane [GO:0005886]	cell adhesion molecule binding [GO:0050839]; cell adhesive protein binding involved in bundle of His cell-Purkinje myocyte communication [GO:0086083]; protein binding, bridging [GO:0030674]; protein kinase C binding [GO:0005080]; RNA binding [GO:0003723]; scaffold protein binding [GO:0097110]; structural constituent of cytoskeleton [GO:0005200]; structural molecule activity [GO:0005198]	P14923; Q15691; Q13835-2	TISSUE SPECIFICITY: Isoform DPI is apparently an obligate constituent of all desmosomes. Isoform DPII resides predominantly in tissues and cells of stratified origin.			R-HSA-351906;R-HSA-6798695;R-HSA-6805567;R-HSA-6809371			P15924	108166		DIP-109N		P15924	P15924		IPR028462;IPR035915;IPR001101;IPR018159	PTHR44773	PS50002	desmoplakin isoform X1	P:GO:0034332; F:GO:0050839; P:GO:0045109; P:GO:0042060; C:GO:0070062; P:GO:0002934; F:GO:0086083; P:GO:0098911; P:GO:0071896; F:GO:0005080; C:GO:0005882; F:GO:0005200; P:GO:0003223; F:GO:0003723; C:GO:0005634; F:GO:0097110; P:GO:0030216; C:GO:0001533; C:GO:0005737; C:GO:0005916; C:GO:0030057; P:GO:0086091; P:GO:0018149; C:GO:0016323; F:GO:0030674	P:adherens junction organization; F:cell adhesion molecule binding; P:intermediate filament organization; P:wound healing; C:extracellular exosome; P:desmosome organization; F:cell adhesive protein binding involved in bundle of His cell-Purkinje myocyte communication; P:regulation of ventricular cardiac muscle cell action potential; P:protein localization to adherens junction; F:protein kinase C …	cd00176 (CDD);Coil (Coils);SSF46966 (SUPERFAMILY);G3DSA:1.20.58.60 (Gene3D);SSF75399 (SUPERFAMILY);G3DSA:1.10.287.620 (Gene3D);SM00150 (SMART);mobidb-lite (MobiDBLite);G3DSA:3.90.1290.10 (Gene3D);SM00250 (SMART);PF00681 (Pfam);G3DSA:1.20.5.340 (Gene3D);PD936484 (ProDom);G3DSA:1.20.1170.10 (Gene3D)	SPEC (CDD);consensus disorder prediction (MobiDBLite);Plectin repeat (Pfam);POLYPROTEIN GLYCOPROTEIN M G2 TRANSMEMBRANE NONSTRUCTURAL MEMBRANE CONTAINS: PRECURSOR SIGNAL (ProDom)	IPR035915 (SUPERFAMILY);IPR018159 (SMART);IPR035915 (Gene3D);IPR001101 (SMART);IPR001101 (Pfam)
24	22	Q5D862	FILA2_HUMAN	1.23	20	30	30	Carbamidomethylation; Deamidation (NQ)	248072	Filaggrin-2 OS=Homo sapiens OX=9606 GN=FLG2 PE=1 SV=1	11000000	9710000	7120000	6720000	6740000	13200000	9280000	8880000	FLG2;IFPS	9606.ENSP00000373370	hsa:388698	PF01023	establishment of skin barrier [GO:0061436]; neutrophil degranulation [GO:0043312]	cytoplasm [GO:0005737]; extracellular exosome [GO:0070062]; extracellular region [GO:0005576]; nucleus [GO:0005634]; tertiary granule lumen [GO:1904724]	calcium ion binding [GO:0005509]; structural molecule activity [GO:0005198]; transition metal ion binding [GO:0046914]		TISSUE SPECIFICITY: Expressed in skin, thymus, stomach and placenta, but not detected in heart, brain, liver, lung, bone marrow, small intestine, spleen, prostate, colon, adrenal gland, kidney, pancreas, mammary gland, bladder, thyroid, salivary gland and trachea. Weakly expressed in esophagus, tonsils and testis (at protein level). In the skin, strongly expressed in the upper stratum granulosum …			R-HSA-6798695				132815				Q5D862	Q5D862	cd00213	IPR011992;IPR018247;IPR002048;IPR003303;IPR034325;IPR001751;IPR013787		PS00018;PS50222;PS00303	filaggrin-2	C:GO:0005634; F:GO:0046914; C:GO:0070062; C:GO:0005737; F:GO:0005509; F:GO:0005198; P:GO:0061436	C:nucleus; F:transition metal ion binding; C:extracellular exosome; C:cytoplasm; F:calcium ion binding; F:structural molecule activity; P:establishment of skin barrier	PS00303 (ProSitePatterns);PR00487 (PRINTS);PS00018 (ProSitePatterns);SSF47473 (SUPERFAMILY);PF01023 (Pfam);G3DSA:1.10.238.10 (Gene3D);PS50222 (ProSiteProfiles);mobidb-lite (MobiDBLite);SM01394 (SMART);cd00213 (CDD)	S-100/ICaBP type calcium binding protein signature. (ProSitePatterns);Filaggrin signature (PRINTS);EF-hand calcium-binding domain. (ProSitePatterns);S-100/ICaBP type calcium binding domain (Pfam);EF-hand calcium-binding domain profile. (ProSiteProfiles);consensus disorder prediction (MobiDBLite);S-100 (CDD)	IPR001751 (ProSitePatterns);IPR003303 (PRINTS);IPR018247 (ProSitePatterns);IPR011992 (SUPERFAMILY);IPR013787 (Pfam);IPR002048 (ProSiteProfiles);IPR013787 (SMART);IPR034325 (CDD)
25	19	P08779	K1C16_HUMAN	13.03	60	44	17	Carbamidomethylation; Oxidation (M); Deamidation (NQ)	51268	Keratin type I cytoskeletal 16 OS=Homo sapiens OX=9606 GN=KRT16 PE=1 SV=4	19700000	15700000	18500000	36900000	16500000	19300000	17900000	24200000	KRT16;KRT16A;CK16;FNEPPK;K16;K1CP;NEPPK;PC1	9606.ENSP00000301653	hsa:3868	PF00038	aging [GO:0007568]; cell proliferation [GO:0008283]; cornification [GO:0070268]; cytoskeleton organization [GO:0007010]; epidermis development [GO:0008544]; establishment of skin barrier [GO:0061436]; hair cycle [GO:0042633]; inflammatory response [GO:0006954]; innate immune response [GO:0045087]; intermediate filament cytoskeleton organization [GO:0045104]; keratinization [GO:0031424]; keratinoc…	cytoskeleton [GO:0005856]; cytosol [GO:0005829]; extracellular exosome [GO:0070062]; intermediate filament [GO:0005882]; nucleus [GO:0005634]	structural constituent of cytoskeleton [GO:0005200]	P50151; P78385	TISSUE SPECIFICITY: Expressed in the hair follicle, nail bed and in mucosal stratified squamous epithelia and, suprabasally, in oral epithelium and palmoplantar epidermis. Also found in luminal cells of sweat and mammary gland ducts.			R-HSA-6805567;R-HSA-6809371			P08779	110066				P08779			IPR001664;IPR018039;IPR002957	PTHR23239	PS00226;PS51842	type I cytoskeletal 16	P:GO:0008283; P:GO:0045104; C:GO:0005882; F:GO:0005200; P:GO:0007568; P:GO:0042633; P:GO:0061436; C:GO:0005634; P:GO:0006954; C:GO:0070062; F:GO:0005515; P:GO:0002009; P:GO:0045087; P:GO:0031424; P:GO:0030336; P:GO:0051546	P:cell proliferation; P:intermediate filament cytoskeleton organization; C:intermediate filament; F:structural constituent of cytoskeleton; P:aging; P:hair cycle; P:establishment of skin barrier; C:nucleus; P:inflammatory response; C:extracellular exosome; F:protein binding; P:morphogenesis of an epithelium; P:innate immune response; P:keratinization; P:negative regulation of cell migration; P:ke…	mobidb-lite (MobiDBLite);G3DSA:1.20.5.170 (Gene3D);PR01248 (PRINTS);SM01391 (SMART);PF00038 (Pfam);G3DSA:1.20.5.340 (Gene3D);Coil (Coils);PS00226 (ProSitePatterns);SSF64593 (SUPERFAMILY)	consensus disorder prediction (MobiDBLite);Type I keratin signature (PRINTS);Intermediate filament protein (Pfam);Intermediate filaments signature. (ProSitePatterns)	IPR002957 (PRINTS);IPR001664 (SMART);IPR001664 (Pfam);IPR018039 (ProSitePatterns)
28	39	Q04695	K1C17_HUMAN	8.73	43	34	3	Oxidation (M); Acetylation (Protein N-term); Deamidation (NQ)	48106	Keratin type I cytoskeletal 17 OS=Homo sapiens OX=9606 GN=KRT17 PE=1 SV=2	77100	442000	339000	1820000	264000	518000	429000	1060000	KRT17;39.1;CK-17;K17;PC;PC2;PCHC1	9606.ENSP00000308452	hsa:3872	PF00038	cornification [GO:0070268]; epidermis development [GO:0008544]; hair follicle morphogenesis [GO:0031069]; intermediate filament organization [GO:0045109]; keratinization [GO:0031424]; positive regulation of cell growth [GO:0030307]; positive regulation of hair follicle development [GO:0051798]; positive regulation of translation [GO:0045727]; signal transduction [GO:0007165]	cell periphery [GO:0071944]; cytosol [GO:0005829]; extracellular exosome [GO:0070062]; intermediate filament [GO:0005882]; intermediate filament cytoskeleton [GO:0045111]	MHC class II protein binding [GO:0042289]; MHC class II receptor activity [GO:0032395]; structural constituent of cytoskeleton [GO:0005200]	Q15834; P26641	TISSUE SPECIFICITY: Expressed in the outer root sheath and medulla region of hair follicle specifically from eyebrow and beard, digital pulp, nail matrix and nail bed epithelium, mucosal stratified squamous epithelia and in basal cells of oral epithelium, palmoplantar epidermis and sweat and mammary glands. Also expressed in myoepithelium of prostate, basal layer of urinary bladder, cambial cells…			R-HSA-6805567;R-HSA-6809371			Q04695	110070		DIP-33093N		Q04695	Q04695		IPR001664;IPR018039;IPR002957	PTHR23239	PS00226;PS51842	type I cytoskeletal 17	C:GO:0042613; P:GO:0045727; F:GO:0032395; P:GO:0007165; C:GO:0005882; F:GO:0005200; F:GO:0042289; P:GO:0045109; P:GO:0030307; C:GO:0070062; C:GO:0005737; P:GO:0031069; P:GO:0031424; P:GO:0051798	C:MHC class II protein complex; P:positive regulation of translation; F:MHC class II receptor activity; P:signal transduction; C:intermediate filament; F:structural constituent of cytoskeleton; F:MHC class II protein binding; P:intermediate filament organization; P:positive regulation of cell growth; C:extracellular exosome; C:cytoplasm; P:hair follicle morphogenesis; P:keratinization; P:positive…	Coil (Coils);G3DSA:1.20.5.340 (Gene3D);PF00038 (Pfam);PS00226 (ProSitePatterns);G3DSA:1.20.5.170 (Gene3D);mobidb-lite (MobiDBLite);PR01248 (PRINTS);SSF64593 (SUPERFAMILY);SM01391 (SMART);SSF46579 (SUPERFAMILY)	Intermediate filament protein (Pfam);Intermediate filaments signature. (ProSitePatterns);consensus disorder prediction (MobiDBLite);Type I keratin signature (PRINTS)	IPR001664 (Pfam);IPR018039 (ProSitePatterns);IPR002957 (PRINTS);IPR001664 (SMART)
29	8335	Q5UIP0	RIF1_HUMAN	106.99	3	8	8	Oxidation (M); Deamidation (NQ)	274464	Telomere-associated protein RIF1 OS=Homo sapiens OX=9606 GN=RIF1 PE=1 SV=2	270000	71300	0	8230000	10800000	19100000	342000	12700000	RIF1	9606.ENSP00000243326	hsa:55183	PF12231	cell cycle [GO:0007049]; cellular response to DNA damage stimulus [GO:0006974]; cellular response to leukemia inhibitory factor [GO:1990830]; chromatin silencing at telomere [GO:0006348]; double-strand break repair via nonhomologous end joining [GO:0006303]; negative regulation of double-strand break repair via homologous recombination [GO:2000042]; negative regulation of transcription by RNA pol…	chromosome, telomeric region [GO:0000781]; condensed chromosome [GO:0000793]; cytoplasm [GO:0005737]; female pronucleus [GO:0001939]; male pronucleus [GO:0001940]; nuclear body [GO:0016604]; nuclear chromatin [GO:0000790]; nuclear membrane [GO:0031965]; nucleoplasm [GO:0005654]; nucleus [GO:0005634]; plasma membrane [GO:0005886]; site of double-strand break [GO:0035861]; spindle midzone [GO:00512…		P62136; P62140	TISSUE SPECIFICITY: Highly expressed in testis. {ECO:0000269|PubMed:15583028}.			R-HSA-5693571				120482				Q5UIP0	Q5UIP0		IPR011989;IPR016024;IPR028566;IPR022031	PTHR22928		telomere-associated RIF1 isoform X1	C:GO:0000781; C:GO:0001940; P:GO:0019827; C:GO:0005737; C:GO:0005819; C:GO:0001939; F:GO:0005488; P:GO:2001034; C:GO:0005886; P:GO:0007049; C:GO:0005654	C:chromosome, telomeric region; C:male pronucleus; P:stem cell population maintenance; C:cytoplasm; C:spindle; C:female pronucleus; F:binding; P:positive regulation of double-strand break repair via nonhomologous end joining; C:plasma membrane; P:cell cycle; C:nucleoplasm	SSF48371 (SUPERFAMILY);mobidb-lite (MobiDBLite);G3DSA:1.25.10.10 (Gene3D);PF12231 (Pfam)	consensus disorder prediction (MobiDBLite);Rap1-interacting factor 1 N terminal (Pfam)	IPR016024 (SUPERFAMILY);IPR011989 (Gene3D);IPR022031 (Pfam)
31	57	P01857	IGHG1_HUMAN	0.69	33	17	4	Carbamidomethylation; Oxidation (M)	36106	Immunoglobulin heavy constant gamma 1 OS=Homo sapiens OX=9606 GN=IGHG1 PE=1 SV=1	2480000	2140000	1100000	1420000	997000	2710000	1940000	1900000	IGHG1;IGLL5;IGL;IGLV;VL-MAR		hsa:100423062	PF07654	B cell receptor signaling pathway [GO:0050853]; complement activation [GO:0006956]; complement activation, classical pathway [GO:0006958]; cytokine-mediated signaling pathway [GO:0019221]; defense response to bacterium [GO:0042742]; Fc-gamma receptor signaling pathway involved in phagocytosis [GO:0038096]; innate immune response [GO:0045087]; phagocytosis, engulfment [GO:0006911]; phagocytosis, r…	blood microparticle [GO:0072562]; external side of plasma membrane [GO:0009897]; extracellular exosome [GO:0070062]; extracellular region [GO:0005576]; extracellular space [GO:0005615]; immunoglobulin complex, circulating [GO:0042571]	antigen binding [GO:0003823]; immunoglobulin receptor binding [GO:0034987]; serine-type endopeptidase activity [GO:0004252]	P31994; P04488; P01834; P0CG04; P38507				R-HSA-166663;R-HSA-173623;R-HSA-2029481;R-HSA-2029482;R-HSA-2029485;R-HSA-6785807;R-HSA-977606						DIP-29187N		P01857	P01857		IPR007110;IPR036179;IPR013783;IPR003006;IPR003597		PS50835;PS00290	immunoglobulin heavy			cd05768 (CDD);G3DSA:2.60.40.10 (Gene3D);SSF48726 (SUPERFAMILY);PS00290 (ProSitePatterns);mobidb-lite (MobiDBLite);PF07654 (Pfam);SM00407 (SMART);cd04985 (CDD);cd07696 (CDD);PS50835 (ProSiteProfiles)	IgC_CH3_IgAGD_CH4_IgAEM (CDD);Immunoglobulins and major histocompatibility complex proteins signature. (ProSitePatterns);consensus disorder prediction (MobiDBLite);Immunoglobulin C1-set domain (Pfam);IgC_CH1_IgAEGM (CDD);IgC_CH3_IgAEM_CH2_IgG (CDD);Ig-like domain profile. (ProSiteProfiles)	IPR013783 (Gene3D);IPR036179 (SUPERFAMILY);IPR003006 (ProSitePatterns);IPR003597 (Pfam);IPR003597 (SMART);IPR007110 (ProSiteProfiles)
33	78	P12035	K2C3_HUMAN	8.4	16	20	2	Oxidation (M); Acetylation (Protein N-term); Deamidation (NQ)	64417	Keratin type II cytoskeletal 3 OS=Homo sapiens OX=9606 GN=KRT3 PE=1 SV=3	1480000	2410000	7550000	8780000	14100000	5930000	4110000	9620000	KRT3;CK3;K3	9606.ENSP00000413479	hsa:3850	PF00038;PF16208	cornification [GO:0070268]; epithelial cell differentiation [GO:0030855]; intermediate filament cytoskeleton organization [GO:0045104]; keratinization [GO:0031424]	cytosol [GO:0005829]; extracellular exosome [GO:0070062]; intermediate filament [GO:0005882]; keratin filament [GO:0045095]	structural molecule activity [GO:0005198]	O14964; O76013-2	TISSUE SPECIFICITY: Cornea specific.			R-HSA-6805567;R-HSA-6809371				110048				P12035			IPR001664;IPR018039;IPR032444;IPR003054	PTHR23239	PS00226;PS51842	type II cytoskeletal 3 isoform X1	P:GO:0030855; C:GO:0045095; C:GO:0070062; F:GO:0005198; P:GO:0045104	P:epithelial cell differentiation; C:keratin filament; C:extracellular exosome; F:structural molecule activity; P:intermediate filament cytoskeleton organization	PF16208 (Pfam);Coil (Coils);PR01276 (PRINTS);G3DSA:1.20.5.170 (Gene3D);mobidb-lite (MobiDBLite);SSF64593 (SUPERFAMILY);PS00226 (ProSitePatterns);G3DSA:1.20.5.340 (Gene3D);PF00038 (Pfam);SM01391 (SMART)	Keratin type II head (Pfam);Type II keratin signature (PRINTS);consensus disorder prediction (MobiDBLite);Intermediate filaments signature. (ProSitePatterns);Intermediate filament protein (Pfam)	IPR032444 (Pfam);IPR003054 (PRINTS);IPR018039 (ProSitePatterns);IPR001664 (Pfam);IPR001664 (SMART)
35	113	Q562R1	ACTBL_HUMAN	5.6	22	19	1	Carbamidomethylation; Oxidation (M); Deamidation (NQ)	42003	Beta-actin-like protein 2 OS=Homo sapiens OX=9606 GN=ACTBL2 PE=1 SV=2	9010000	0	0	1450000	0	626000	9010000	1040000	ACTBL2;ACT	9606.ENSP00000416706	hsa:345651	PF00022		cytoplasm [GO:0005737]; cytoskeleton [GO:0005856]; extracellular exosome [GO:0070062]; extracellular space [GO:0005615]	ATP binding [GO:0005524]	Q8IW35						Q562R1		131362				Q562R1	Q562R1		IPR004000;IPR020902;IPR004001	PTHR11937	PS00406;PS00432;PS01132	beta-actin 2 isoform X1	F:GO:0005524; C:GO:0005615; C:GO:0005856; C:GO:0070062; C:GO:0005737	F:ATP binding; C:extracellular space; C:cytoskeleton; C:extracellular exosome; C:cytoplasm	SM00268 (SMART);G3DSA:3.30.420.40 (Gene3D);G3DSA:3.90.640.10 (Gene3D);PS00432 (ProSitePatterns);PS00406 (ProSitePatterns);SSF53067 (SUPERFAMILY);PR00190 (PRINTS);PF00022 (Pfam);cd00012 (CDD);PS01132 (ProSitePatterns)	Actins signature 2. (ProSitePatterns);Actins signature 1. (ProSitePatterns);Actin signature (PRINTS);Actin (Pfam);NBD_sugar-kinase_HSP70_actin (CDD);Actins and actin-related proteins signature. (ProSitePatterns)	IPR004000 (SMART);IPR004001 (ProSitePatterns);IPR004000 (PRINTS);IPR004000 (Pfam);IPR020902 (ProSitePatterns)
43	154	Q7Z794	K2C1B_HUMAN	7.97	22	20	9	Carbamidomethylation; Oxidation (M); Acetylation (Protein N-term); Deamidation (NQ)	61901	Keratin type II cytoskeletal 1b OS=Homo sapiens OX=9606 GN=KRT77 PE=2 SV=3	386000	136000	775000	877000	1850000	750000	508000	1190000	KRT77;KRT1B;K1B	9606.ENSP00000342710	hsa:374454	PF00038;PF16208	cornification [GO:0070268]; keratinization [GO:0031424]	cytoskeleton [GO:0005856]; cytosol [GO:0005829]; extracellular exosome [GO:0070062]; keratin filament [GO:0045095]	structural molecule activity [GO:0005198]	Q99750	TISSUE SPECIFICITY: Expressed exclusively in skin. {ECO:0000269|PubMed:15737194}.			R-HSA-6805567;R-HSA-6809371				131903				Q7Z794			IPR001664;IPR018039;IPR032444;IPR003054	PTHR23239	PS00226;PS51842	type II cytoskeletal 1b isoform X1	C:GO:0045095; C:GO:0070062; F:GO:0005515; F:GO:0005198	C:keratin filament; C:extracellular exosome; F:protein binding; F:structural molecule activity	G3DSA:1.20.5.170 (Gene3D);mobidb-lite (MobiDBLite);PR01276 (PRINTS);SSF64593 (SUPERFAMILY);G3DSA:1.20.5.340 (Gene3D);SM01391 (SMART);PF16208 (Pfam);PF00038 (Pfam);Coil (Coils);PS00226 (ProSitePatterns)	consensus disorder prediction (MobiDBLite);Type II keratin signature (PRINTS);Keratin type II head (Pfam);Intermediate filament protein (Pfam);Intermediate filaments signature. (ProSitePatterns)	IPR003054 (PRINTS);IPR001664 (SMART);IPR032444 (Pfam);IPR001664 (Pfam);IPR018039 (ProSitePatterns)
54	64	Q7Z406	MYH14_HUMAN	8.94	6	19	1	Oxidation (M); Deamidation (NQ)	227868	Myosin-14 OS=Homo sapiens OX=9606 GN=MYH14 PE=1 SV=2	665000	1970000	0	215000	0	0	1320000	215000	MYH14;KIAA2034;FP17425;DFNA4;DFNA4A;MHC16;MYH17;NMHC_II-C;NMHC-II-C;PNMHH;myosin	9606.ENSP00000262269	hsa:79784	PF00063;PF02736;PF01576	actin filament-based movement [GO:0030048]; actomyosin structure organization [GO:0031032]; microtubule-based movement [GO:0007018]; mitochondrion morphogenesis [GO:0070584]; neuronal action potential [GO:0019228]; regulation of cell shape [GO:0008360]; sensory perception of sound [GO:0007605]; skeletal muscle contraction [GO:0003009]; skeletal muscle tissue development [GO:0007519]; vocalization…	actomyosin [GO:0042641]; axon [GO:0030424]; brush border [GO:0005903]; cytosol [GO:0005829]; extracellular exosome [GO:0070062]; growth cone [GO:0030426]; membrane [GO:0016020]; myelin sheath [GO:0043209]; myosin II complex [GO:0016460]; myosin II filament [GO:0097513]; stress fiber [GO:0001725]	actin-dependent ATPase activity [GO:0030898]; actin filament binding [GO:0051015]; ATPase activity [GO:0016887]; ATP binding [GO:0005524]; calmodulin binding [GO:0005516]; microfilament motor activity [GO:0000146]; microtubule binding [GO:0008017]; microtubule motor activity [GO:0003777]		TISSUE SPECIFICITY: High levels of expression are found in brain (highest in corpus callosum), heart, kidney, liver, lung, small intestine, colon and skeletal muscle. Expression is low in organs composed mainly of smooth muscle, such as aorta, uterus and urinary bladder. No detectable expression is found in thymus, spleen, placenta and lymphocytes. {ECO:0000269|PubMed:12909352, ECO:0000269|PubMed…			R-HSA-3928663;R-HSA-416572;R-HSA-5625740;R-HSA-5625900;R-HSA-5627117;R-HSA-5627123				122884		DIP-33170N		Q7Z406	Q7Z406		IPR000048;IPR036961;IPR001609;IPR004009;IPR008989;IPR002928;IPR027417		PS50096;PS51456;PS51844	myosin-14 isoform X4	P:GO:0008360; C:GO:0043209; C:GO:0030426; P:GO:0007605; F:GO:0005524; C:GO:0070062; C:GO:0005903; P:GO:0003009; P:GO:0070584; C:GO:0001725; C:GO:0005829; P:GO:0030048; C:GO:0030424; P:GO:0019228; P:GO:0031032; C:GO:0005884; F:GO:0000146; F:GO:0051015; F:GO:0030898; F:GO:0005516; C:GO:0097513; P:GO:0007519; C:GO:0016020; C:GO:0016460; P:GO:0071625	P:regulation of cell shape; C:myelin sheath; C:growth cone; P:sensory perception of sound; F:ATP binding; C:extracellular exosome; C:brush border; P:skeletal muscle contraction; P:mitochondrion morphogenesis; C:stress fiber; C:cytosol; P:actin filament-based movement; C:axon; P:neuronal action potential; P:actomyosin structure organization; C:actin filament; F:microfilament motor activity; F:acti…	cd14930 (CDD);Coil (Coils);SSF90257 (SUPERFAMILY);SSF52540 (SUPERFAMILY);G3DSA:4.10.270.10 (Gene3D);PF01576 (Pfam);G3DSA:1.20.5.50 (Gene3D);SM00242 (SMART);G3DSA:1.20.5.340 (Gene3D);SM00015 (SMART);mobidb-lite (MobiDBLite);PF02736 (Pfam);PS51456 (ProSiteProfiles);PR00193 (PRINTS);PF00063 (Pfam);G3DSA:1.20.5.730 (Gene3D);PS50096 (ProSiteProfiles)	MYSc_Myh14_mammals (CDD);Myosin tail (Pfam);consensus disorder prediction (MobiDBLite);Myosin N-terminal SH3-like domain (Pfam);Myosin motor domain profile. (ProSiteProfiles);Myosin heavy chain signature (PRINTS);Myosin head (motor domain) (Pfam);IQ motif profile. (ProSiteProfiles)	IPR027417 (SUPERFAMILY);IPR002928 (Pfam);IPR001609 (SMART);IPR000048 (SMART);IPR004009 (Pfam);IPR001609 (ProSiteProfiles);IPR001609 (PRINTS);IPR001609 (Pfam);IPR000048 (ProSiteProfiles)
55	82	Q8N1N4	K2C78_HUMAN	4.04	25	19	12	Carbamidomethylation	56866	Keratin type II cytoskeletal 78 OS=Homo sapiens OX=9606 GN=KRT78 PE=1 SV=2	7170000	12800000	12900000	10300000	11300000	16800000	10900000	12800000	KRT78;K5B;KB40;CK-78;K78;Kb40	9606.ENSP00000306261	hsa:196374	PF00038;PF16208	cornification [GO:0070268]; keratinization [GO:0031424]	cytosol [GO:0005829]; extracellular exosome [GO:0070062]; extracellular space [GO:0005615]; keratin filament [GO:0045095]	structural molecule activity [GO:0005198]	Q8NFW5; Q14525	TISSUE SPECIFICITY: In non-keratinising esophageal and vaginal epithelium, strongly expressed in the basal and parabasal/lower suprabasal cell layers with considerably decreased expression in the mid/upper suprabasal layers (at protein level) (PubMed:26340985). A similar gradient from basal to lower suprabasal layers is seen in the partially keratinised dorsal tongue epithelium, in the scalp and …			R-HSA-6805567;R-HSA-6809371				128199				Q8N1N4			IPR001664;IPR018039;IPR032444;IPR003054	PTHR23239	PS00226;PS51842	type II cytoskeletal 78 isoform X1	C:GO:0005615; C:GO:0045095; C:GO:0070062; F:GO:0005198	C:extracellular space; C:keratin filament; C:extracellular exosome; F:structural molecule activity	G3DSA:1.20.5.340 (Gene3D);Coil (Coils);PS00226 (ProSitePatterns);SSF64593 (SUPERFAMILY);PF16208 (Pfam);PF00038 (Pfam);G3DSA:1.20.5.170 (Gene3D);SM01391 (SMART);G3DSA:1.20.5.190 (Gene3D);PR01276 (PRINTS)	Intermediate filaments signature. (ProSitePatterns);Keratin type II head (Pfam);Intermediate filament protein (Pfam);Type II keratin signature (PRINTS)	IPR018039 (ProSitePatterns);IPR032444 (Pfam);IPR001664 (Pfam);IPR001664 (SMART);IPR003054 (PRINTS)
57	53	Q02413	DSG1_HUMAN	2.2	26	23	23	Carbamidomethylation; Oxidation (M); Deamidation (NQ)	113748	Desmoglein-1 OS=Homo sapiens OX=9606 GN=DSG1 PE=1 SV=2	3620000	2430000	5770000	3120000	5380000	5610000	4360000	4700000	DSG1;CDHF4;DG1;DSG;EPKHE;EPKHIA;PPKS1;SPPK1	9606.ENSP00000257192	hsa:1828	PF00028;PF01049	calcium-dependent cell-cell adhesion via plasma membrane cell adhesion molecules [GO:0016339]; cell-cell adhesion [GO:0098609]; cell-cell junction assembly [GO:0007043]; cornification [GO:0070268]; homophilic cell adhesion via plasma membrane adhesion molecules [GO:0007156]; keratinization [GO:0031424]; maternal process involved in female pregnancy [GO:0060135]; neutrophil degranulation [GO:00433…	apical plasma membrane [GO:0016324]; cornified envelope [GO:0001533]; cytoplasmic side of plasma membrane [GO:0009898]; cytosol [GO:0005829]; desmosome [GO:0030057]; extracellular exosome [GO:0070062]; extracellular matrix [GO:0031012]; ficolin-1-rich granule membrane [GO:0101003]; integral component of membrane [GO:0016021]; lateral plasma membrane [GO:0016328]; plasma membrane [GO:0005886]	calcium ion binding [GO:0005509]; gamma-catenin binding [GO:0045295]; toxic substance binding [GO:0015643]		TISSUE SPECIFICITY: Epidermis, tongue, tonsil and esophagus.			R-HSA-351906;R-HSA-6798695;R-HSA-6805567;R-HSA-6809371				108162			Q02413	Q02413			IPR002126;IPR015919;IPR020894;IPR000233;IPR027397;IPR009123;IPR009122	PTHR24025	PS00232;PS50268	desmoglein-1	C:GO:0019814; F:GO:0015643; P:GO:0016337; C:GO:0016328; P:GO:0016339; P:GO:0060135; P:GO:0007043; P:GO:0032570; P:GO:0007156; C:GO:0009898; F:GO:0045295; C:GO:0070062; P:GO:0006955; F:GO:0005509; C:GO:0016021; C:GO:0005829; C:GO:0016342; C:GO:0030057; P:GO:0050821; C:GO:0016324	C:immunoglobulin complex; F:toxic substance binding; P:single organismal cell-cell adhesion; C:lateral plasma membrane; P:calcium-dependent cell-cell adhesion via plasma membrane cell adhesion molecules; P:maternal process involved in female pregnancy; P:cell-cell junction assembly; P:response to progesterone; P:homophilic cell adhesion via plasma membrane adhesion molecules; C:cytoplasmic side o…	SSF49313 (SUPERFAMILY);G3DSA:2.60.40.60 (Gene3D);PF00028 (Pfam);cd11304 (CDD);PR01819 (PRINTS);PR00205 (PRINTS);G3DSA:4.10.900.10 (Gene3D);mobidb-lite (MobiDBLite);PF01049 (Pfam);PR01818 (PRINTS);PS00232 (ProSitePatterns);SM00112 (SMART);PS50268 (ProSiteProfiles);G3DSA:2.60.350.10 (Gene3D)	Cadherin domain (Pfam);Cadherin_repeat (CDD);Desmoglein signature (PRINTS);Cadherin signature (PRINTS);consensus disorder prediction (MobiDBLite);Cadherin cytoplasmic region (Pfam);Desmosomal cadherin signature (PRINTS);Cadherin domain signature. (ProSitePatterns);Cadherins domain profile. (ProSiteProfiles)	IPR015919 (SUPERFAMILY);IPR002126 (Pfam);IPR009123 (PRINTS);IPR002126 (PRINTS);IPR027397 (Gene3D);IPR000233 (Pfam);IPR009122 (PRINTS);IPR020894 (ProSitePatterns);IPR002126 (SMART)
58	111	P01859	IGHG2_HUMAN	8.93	20	9	1	Carbamidomethylation; Oxidation (M)	35901	Immunoglobulin heavy constant gamma 2 OS=Homo sapiens OX=9606 GN=IGHG2 PE=1 SV=2	53400	0	0	199000	413000	180000	53400	264000	IGHG2;IGLL5;IGL;IGLV;VL-MAR		hsa:100423062	PF07654	B cell receptor signaling pathway [GO:0050853]; complement activation [GO:0006956]; complement activation, classical pathway [GO:0006958]; defense response to bacterium [GO:0042742]; Fc-gamma receptor signaling pathway involved in phagocytosis [GO:0038096]; innate immune response [GO:0045087]; phagocytosis, engulfment [GO:0006911]; phagocytosis, recognition [GO:0006910]; positive regulation of B …	blood microparticle [GO:0072562]; external side of plasma membrane [GO:0009897]; extracellular exosome [GO:0070062]; extracellular region [GO:0005576]; extracellular space [GO:0005615]; immunoglobulin complex, circulating [GO:0042571]	antigen binding [GO:0003823]; immunoglobulin receptor binding [GO:0034987]; serine-type endopeptidase activity [GO:0004252]	Q28109				R-HSA-166663;R-HSA-173623;R-HSA-2029481;R-HSA-2029482;R-HSA-2029485;R-HSA-977606								P01859	P01859		IPR007110;IPR036179;IPR013783;IPR003006;IPR003597		PS50835;PS00290	recombinant 2 heavy chain	C:GO:0009897; F:GO:0004252; P:GO:0038096; P:GO:0042742; P:GO:0006910; C:GO:0070062; P:GO:0006911; P:GO:0050871; F:GO:0003823; P:GO:0006958; P:GO:0045087; C:GO:0042571; C:GO:0072562; F:GO:0034987; P:GO:0050853	C:external side of plasma membrane; F:serine-type endopeptidase activity; P:Fc-gamma receptor signaling pathway involved in phagocytosis; P:defense response to bacterium; P:phagocytosis, recognition; C:extracellular exosome; P:phagocytosis, engulfment; P:positive regulation of B cell activation; F:antigen binding; P:complement activation, classical pathway; P:innate immune response; C:immunoglobu…	SSF48726 (SUPERFAMILY);PS00290 (ProSitePatterns);SM00407 (SMART);G3DSA:2.60.40.10 (Gene3D);cd05768 (CDD);PF07654 (Pfam);cd04985 (CDD);cd07696 (CDD);PS50835 (ProSiteProfiles)	Immunoglobulins and major histocompatibility complex proteins signature. (ProSitePatterns);IgC_CH3_IgAGD_CH4_IgAEM (CDD);Immunoglobulin C1-set domain (Pfam);IgC_CH1_IgAEGM (CDD);IgC_CH3_IgAEM_CH2_IgG (CDD);Ig-like domain profile. (ProSiteProfiles)	IPR036179 (SUPERFAMILY);IPR003006 (ProSitePatterns);IPR003597 (SMART);IPR013783 (Gene3D);IPR003597 (Pfam);IPR007110 (ProSiteProfiles)
63	741	A0A087X0X3	A0A087X0X3_HUMAN	68.53	9	7	7	Oxidation (M)	77570	Heterogeneous nuclear ribonucleoprotein M OS=Homo sapiens OX=9606 GN=HNRNPM PE=1 SV=1	1430000	1060000	442000	4090000	3420000	3740000	1120000	3750000	HNRNPM;CEAR;HNRNPM4;HNRPM;HNRPM4;HTGR1;NAGR1;hnRNP_M		hsa:4670	PF11532;PF00076	mRNA splicing, via spliceosome [GO:0000398]	nucleoplasm [GO:0005654]	RNA binding [GO:0003723]															cd12661	IPR024667;IPR024666;IPR034990;IPR012677;IPR035979;IPR000504	PTHR23003:SF6	PS50102	heterogeneous nuclear ribonucleo M isoform X1	P:GO:1900182; F:GO:0019904; F:GO:0048306; P:GO:0008543; C:GO:0005730; C:GO:0009986; F:GO:0003723; F:GO:0000166; C:GO:0005887; C:GO:0070062; C:GO:0071013; P:GO:0071222; C:GO:0042382; P:GO:1990831; P:GO:0000380; F:GO:1990405; C:GO:0016363; C:GO:0019013; C:GO:0031012; P:GO:1904591	P:positive regulation of protein localization to nucleus; F:protein domain specific binding; F:calcium-dependent protein binding; P:fibroblast growth factor receptor signaling pathway; C:nucleolus; C:cell surface; F:RNA binding; F:nucleotide binding; C:integral component of plasma membrane; C:extracellular exosome; C:catalytic step 2 spliceosome; P:cellular response to lipopolysaccharide; C:paras…	PF11532 (Pfam);PS50102 (ProSiteProfiles);SSF54928 (SUPERFAMILY);cd12661 (CDD);G3DSA:3.30.70.330 (Gene3D);SM00360 (SMART);cd12386 (CDD);mobidb-lite (MobiDBLite);PF00076 (Pfam)	Heterogeneous nuclear ribonucleoprotein M (Pfam);Eukaryotic RNA Recognition Motif (RRM) profile. (ProSiteProfiles);RRM3_hnRNPM (CDD);RRM2_hnRNPM_like (CDD);consensus disorder prediction (MobiDBLite);RNA recognition motif. (a.k.a. RRM, RBD, or RNP domain) (Pfam)	IPR024666 (Pfam);IPR000504 (ProSiteProfiles);IPR035979 (SUPERFAMILY);IPR034990 (CDD);IPR000504 (SMART);IPR000504 (Pfam)
64	89	P67936	TPM4_HUMAN	12.22	43	18	4	Oxidation (M)	28522	Tropomyosin alpha-4 chain OS=Homo sapiens OX=9606 GN=TPM4 PE=1 SV=3	11000000	315000	0	2520000	459000	1720000	10200000	1900000	TPM4;HEL-S-108		hsa:7171	PF00261	actin filament organization [GO:0007015]; muscle contraction [GO:0006936]; muscle filament sliding [GO:0030049]; osteoblast differentiation [GO:0001649]	actin filament [GO:0005884]; cortical cytoskeleton [GO:0030863]; cytoskeleton [GO:0005856]; cytosol [GO:0005829]; extracellular exosome [GO:0070062]; filamentous actin [GO:0031941]; focal adhesion [GO:0005925]; membrane [GO:0016020]; muscle thin filament tropomyosin [GO:0005862]; podosome [GO:0002102]; stress fiber [GO:0001725]	actin filament binding [GO:0051015]; calcium ion binding [GO:0005509]; identical protein binding [GO:0042802]; protein heterodimerization activity [GO:0046982]; protein homodimerization activity [GO:0042803]; structural constituent of muscle [GO:0008307]	O75365-2	TISSUE SPECIFICITY: Detected in cardiac tissue and platelets, the form found in cardiac tissue is a higher molecular weight than the form found in platelets. Expressed at higher levels in the platelets of hypertensive patients with cardiac hypertrophy than in the platelets of hypertensive patients without cardiac hypertrophy (at protein level). {ECO:0000269|PubMed:1836432}.			R-HSA-390522;R-HSA-445355				113024				P67936			IPR000533		PS00326	tropomyosin alpha-4 chain isoform X3	P:GO:0007015; C:GO:0005862; C:GO:0002102; F:GO:0051015; C:GO:0070062; F:GO:0008307; C:GO:0005925; F:GO:0005509; C:GO:0001725; C:GO:0016020; P:GO:0001649; C:GO:0005829; C:GO:0031941; C:GO:0030863; P:GO:0030049	P:actin filament organization; C:muscle thin filament tropomyosin; C:podosome; F:actin filament binding; C:extracellular exosome; F:structural constituent of muscle; C:focal adhesion; F:calcium ion binding; C:stress fiber; C:membrane; P:osteoblast differentiation; C:cytosol; C:filamentous actin; C:cortical cytoskeleton; P:muscle filament sliding	Coil (Coils);PF00261 (Pfam);mobidb-lite (MobiDBLite);G3DSA:1.20.5.340 (Gene3D);SSF57997 (SUPERFAMILY);PS00326 (ProSitePatterns);PR00194 (PRINTS)	Tropomyosin (Pfam);consensus disorder prediction (MobiDBLite);Tropomyosins signature. (ProSitePatterns);Tropomyosin signature (PRINTS)	IPR000533 (Pfam);IPR000533 (ProSitePatterns);IPR000533 (PRINTS)
66	239	P62979	RS27A_HUMAN	6.88	43	9	3	Oxidation (M); Deamidation (NQ)	17965	Ubiquitin-40S ribosomal protein S27a OS=Homo sapiens OX=9606 GN=RPS27A PE=1 SV=2	295000	0	63400	0	147000	625000	179000	386000	RPS27A;UBA80;UBCEP1;CEP80;HEL112;S27A;UBC;UBCEP80	9606.ENSP00000272317	hsa:6233	PF01599;PF00240	activation of MAPK activity [GO:0000187]; anaphase-promoting complex-dependent catabolic process [GO:0031145]; cellular iron ion homeostasis [GO:0006879]; cellular protein metabolic process [GO:0044267]; cytokine-mediated signaling pathway [GO:0019221]; DNA damage response, detection of DNA damage [GO:0042769]; DNA damage response, signal transduction by p53 class mediator resulting in cell cycle…	cytoplasm [GO:0005737]; cytosol [GO:0005829]; cytosolic small ribosomal subunit [GO:0022627]; endocytic vesicle membrane [GO:0030666]; endoplasmic reticulum membrane [GO:0005789]; endoplasmic reticulum quality control compartment [GO:0044322]; endosome membrane [GO:0010008]; extracellular exosome [GO:0070062]; extracellular space [GO:0005615]; host cell [GO:0043657]; membrane [GO:0016020]; mitoch…	metal ion binding [GO:0046872]; RNA binding [GO:0003723]; structural constituent of ribosome [GO:0003735]	Q13137; Q15038; Q9UMX0				R-HSA-110312;R-HSA-110314;R-HSA-110320;R-HSA-1169091;R-HSA-1169408;R-HSA-1234176;R-HSA-1236382;R-HSA-1236974;R-HSA-1253288;R-HSA-1295596;R-HSA-1358803;R-HSA-156827;R-HSA-156902;R-HSA-162588;R-HSA-168638;R-HSA-168927;R-HSA-168928;R-HSA-174048;R-HSA-174084;R-HSA-174113;R-HSA-174154;R-HSA-174178;R-HSA-174184;R-HSA-174490;R-HSA-175474;R-HSA-179409;R-HSA-1799339;R-HSA-180534;R-HSA-180585;R-HSA-182971;…				112147	P62979			P62979	P62979		IPR002906;IPR011332;IPR038582;IPR019956;IPR029071;IPR019954;IPR000626		PS00299;PS50053	ubiquitin-40S ribosomal S27a	P:GO:0006283; P:GO:0036297; P:GO:0008543; P:GO:0007254; P:GO:0061418; P:GO:0006364; P:GO:0042059; P:GO:0051092; P:GO:0019083; P:GO:0000187; P:GO:0002755; P:GO:0010939; P:GO:0075733; P:GO:0000184; C:GO:0030666; P:GO:0032480; P:GO:0006296; P:GO:0034220; P:GO:0006294; P:GO:0090263; P:GO:1901796; P:GO:0038061; P:GO:0006297; P:GO:0006413; C:GO:0005886; F:GO:0005515; P:GO:0007219; F:GO:0003735; F:GO:00…	P:transcription-coupled nucleotide-excision repair; P:interstrand cross-link repair; P:fibroblast growth factor receptor signaling pathway; P:JNK cascade; P:regulation of transcription from RNA polymerase II promoter in response to hypoxia; P:rRNA processing; P:negative regulation of epidermal growth factor receptor signaling pathway; P:positive regulation of NF-kappaB transcription factor activi…	PS50053 (ProSiteProfiles);mobidb-lite (MobiDBLite);PS00299 (ProSitePatterns);SM01402 (SMART);SM00213 (SMART);SSF54236 (SUPERFAMILY);SSF57829 (SUPERFAMILY);G3DSA:3.10.20.90 (Gene3D);PF00240 (Pfam);PF01599 (Pfam);cd01803 (CDD);PR00348 (PRINTS)	Ubiquitin domain profile. (ProSiteProfiles);consensus disorder prediction (MobiDBLite);Ubiquitin domain signature. (ProSitePatterns);Ubiquitin family (Pfam);Ribosomal protein S27a (Pfam);Ubiquitin (CDD);Ubiquitin signature (PRINTS)	IPR000626 (ProSiteProfiles);IPR019954 (ProSitePatterns);IPR002906 (SMART);IPR000626 (SMART);IPR029071 (SUPERFAMILY);IPR011332 (SUPERFAMILY);IPR000626 (Pfam);IPR002906 (Pfam);IPR019956 (PRINTS)
68	33	P14923	PLAK_HUMAN	0.31	28	20	19	Carbamidomethylation; Oxidation (M)	81745	Junction plakoglobin OS=Homo sapiens OX=9606 GN=JUP PE=1 SV=3	4530000	6320000	3840000	3520000	4320000	6470000	4900000	4770000	JUP;CTNNG;DP3;ARVD12;DPIII;PDGB;PKGB	9606.ENSP00000311113	hsa:3728	PF00514	adherens junction assembly [GO:0034333]; adherens junction organization [GO:0034332]; bundle of His cell-Purkinje myocyte adhesion involved in cell communication [GO:0086073]; cell-cell adhesion [GO:0098609]; cell migration [GO:0016477]; cellular response to indole-3-methanol [GO:0071681]; cornification [GO:0070268]; cytoskeletal anchoring at plasma membrane [GO:0007016]; desmosome assembly [GO:0…	actin cytoskeleton [GO:0015629]; apicolateral plasma membrane [GO:0016327]; catenin complex [GO:0016342]; cell-cell adherens junction [GO:0005913]; cell-cell junction [GO:0005911]; cornified envelope [GO:0001533]; cytoplasm [GO:0005737]; cytoplasmic side of plasma membrane [GO:0009898]; cytoskeleton [GO:0005856]; cytosol [GO:0005829]; desmosome [GO:0030057]; extracellular exosome [GO:0070062]; ex…	alpha-catenin binding [GO:0045294]; cadherin binding [GO:0045296]; cell adhesion molecule binding [GO:0050839]; cell adhesive protein binding involved in bundle of His cell-Purkinje myocyte communication [GO:0086083]; protein homodimerization activity [GO:0042803]; protein kinase binding [GO:0019901]; protein phosphatase binding [GO:0019903]; signal transducer activity [GO:0004871]; structural co…	P25054; A0A0S2Z4M1; O15169; P19022; P35221; P35222; Q9NSA3; P15924; Q14192; P16284; Q96HA8				R-HSA-418990;R-HSA-5218920;R-HSA-6798695;R-HSA-6805567;R-HSA-6809371		P14923	P14923	109931	P14923	DIP-36235N		P14923	P14923		IPR011989;IPR016024;IPR000225;IPR013284;IPR030461	PTHR23315:SF12	PS50176	junction plakoglobin	C:GO:0016327; C:GO:0016328; P:GO:0045893; P:GO:0051291; F:GO:0005199; P:GO:0051091; P:GO:0043588; P:GO:0007016; C:GO:0009898; F:GO:0045294; C:GO:0005667; P:GO:0002159; C:GO:0070062; C:GO:0005925; F:GO:0045296; C:GO:0015629; C:GO:0005829; F:GO:0086083; P:GO:0098911; P:GO:0016477; F:GO:0019901; P:GO:0042307; F:GO:0019903; F:GO:0042803; P:GO:0090002; P:GO:0090263; C:GO:0005882; F:GO:0004871; P:GO:00…	C:apicolateral plasma membrane; C:lateral plasma membrane; P:positive regulation of transcription, DNA-templated; P:protein heterooligomerization; F:structural constituent of cell wall; P:positive regulation of sequence-specific DNA binding transcription factor activity; P:skin development; P:cytoskeletal anchoring at plasma membrane; C:cytoplasmic side of plasma membrane; F:alpha-catenin binding…	PS50176 (ProSiteProfiles);SSF48371 (SUPERFAMILY);G3DSA:1.25.10.10 (Gene3D);SM00185 (SMART);PF00514 (Pfam);PR01869 (PRINTS)	Armadillo/plakoglobin ARM repeat profile. (ProSiteProfiles);Armadillo/beta-catenin-like repeat (Pfam);Beta-catenin family signature (PRINTS)	IPR000225 (ProSiteProfiles);IPR016024 (SUPERFAMILY);IPR011989 (Gene3D);IPR000225 (SMART);IPR000225 (Pfam);IPR013284 (PRINTS)
69	14940	Q92574	TSC1_HUMAN	37.97	3	4	4		129766	Hamartin OS=Homo sapiens OX=9606 GN=TSC1 PE=1 SV=2	681000	1630000	2760000	5010000	4370000	10700000	2260000	6700000	TSC1;KIAA0243;TSC;LAM	9606.ENSP00000298552	hsa:7248	PF04388	activation of GTPase activity [GO:0090630]; adaptive immune response [GO:0002250]; adult locomotory behavior [GO:0008344]; cardiac muscle cell differentiation [GO:0055007]; cell cycle arrest [GO:0007050]; cell-matrix adhesion [GO:0007160]; cell projection organization [GO:0030030]; cellular response to oxygen-glucose deprivation [GO:0090650]; cerebral cortex development [GO:0021987]; glucose impo…	cell cortex [GO:0005938]; cytoplasm [GO:0005737]; cytoskeleton [GO:0005856]; cytosol [GO:0005829]; growth cone [GO:0030426]; lamellipodium [GO:0030027]; lipid droplet [GO:0005811]; membrane [GO:0016020]; nucleus [GO:0005634]; perinuclear region of cytoplasm [GO:0048471]; plasma membrane [GO:0005886]; protein complex [GO:0043234]; TSC1-TSC2 complex [GO:0033596]	chaperone binding [GO:0051087]; GTPase activating protein binding [GO:0032794]; protein N-terminus binding [GO:0047485]	Q00994; O14920; Q16539; P49815; P61981	TISSUE SPECIFICITY: Highly expressed in skeletal muscle, followed by heart, brain, placenta, pancreas, lung, liver and kidney. Also expressed in embryonic kidney cells.			R-HSA-1632852;R-HSA-165181;R-HSA-380972;R-HSA-5628897;R-HSA-8854214	Q92574	Q92574	Q92574	113099	Q92574			Q92574	Q92574		IPR007483	PTHR15154		hamartin isoform X1	P:GO:0007050; P:GO:0090630; P:GO:0008285; P:GO:0090650; P:GO:0030030; P:GO:0051492; P:GO:0008344; P:GO:0042552; P:GO:0051291; P:GO:0043666; C:GO:0030426; P:GO:0006813; P:GO:0032868; P:GO:0001843; P:GO:0001822; F:GO:0051087; P:GO:0045792; C:GO:0033596; P:GO:0032007; P:GO:0017148; P:GO:0055007; C:GO:0030027; P:GO:0007160; P:GO:0045859; P:GO:0050808; P:GO:0002250; P:GO:0021766; P:GO:0046323; P:GO:00…	P:cell cycle arrest; P:activation of GTPase activity; P:negative regulation of cell proliferation; P:cellular response to oxygen-glucose deprivation; P:cell projection organization; P:regulation of stress fiber assembly; P:adult locomotory behavior; P:myelination; P:protein heterooligomerization; P:regulation of phosphoprotein phosphatase activity; C:growth cone; P:potassium ion transport; P:resp…	mobidb-lite (MobiDBLite);Coil (Coils);G3DSA:1.25.10.10 (Gene3D);PF04388 (Pfam)	consensus disorder prediction (MobiDBLite);Hamartin protein (Pfam)	IPR011989 (Gene3D);IPR007483 (Pfam)
70	72	B7Z6Z4	B7Z6Z4_HUMAN	17.6	42	11	8	Carbamidomethylation; Oxidation (M); Deamidation (NQ)	26707	cDNA FLJ56329 highly similar to Myosin light polypeptide 6 OS=Homo sapiens OX=9606 GN=MYL6 PE=1 SV=1	13500000	15000000	241000	7410000	3960000	6110000	10100000	5830000	MYL6;ESMLC;LC17;LC17-GI;LC17-NM;LC17A;LC17B;MLC-3;MLC1SM;MLC3NM;MLC3SM		hsa:4637	PF13405			calcium ion binding [GO:0005509]													B7Z6Z4		cd00051	IPR011992;IPR002048		PS50222	myosin light polypeptide 6	F:GO:0005509	F:calcium ion binding	mobidb-lite (MobiDBLite);SM00054 (SMART);G3DSA:1.10.238.10 (Gene3D);cd00051 (CDD);SSF47473 (SUPERFAMILY);PF13405 (Pfam);PS50222 (ProSiteProfiles)	consensus disorder prediction (MobiDBLite);EFh (CDD);EF-hand domain (Pfam);EF-hand calcium-binding domain profile. (ProSiteProfiles)	IPR002048 (SMART);IPR002048 (CDD);IPR011992 (SUPERFAMILY);IPR002048 (Pfam);IPR002048 (ProSiteProfiles)
75	13407	P38159	RBMX_HUMAN	26.15	4	2	2		42332	RNA-binding motif protein X chromosome OS=Homo sapiens OX=9606 GN=RBMX PE=1 SV=3	1120000	27800	1260000	8640000	5460000	5660000	1200000	6590000	RBMX;HNRPG;RBMXP1;HNRNPG;MRXS11;RBMXRT;RNMX;hnRNP-G	9606.ENSP00000359645	hsa:27316	PF08081;PF00076	cellular response to interleukin-1 [GO:0071347]; membrane protein ectodomain proteolysis [GO:0006509]; mRNA splice site selection [GO:0006376]; mRNA splicing, via spliceosome [GO:0000398]; negative regulation of mRNA splicing, via spliceosome [GO:0048025]; osteoblast differentiation [GO:0001649]; positive regulation of mRNA splicing, via spliceosome [GO:0048026]; positive regulation of transcript…	catalytic step 2 spliceosome [GO:0071013]; extracellular exosome [GO:0070062]; extracellular space [GO:0005615]; intracellular ribonucleoprotein complex [GO:0030529]; membrane [GO:0016020]; nuclear euchromatin [GO:0005719]; nucleoplasm [GO:0005654]; nucleus [GO:0005634]; supraspliceosomal complex [GO:0044530]	chromatin binding [GO:0003682]; core promoter binding [GO:0001047]; identical protein binding [GO:0042802]; mRNA binding [GO:0003729]; protein domain specific binding [GO:0019904]; RNA binding [GO:0003723]; single-stranded RNA binding [GO:0003727]	Itself; P40507; Q9NRW3; Q14011; P49761; P61978; P61978-2; Q99383; Q5VWX1; O75525; Q8TBB1; Q96A72; P32505; Q96AH0; Q8WWY3; P79522; P98179; P0DJD3; P0DJD3-2; Q15415; Q96HH0; P09012; Q9JKL7; P38340; P62995; Q06251	TISSUE SPECIFICITY: Expressed strongly in oral keratinocytes, but only weakly detected in oral squamous cell carcinomas (at protein level). {ECO:0000269|PubMed:16707624}.			R-HSA-72163;R-HSA-72203				118134	P38159	DIP-34447N		P38159	P38159		IPR012677;IPR035979;IPR012604;IPR000504;IPR003954		PS50102	RNA-binding motif X chromosome	P:GO:0051260; C:GO:0044530; F:GO:0003682; P:GO:0045944; C:GO:0005654; F:GO:0001047; F:GO:0000166; C:GO:0005615; C:GO:0070062; F:GO:0005515; C:GO:0071013; P:GO:0006509; P:GO:0000381; P:GO:0048026; P:GO:0048025; C:GO:0016020; P:GO:0001649; P:GO:0071347; C:GO:0005719; C:GO:0019013; F:GO:0003729	P:protein homooligomerization; C:supraspliceosomal complex; F:chromatin binding; P:positive regulation of transcription from RNA polymerase II promoter; C:nucleoplasm; F:core promoter binding; F:nucleotide binding; C:extracellular space; C:extracellular exosome; F:protein binding; C:catalytic step 2 spliceosome; P:membrane protein ectodomain proteolysis; P:regulation of alternative mRNA splicing,…	G3DSA:3.30.70.330 (Gene3D);cd12382 (CDD);SSF54928 (SUPERFAMILY);PF08081 (Pfam);mobidb-lite (MobiDBLite);PS50102 (ProSiteProfiles);PF00076 (Pfam);PD922271 (ProDom);SM00361 (SMART);SM00360 (SMART)	RRM_RBMX_like (CDD);RBM1CTR (NUC064) family (Pfam);consensus disorder prediction (MobiDBLite);Eukaryotic RNA Recognition Motif (RRM) profile. (ProSiteProfiles);RNA recognition motif. (a.k.a. RRM, RBD, or RNP domain) (Pfam);RIBONUCLEOPROTEIN MOTIF PROTEIN NUCLEAR BINDING RNA-BINDING G RNA X VIRAL (ProDom)	IPR035979 (SUPERFAMILY);IPR012604 (Pfam);IPR000504 (ProSiteProfiles);IPR000504 (Pfam);IPR003954 (SMART);IPR000504 (SMART)
78	105	F5H7S3	F5H7S3_HUMAN	2.88	36	16	3	Oxidation (M); Acetylation (Protein N-term)	28525	Tropomyosin alpha-1 chain OS=Homo sapiens OX=9606 GN=TPM1 PE=1 SV=2	952000	775000	0	608000	44700	307000	932000	480000	TPM1;C15orf13;CMD1Y;CMH3;HEL-S-265;HTM-alpha;LVNC9;TMSA		hsa:7168	PF00261		actin cytoskeleton [GO:0015629]; cytosol [GO:0005829]																	IPR000533		PS00326	tropomyosin alpha-1 chain isoform X18			Coil (Coils);G3DSA:1.20.5.340 (Gene3D);mobidb-lite (MobiDBLite);SSF57997 (SUPERFAMILY);PF00261 (Pfam);PR00194 (PRINTS);PS00326 (ProSitePatterns)	consensus disorder prediction (MobiDBLite);Tropomyosin (Pfam);Tropomyosin signature (PRINTS);Tropomyosins signature. (ProSitePatterns)	IPR000533 (Pfam);IPR000533 (PRINTS);IPR000533 (ProSitePatterns)
82	312	P11142	HSP7C_HUMAN	48.55	12	9	4	Carbamidomethylation	70898	Heat shock cognate 71 kDa protein OS=Homo sapiens OX=9606 GN=HSPA8 PE=1 SV=1	832000	31100	214000	1840000	2850000	5320000	835000	3340000	HSPA8;HSC70;HSP73;HSPA10;HEL-33;HEL-S-72p;HSC54;HSC71;HSP71;LAP-1;LAP1;NIP71	9606.ENSP00000227378	hsa:3312	PF00012	ATP metabolic process [GO:0046034]; cellular response to starvation [GO:0009267]; chaperone cofactor-dependent protein refolding [GO:0051085]; chaperone-mediated autophagy [GO:0061684]; chaperone-mediated autophagy translocation complex disassembly [GO:1904764]; chaperone-mediated protein transport involved in chaperone-mediated autophagy [GO:0061741]; clathrin coat disassembly [GO:0072318]; cyto…	blood microparticle [GO:0072562]; clathrin-sculpted gamma-aminobutyric acid transport vesicle membrane [GO:0061202]; cytosol [GO:0005829]; extracellular exosome [GO:0070062]; extracellular matrix [GO:0031012]; extracellular region [GO:0005576]; extracellular space [GO:0005615]; ficolin-1-rich granule lumen [GO:1904813]; focal adhesion [GO:0005925]; intracellular [GO:0005622]; intracellular ribonu…	ATPase activity [GO:0016887]; ATPase activity, coupled [GO:0042623]; ATP binding [GO:0005524]; C3HC4-type RING finger domain binding [GO:0055131]; cadherin binding [GO:0045296]; enzyme binding [GO:0019899]; G-protein coupled receptor binding [GO:0001664]; heat shock protein binding [GO:0031072]; MHC class II protein complex binding [GO:0023026]; phosphatidylserine binding [GO:0001786]; RNA bindin…	Q99IB8; P60709; Q9GZX7; P49407; P32121; Q9NQ11; Q99933; O95816; Q8AZK7; P00533; P38260; O14976; Q9NZL4; P05412; P00338; Q5S007; P03485; P14598; Q9UNE7; Q9UNE7-1; P61764; Q8TDR0; O00635	TISSUE SPECIFICITY: Ubiquitous. {ECO:0000269|PubMed:11276205}.		3.6.3.51	R-HSA-3371453;R-HSA-3371497;R-HSA-3371568;R-HSA-3371571;R-HSA-432720;R-HSA-432722;R-HSA-447041;R-HSA-450408;R-HSA-6785807;R-HSA-6798695;R-HSA-72163;R-HSA-8856828;R-HSA-8876725;R-HSA-888590			P11142	109544	P11142	DIP-32874N		P11142	P11142		IPR018181;IPR029048;IPR029047;IPR013126	PTHR19375	PS00297;PS00329;PS01036	Heat shock cognate 71 kDa	C:GO:0014069; F:GO:0055131; C:GO:0000974; P:GO:0061738; C:GO:0098575; C:GO:0030425; F:GO:0001664; F:GO:0001786; P:GO:1902904; P:GO:0045892; C:GO:0043195; C:GO:0005829; P:GO:0051726; F:GO:0031072; C:GO:0061202; C:GO:0005681; P:GO:1904589; P:GO:0042026; C:GO:0005886; P:GO:0007269; F:GO:0042623; F:GO:0031625; C:GO:0000151; C:GO:0042470; P:GO:0046034; C:GO:0043209; P:GO:1900034; C:GO:0005770; P:GO:00…	C:postsynaptic density; F:C3HC4-type RING finger domain binding; C:Prp19 complex; P:late endosomal microautophagy; C:lumenal side of lysosomal membrane; C:dendrite; F:G-protein coupled receptor binding; F:phosphatidylserine binding; P:negative regulation of supramolecular fiber organization; P:negative regulation of transcription, DNA-templated; C:terminal bouton; C:cytosol; P:regulation of cell …	SSF100934 (SUPERFAMILY);SSF100920 (SUPERFAMILY);G3DSA:3.30.420.40 (Gene3D);SSF53067 (SUPERFAMILY);PS00329 (ProSitePatterns);G3DSA:2.60.34.10 (Gene3D);cd10233 (CDD);PF00012 (Pfam);G3DSA:1.20.1270.10 (Gene3D);mobidb-lite (MobiDBLite);PR00301 (PRINTS);G3DSA:3.90.640.10 (Gene3D);PS01036 (ProSitePatterns);PS00297 (ProSitePatterns);Coil (Coils)	Heat shock hsp70 proteins family signature 2. (ProSitePatterns);HSPA1-2_6-8-like_NBD (CDD);Hsp70 protein (Pfam);consensus disorder prediction (MobiDBLite);70kDa heat shock protein signature (PRINTS);Heat shock hsp70 proteins family signature 3. (ProSitePatterns);Heat shock hsp70 proteins family signature 1. (ProSitePatterns)	IPR029048 (SUPERFAMILY);IPR029047 (SUPERFAMILY);IPR018181 (ProSitePatterns);IPR029047 (Gene3D);IPR013126 (Pfam);IPR029048 (Gene3D);IPR013126 (PRINTS)
85	237	P19013	K2C4_HUMAN	1.86	11	9	1	Oxidation (M); Deamidation (NQ)	57285	Keratin type II cytoskeletal 4 OS=Homo sapiens OX=9606 GN=KRT4 PE=1 SV=4	741000	151000	260000	429000	680000	1010000	384000	708000	KRT4;CYK4;CK-4;CK4;K4;WSN1	9606.ENSP00000448220	hsa:3851	PF00038;PF16208	cornification [GO:0070268]; cytoskeleton organization [GO:0007010]; epithelial cell differentiation [GO:0030855]; keratinization [GO:0031424]; negative regulation of epithelial cell proliferation [GO:0050680]	cell surface [GO:0009986]; cytosol [GO:0005829]; intermediate filament [GO:0005882]; intermediate filament cytoskeleton [GO:0045111]; keratin filament [GO:0045095]; nucleus [GO:0005634]	structural molecule activity [GO:0005198]	A1A4E9; P13646; P19012; Q2M2I5; Q14525; O76014; O76015; Q6A162; P14079; Q9BYV2	TISSUE SPECIFICITY: Detected in the suprabasal layer of the stratified epithelium of the esophagus, exocervix, vagina, mouth and lingual mucosa, and in cells and cell clusters in the mucosa and serous gland ducts of the esophageal submucosa (at protein level). Expressed widely in the exocervix and esophageal epithelium, with lowest levels detected in the basal cell layer. {ECO:0000269|PubMed:2452…			R-HSA-6805567;R-HSA-6809371			P19013					P19013	P19013		IPR001664;IPR018039;IPR032444;IPR003054	PTHR23239	PS00226;PS51842	type II cytoskeletal 4	P:GO:0030855; C:GO:0005634; C:GO:0045095; F:GO:0005515; P:GO:0007010; P:GO:0050680; F:GO:0005198; C:GO:0009986	P:epithelial cell differentiation; C:nucleus; C:keratin filament; F:protein binding; P:cytoskeleton organization; P:negative regulation of epithelial cell proliferation; F:structural molecule activity; C:cell surface	PR01276 (PRINTS);SM01391 (SMART);SSF64593 (SUPERFAMILY);Coil (Coils);G3DSA:1.20.5.170 (Gene3D);G3DSA:1.20.5.340 (Gene3D);mobidb-lite (MobiDBLite);PF16208 (Pfam);PS00226 (ProSitePatterns);PF00038 (Pfam)	Type II keratin signature (PRINTS);consensus disorder prediction (MobiDBLite);Keratin type II head (Pfam);Intermediate filaments signature. (ProSitePatterns);Intermediate filament protein (Pfam)	IPR003054 (PRINTS);IPR001664 (SMART);IPR032444 (Pfam);IPR018039 (ProSitePatterns);IPR001664 (Pfam)
88	189	P20930	FILA_HUMAN	0.52	3	11	11	Deamidation (NQ)	435180	Filaggrin OS=Homo sapiens OX=9606 GN=FLG PE=1 SV=3	7120000	1750000	3580000	6170000	3580000	2240000	4150000	5060000	FLG;ATOD2	9606.ENSP00000357789	hsa:2312	PF03516;PF01023	cornification [GO:0070268]; establishment of skin barrier [GO:0061436]; keratinocyte differentiation [GO:0030216]; multicellular organism development [GO:0007275]; peptide cross-linking [GO:0018149]	cornified envelope [GO:0001533]; cytosol [GO:0005829]; intermediate filament [GO:0005882]; intracellular membrane-bounded organelle [GO:0043231]; keratohyalin granule [GO:0036457]; nucleus [GO:0005634]	calcium ion binding [GO:0005509]; structural constituent of epidermis [GO:0030280]; structural molecule activity [GO:0005198]; transition metal ion binding [GO:0046914]	Q9Y337	TISSUE SPECIFICITY: Expressed in skin, thymus, stomach, tonsils, testis, placenta, kidney, pancreas, mammary gland, bladder, thyroid, salivary gland and trachea, but not detected in heart, brain, liver, lung, bone marrow, small intestine, spleen, prostate, colon, or adrenal gland (PubMed:19384417). In the skin, mainly expressed in stratum granulosum of the epidermis (PubMed:1429717) (PubMed:19384…			R-HSA-6809371			P20930	108601				P20930		cd00213	IPR011992;IPR018247;IPR002048;IPR003303;IPR034325;IPR001751;IPR013787		PS00018;PS50222;PS00303	filaggrin	C:GO:0005634; P:GO:0030216; F:GO:0046914; F:GO:0005515; F:GO:0005509; F:GO:0005198; C:GO:0005882; C:GO:0036457; P:GO:0061436	C:nucleus; P:keratinocyte differentiation; F:transition metal ion binding; F:protein binding; F:calcium ion binding; F:structural molecule activity; C:intermediate filament; C:keratohyalin granule; P:establishment of skin barrier	G3DSA:1.10.238.10 (Gene3D);PR00487 (PRINTS);mobidb-lite (MobiDBLite);PS50222 (ProSiteProfiles);SSF47473 (SUPERFAMILY);SM01394 (SMART);cd00213 (CDD);PS00303 (ProSitePatterns);PF01023 (Pfam);PS00018 (ProSitePatterns);Coil (Coils);PF03516 (Pfam)	Filaggrin signature (PRINTS);consensus disorder prediction (MobiDBLite);EF-hand calcium-binding domain profile. (ProSiteProfiles);S-100 (CDD);S-100/ICaBP type calcium binding protein signature. (ProSitePatterns);S-100/ICaBP type calcium binding domain (Pfam);EF-hand calcium-binding domain. (ProSitePatterns);Filaggrin (Pfam)	IPR003303 (PRINTS);IPR002048 (ProSiteProfiles);IPR011992 (SUPERFAMILY);IPR013787 (SMART);IPR034325 (CDD);IPR001751 (ProSitePatterns);IPR013787 (Pfam);IPR018247 (ProSitePatterns);IPR003303 (Pfam)
89	468	P04406	G3P_HUMAN	14.39	25	10	9	Oxidation (M)	36053	Glyceraldehyde-3-phosphate dehydrogenase OS=Homo sapiens OX=9606 GN=GAPDH PE=1 SV=3	3970000	3030000	3960000	11000000	2950000	9240000	4120000	8810000	GAPDH;GAPD;CDABP0047;OK/SW-cl.12;G3PD;HEL-S-162eP	9606.ENSP00000229239	hsa:2597	PF02800;PF00044	antimicrobial humoral immune response mediated by antimicrobial peptide [GO:0061844]; canonical glycolysis [GO:0061621]; cellular response to interferon-gamma [GO:0071346]; defense response to fungus [GO:0050832]; gluconeogenesis [GO:0006094]; killing by host of symbiont cells [GO:0051873]; killing of cells of other organism [GO:0031640]; microtubule cytoskeleton organization [GO:0000226]; negati…	cytoplasm [GO:0005737]; cytosol [GO:0005829]; extracellular exosome [GO:0070062]; extracellular matrix [GO:0031012]; GAIT complex [GO:0097452]; intracellular membrane-bounded organelle [GO:0043231]; intracellular ribonucleoprotein complex [GO:0030529]; lipid droplet [GO:0005811]; membrane [GO:0016020]; microtubule cytoskeleton [GO:0015630]; nuclear membrane [GO:0031965]; nucleus [GO:0005634]; per…	aspartic-type endopeptidase inhibitor activity [GO:0019828]; disordered domain specific binding [GO:0097718]; glyceraldehyde-3-phosphate dehydrogenase (NAD+) (phosphorylating) activity [GO:0004365]; identical protein binding [GO:0042802]; microtubule binding [GO:0008017]; NAD binding [GO:0051287]; NADP binding [GO:0050661]; peptidyl-cysteine S-nitrosylase activity [GO:0035605]	Itself; Q60823; P00533; P35228; P12004; P00558; P48147; P15927; P05109; Q9BSI4		MetaCyc:HS03433-MONOMER	1.2.1.12	R-HSA-70171;R-HSA-70263	P04406			108868	P04406	DIP-32521N		P04406	P04406		IPR020831;IPR020830;IPR020829;IPR020828;IPR006424;IPR036291	PTHR10836	PS00071	glyceraldehyde-3-phosphate dehydrogenase	C:GO:0015630; F:GO:0004365; C:GO:0070062; C:GO:0030529; C:GO:0045298; F:GO:0051287; C:GO:0005829; P:GO:0017148; P:GO:0051402; P:GO:0006094; F:GO:0042802; P:GO:0000226; P:GO:0061621; C:GO:0005886; F:GO:0008017; C:GO:0005811; C:GO:0097452; C:GO:0031965; F:GO:0050661; C:GO:0048471; P:GO:0035606; P:GO:0016241; F:GO:0035605; P:GO:0071346; P:GO:0050821	C:microtubule cytoskeleton; F:glyceraldehyde-3-phosphate dehydrogenase (NAD+) (phosphorylating) activity; C:extracellular exosome; C:intracellular ribonucleoprotein complex; C:tubulin complex; F:NAD binding; C:cytosol; P:negative regulation of translation; P:neuron apoptotic process; P:gluconeogenesis; F:identical protein binding; P:microtubule cytoskeleton organization; P:canonical glycolysis; C…	PS00071 (ProSitePatterns);SM00846 (SMART);TIGR01534 (TIGRFAM);G3DSA:3.40.50.720 (Gene3D);PF00044 (Pfam);SSF55347 (SUPERFAMILY);PR00078 (PRINTS);G3DSA:3.30.360.10 (Gene3D);PIRSF000149 (PIRSF);SSF51735 (SUPERFAMILY);PF02800 (Pfam)	Glyceraldehyde 3-phosphate dehydrogenase active site. (ProSitePatterns);GAPDH-I: glyceraldehyde-3-phosphate dehydrogenase, type I (TIGRFAM);Glyceraldehyde 3-phosphate dehydrogenase, NAD binding domain (Pfam);Glyceraldehyde-3-phosphate dehydrogenase signature (PRINTS);Glyceraldehyde 3-phosphate dehydrogenase, C-terminal domain (Pfam)	IPR020830 (ProSitePatterns);IPR020828 (SMART);IPR006424 (TIGRFAM);IPR020828 (Pfam);IPR020831 (PRINTS);IPR020831 (PIRSF);IPR036291 (SUPERFAMILY);IPR020829 (Pfam)
90	613	P62891	RL39_HUMAN	64.87	45	5	5	Acetylation (Protein N-term); Deamidation (NQ)	6407	60S ribosomal protein L39 OS=Homo sapiens OX=9606 GN=RPL39 PE=1 SV=2	3330000	1340000	3280000	3220000	4530000	8410000	2920000	5380000	RPL39;L39;RPL39P42;RPL39_23_1806	9606.ENSP00000355315	hsa:6170	PF00832	antibacterial humoral response [GO:0019731]; antimicrobial humoral immune response mediated by antimicrobial peptide [GO:0061844]; cytoplasmic translation [GO:0002181]; defense response to Gram-positive bacterium [GO:0050830]; innate immune response in mucosa [GO:0002227]; nuclear-transcribed mRNA catabolic process, nonsense-mediated decay [GO:0000184]; rRNA processing [GO:0006364]; SRP-dependent…	cytosol [GO:0005829]; cytosolic large ribosomal subunit [GO:0022625]; extracellular space [GO:0005615]; polysomal ribosome [GO:0042788]	RNA binding [GO:0003723]; structural constituent of ribosome [GO:0003735]					R-HSA-156827;R-HSA-156902;R-HSA-1799339;R-HSA-192823;R-HSA-2408557;R-HSA-6791226;R-HSA-72689;R-HSA-72706;R-HSA-72764;R-HSA-9010553;R-HSA-975956;R-HSA-975957				112089	P62891			P62891	P62891		IPR000077;IPR020083;IPR023626	PTHR19970	PS00051	60S ribosomal L39	P:GO:0019083; C:GO:0005615; F:GO:0003723; P:GO:0002227; P:GO:0006614; F:GO:0003735; P:GO:0000184; P:GO:0019731; C:GO:0022625; P:GO:0006364; P:GO:0006413; P:GO:0050830	P:viral transcription; C:extracellular space; F:RNA binding; P:innate immune response in mucosa; P:SRP-dependent cotranslational protein targeting to membrane; F:structural constituent of ribosome; P:nuclear-transcribed mRNA catabolic process, nonsense-mediated decay; P:antibacterial humoral response; C:cytosolic large ribosomal subunit; P:rRNA processing; P:translational initiation; P:defense re…	PD007914 (ProDom);PS00051 (ProSitePatterns);SSF48662 (SUPERFAMILY);MF_00629 (Hamap);G3DSA:1.10.1620.10 (Gene3D);PF00832 (Pfam)	RIBOSOMAL L39 60S RIBONUCLEOPROTEIN L39 ISOFORM L39E CBG20586 A CHROMOSOME (ProDom);Ribosomal protein L39e signature. (ProSitePatterns);50S ribosomal protein L39e [rpl39e]. (Hamap);Ribosomal L39 protein (Pfam)	IPR020083 (ProSitePatterns);IPR023626 (SUPERFAMILY);IPR000077 (Hamap);IPR023626 (Gene3D);IPR000077 (Pfam)
91	278	P0DOY3	IGLC3_HUMAN	6.91	70	10	6	Carbamidomethylation; Deamidation (NQ)	11266	Immunoglobulin lambda constant 3 OS=Homo sapiens OX=9606 GN=IGLC3 PE=1 SV=1	34800000	51000000	31900000	18900000	33600000	115000000	40300000	57400000	IGLC3;IGLL5;IGL;IGLV;VL-MAR		hsa:100423062	PF07654	adaptive immune response [GO:0002250]	blood microparticle [GO:0072562]; extracellular exosome [GO:0070062]; extracellular space [GO:0005615]; plasma membrane [GO:0005886]	antigen binding [GO:0003823]																IPR007110;IPR036179;IPR013783;IPR003006;IPR003597		PS50835;PS00290	immunoglobulin lambda light chain	C:GO:0009897; F:GO:0004252; P:GO:0038095; P:GO:0038096; P:GO:0006898; P:GO:0042742; P:GO:0006910; C:GO:0070062; P:GO:0006911; P:GO:0050871; F:GO:0003823; P:GO:0006958; P:GO:0045087; C:GO:0042571; C:GO:0072562; F:GO:0034987; P:GO:0050853	C:external side of plasma membrane; F:serine-type endopeptidase activity; P:Fc-epsilon receptor signaling pathway; P:Fc-gamma receptor signaling pathway involved in phagocytosis; P:receptor-mediated endocytosis; P:defense response to bacterium; P:phagocytosis, recognition; C:extracellular exosome; P:phagocytosis, engulfment; P:positive regulation of B cell activation; F:antigen binding; P:complem…	cd07699 (CDD);SSF48726 (SUPERFAMILY);PS00290 (ProSitePatterns);PS50835 (ProSiteProfiles);SM00407 (SMART);G3DSA:2.60.40.10 (Gene3D);PF07654 (Pfam)	IgC_L (CDD);Immunoglobulins and major histocompatibility complex proteins signature. (ProSitePatterns);Ig-like domain profile. (ProSiteProfiles);Immunoglobulin C1-set domain (Pfam)	IPR036179 (SUPERFAMILY);IPR003006 (ProSitePatterns);IPR007110 (ProSiteProfiles);IPR003597 (SMART);IPR013783 (Gene3D);IPR003597 (Pfam)
92	90	Q16643	DREB_HUMAN	21.26	15	13	13	Oxidation (M); Acetylation (Protein N-term); Deamidation (NQ)	71429	Drebrin OS=Homo sapiens OX=9606 GN=DBN1 PE=1 SV=4	12500000	674000	0	3950000	579000	0	8320000	3890000	DBN1;D0S117E	9606.ENSP00000292385	hsa:1627	PF00241	actin filament organization [GO:0007015]; cell communication by chemical coupling [GO:0010643]; cell communication by electrical coupling [GO:0010644]; generation of neurons [GO:0048699]; maintenance of protein location in cell [GO:0032507]; neural precursor cell proliferation [GO:0061351]; regulation of dendrite development [GO:0050773]; regulation of neuronal synaptic plasticity [GO:0048168]	actin cytoskeleton [GO:0015629]; actomyosin [GO:0042641]; cortical cytoskeleton [GO:0030863]; cytoplasm [GO:0005737]; cytoskeleton [GO:0005856]; dendrite [GO:0030425]; gap junction [GO:0005921]; growth cone [GO:0030426]; plasma membrane [GO:0005886]	actin binding [GO:0003779]; cadherin binding [GO:0045296]; profilin binding [GO:0005522]	P55196; O35889; P61073; Q16643-1; P62993; P28799; P60484; Q9BSI4	TISSUE SPECIFICITY: Brain neurons. Also found in the heart, placenta, skeletal muscle, kidney and pancreas. Expressed in peripheral blood lymphocytes, including T-cells (at protein level). {ECO:0000269|PubMed:20215400}.					Q16643		107995				Q16643	Q16643		IPR002108;IPR029006;IPR028438	PTHR10829:SF1	PS51263	drebrin isoform X1	P:GO:0061351; P:GO:0007015; C:GO:0042641; C:GO:0005886; F:GO:0005522; C:GO:0005921; C:GO:0030426; P:GO:0050773; C:GO:0030425; P:GO:0032507; F:GO:0003779; C:GO:0005938; P:GO:0048168; P:GO:0010644; P:GO:0010643	P:neural precursor cell proliferation; P:actin filament organization; C:actomyosin; C:plasma membrane; F:profilin binding; C:gap junction; C:growth cone; P:regulation of dendrite development; C:dendrite; P:maintenance of protein location in cell; F:actin binding; C:cell cortex; P:regulation of neuronal synaptic plasticity; P:cell communication by electrical coupling; P:cell communication by chemi…	PF00241 (Pfam);mobidb-lite (MobiDBLite);cd11281 (CDD);PS51263 (ProSiteProfiles);G3DSA:3.40.20.10 (Gene3D);SM00102 (SMART);Coil (Coils);SSF55753 (SUPERFAMILY)	Cofilin/tropomyosin-type actin-binding protein (Pfam);consensus disorder prediction (MobiDBLite);ADF_drebrin_like (CDD);ADF-H domain profile. (ProSiteProfiles)	IPR002108 (Pfam);IPR002108 (ProSiteProfiles);IPR029006 (Gene3D);IPR002108 (SMART)
94	98	A0A140T9I0	A0A140T9I0_HUMAN	7.81	24	8	1	Deamidation (NQ)	40910	HLA class I histocompatibility antigen A-3 alpha chain (Fragment) OS=Homo sapiens OX=9606 GN=HLA-A PE=1 SV=1	354000	435000	370000	224000	2650000	4620000	386000	2500000	HLA-A;Aw-33;Aw-74;HLAA		hsa:3105	PF07654;PF00129;PF06623	antigen processing and presentation of peptide antigen via MHC class I [GO:0002474]; immune response [GO:0006955]	integral component of membrane [GO:0016021]; MHC class I protein complex [GO:0042612]																	IPR007110;IPR036179;IPR013783;IPR003006;IPR003597;IPR011161;IPR037055;IPR011162;IPR001039;IPR010579		PS50835;PS00290	MHC class I antigen	C:GO:0019814; P:GO:0002480; C:GO:0000139; P:GO:0002486; C:GO:0005797; C:GO:0042612; F:GO:0046977; P:GO:0002479; P:GO:0050690; P:GO:0032729; C:GO:0071556; P:GO:0016032; F:GO:0030881; P:GO:0050830; C:GO:0042825; F:GO:0042605; P:GO:0060333; F:GO:0042608; C:GO:0042101; C:GO:0009986; F:GO:0003723; P:GO:0060337; C:GO:0031901; C:GO:0012507; P:GO:0002726; C:GO:0030670; P:GO:2000566; C:GO:0070971; P:GO:00…	C:immunoglobulin complex; P:antigen processing and presentation of exogenous peptide antigen via MHC class I, TAP-independent; C:Golgi membrane; P:antigen processing and presentation of endogenous peptide antigen via MHC class I via ER pathway, TAP-independent; C:Golgi medial cisterna; C:MHC class I protein complex; F:TAP binding; P:antigen processing and presentation of exogenous peptide antigen…	PF06623 (Pfam);G3DSA:2.60.40.10 (Gene3D);PS50835 (ProSiteProfiles);SSF54452 (SUPERFAMILY);PR01638 (PRINTS);cd07698 (CDD);G3DSA:3.30.500.10 (Gene3D);PS00290 (ProSitePatterns);G3DSA:1.20.5.100 (Gene3D);SSF48726 (SUPERFAMILY);SM00407 (SMART);PF07654 (Pfam);PF00129 (Pfam)	MHC_I C-terminus (Pfam);Ig-like domain profile. (ProSiteProfiles);MHC class I signature (PRINTS);IgC_MHC_I_alpha3 (CDD);Immunoglobulins and major histocompatibility complex proteins signature. (ProSitePatterns);Immunoglobulin C1-set domain (Pfam);Class I Histocompatibility antigen, domains alpha 1 and 2 (Pfam)	IPR010579 (Pfam);IPR013783 (Gene3D);IPR007110 (ProSiteProfiles);IPR011162 (SUPERFAMILY);IPR001039 (PRINTS);IPR037055 (Gene3D);IPR003006 (ProSitePatterns);IPR021157 (Gene3D);IPR036179 (SUPERFAMILY);IPR003597 (SMART);IPR003597 (Pfam);IPR011161 (Pfam)
96	14215	Q9NWH9	SLTM_HUMAN	7.82	2	2	2		117149	SAFB-like transcription modulator OS=Homo sapiens OX=9606 GN=SLTM PE=1 SV=2	481000	90700	504000	944000	608000	1600000	537000	1050000	SLTM;MET;Met	9606.ENSP00000369887	hsa:79811	PF00076;PF02037	apoptotic process [GO:0006915]; regulation of mRNA processing [GO:0050684]; regulation of transcription by RNA polymerase II [GO:0006357]; transcription, DNA-templated [GO:0006351]	nuclear body [GO:0016604]; nucleoplasm [GO:0005654]; nucleus [GO:0005634]	double-stranded DNA binding [GO:0003690]; RNA binding [GO:0003723]; sequence-specific DNA binding [GO:0043565]									122906				Q9NWH9	Q9NWH9		IPR012677;IPR035979;IPR000504;IPR003034;IPR036361;IPR034780	PTHR15683:SF5	PS50102;PS50800	SAFB-like transcription modulator isoform X1	F:GO:0000166; P:GO:0006915; P:GO:0006355; C:GO:0005654; F:GO:0003723	F:nucleotide binding; P:apoptotic process; P:regulation of transcription, DNA-templated; C:nucleoplasm; F:RNA binding	mobidb-lite (MobiDBLite);PS50800 (ProSiteProfiles);G3DSA:1.10.720.30 (Gene3D);SSF68906 (SUPERFAMILY);G3DSA:3.30.70.330 (Gene3D);PF02037 (Pfam);PF00076 (Pfam);SM00513 (SMART);cd12678 (CDD);Coil (Coils);PS50102 (ProSiteProfiles);SM00360 (SMART);SSF54928 (SUPERFAMILY)	consensus disorder prediction (MobiDBLite);SAP motif profile. (ProSiteProfiles);SAP domain (Pfam);RNA recognition motif. (a.k.a. RRM, RBD, or RNP domain) (Pfam);RRM_SLTM (CDD);Eukaryotic RNA Recognition Motif (RRM) profile. (ProSiteProfiles)	IPR003034 (ProSiteProfiles);IPR036361 (Gene3D);IPR036361 (SUPERFAMILY);IPR003034 (Pfam);IPR000504 (Pfam);IPR003034 (SMART);IPR000504 (ProSiteProfiles);IPR000504 (SMART);IPR035979 (SUPERFAMILY)
97	378	Q5T749	KPRP_HUMAN	1.58	12	8	8	Carbamidomethylation	64136	Keratinocyte proline-rich protein OS=Homo sapiens OX=9606 GN=KPRP PE=1 SV=1	12000000	11100000	21500000	8110000	14500000	24500000	16900000	16000000	KPRP;C1orf45	9606.ENSP00000357762	hsa:448834			cytoplasm [GO:0005737]; extracellular exosome [GO:0070062]		Q8NEC5; Q02930-3; A8MQ03; Q8N0U1; Q13643; P49639; P60328; Q3LI66; Q9BYE3; Q7Z417; P32242; A2BDE7; Q63HR2; P57075-2; A8MV65-2; Q96SQ5	TISSUE SPECIFICITY: Expressed in the upper layer of epidermis and psoriasis (at protein level). Expressed in the upper layer of epidermis and psoriasis. {ECO:0000269|PubMed:16297201}.							138665				Q5T749			IPR033193	PTHR12241:SF98		keratinocyte proline-rich	C:GO:0070062; C:GO:0005737	C:extracellular exosome; C:cytoplasm	mobidb-lite (MobiDBLite)	consensus disorder prediction (MobiDBLite)
99	179	P19105	ML12A_HUMAN	5.25	34	8	8	Oxidation (M); Deamidation (NQ)	19794	Myosin regulatory light chain 12A OS=Homo sapiens OX=9606 GN=MYL12A PE=1 SV=2	14500000	24400000	536000	8120000	4180000	6950000	13300000	6420000	MYL12A;MLCB;MRLC3;RLC;HEL-S-24;MLC-2B;MRCL3;MYL2B	9606.ENSP00000217652	hsa:10627	PF08976;PF13499	ephrin receptor signaling pathway [GO:0048013]; muscle contraction [GO:0006936]; platelet aggregation [GO:0070527]	cytosol [GO:0005829]; extracellular exosome [GO:0070062]; myosin complex [GO:0016459]	calcium ion binding [GO:0005509]	Q14164; Q62868				R-HSA-3928664;R-HSA-445355				115871	P19105			P19105	P19105	cd00051	IPR011992;IPR018247;IPR015070;IPR002048		PS00018;PS50222	myosin regulatory light polypeptide 9 isoform X1	P:GO:0008360; F:GO:0035254; P:GO:0031032; F:GO:0051015; C:GO:0030018; F:GO:0030898; C:GO:0070062; C:GO:0005903; C:GO:0045177; C:GO:0097513; F:GO:0005509; F:GO:0051020; P:GO:0006936; C:GO:0001725; C:GO:0016460; P:GO:0048013; P:GO:0072661; F:GO:0032036; C:GO:0005829; P:GO:0070527	P:regulation of cell shape; F:glutamate receptor binding; P:actomyosin structure organization; F:actin filament binding; C:Z disc; F:actin-dependent ATPase activity; C:extracellular exosome; C:brush border; C:apical part of cell; C:myosin II filament; F:calcium ion binding; F:GTPase binding; P:muscle contraction; C:stress fiber; C:myosin II complex; P:ephrin receptor signaling pathway; P:protein …	G3DSA:1.10.238.10 (Gene3D);PF08976 (Pfam);PS50222 (ProSiteProfiles);PF13499 (Pfam);PS00018 (ProSitePatterns);SSF47473 (SUPERFAMILY);SM00054 (SMART);cd00051 (CDD)	EF-hand domain (Pfam);EF-hand calcium-binding domain profile. (ProSiteProfiles);EF-hand domain pair (Pfam);EF-hand calcium-binding domain. (ProSitePatterns);EFh (CDD)	IPR015070 (Pfam);IPR002048 (ProSiteProfiles);IPR002048 (Pfam);IPR018247 (ProSitePatterns);IPR011992 (SUPERFAMILY);IPR002048 (SMART);IPR002048 (CDD)
100	270	P07437	TBB5_HUMAN	29.11	16	6	3	Oxidation (M)	49671	Tubulin beta chain OS=Homo sapiens OX=9606 GN=TUBB PE=1 SV=2	324000	433000	133000	587000	1510000	1720000	365000	1270000	TUBB;TUBB5;OK/SW-cl.56;CDCBM6;CSCSC1;M40;TUBB1	9606.ENSP00000339001	hsa:203068	PF00091;PF03953	cell division [GO:0051301]; cellular process [GO:0009987]; ciliary basal body-plasma membrane docking [GO:0097711]; cytoskeleton-dependent intracellular transport [GO:0030705]; G2/M transition of mitotic cell cycle [GO:0000086]; microtubule-based process [GO:0007017]; natural killer cell mediated cytotoxicity [GO:0042267]; neutrophil degranulation [GO:0043312]; regulation of G2/M transition of mi…	azurophil granule lumen [GO:0035578]; cell body [GO:0044297]; cytoplasm [GO:0005737]; cytoplasmic ribonucleoprotein granule [GO:0036464]; cytoskeleton [GO:0005856]; extracellular exosome [GO:0070062]; extracellular matrix [GO:0031012]; extracellular region [GO:0005576]; membrane raft [GO:0045121]; microtubule [GO:0005874]; nuclear envelope lumen [GO:0005641]; nucleus [GO:0005634]; protein complex…	GTPase activating protein binding [GO:0032794]; GTPase activity [GO:0003924]; GTP binding [GO:0005525]; MHC class I protein binding [GO:0042288]; protein complex binding [GO:0032403]; protein domain specific binding [GO:0019904]; structural constituent of cytoskeleton [GO:0005200]; structural molecule activity [GO:0005198]; ubiquitin protein ligase binding [GO:0031625]	Q8AZK7; P05412; Q5S007; Q9BSI4; P61981	TISSUE SPECIFICITY: Ubiquitously expressed with highest levels in spleen, thymus and immature brain. {ECO:0000269|PubMed:20191564}.			R-HSA-2565942;R-HSA-380259;R-HSA-380270;R-HSA-380284;R-HSA-380320;R-HSA-5620912;R-HSA-6798695;R-HSA-8854518			P07437	128444	P07437	DIP-32772N		P07437	P07437		IPR013838;IPR002453;IPR008280;IPR000217;IPR018316;IPR037103;IPR036525;IPR023123;IPR017975;IPR003008	PTHR11588;PTHR11588:SF256	PS00227;PS00228	tubulin beta chain	C:GO:0036464; F:GO:0019904; P:GO:0007165; F:GO:0005200; F:GO:0042288; P:GO:0042267; C:GO:0005641; C:GO:0005874; C:GO:0042612; F:GO:0005525; P:GO:0051301; P:GO:0051225; C:GO:0070062; F:GO:0031625; P:GO:0000086; P:GO:0030705; P:GO:0006928; F:GO:0003924; C:GO:0044297; C:GO:0031012; F:GO:0032794; F:GO:0032403	C:cytoplasmic ribonucleoprotein granule; F:protein domain specific binding; P:signal transduction; F:structural constituent of cytoskeleton; F:MHC class I protein binding; P:natural killer cell mediated cytotoxicity; C:nuclear envelope lumen; C:microtubule; C:MHC class I protein complex; F:GTP binding; P:cell division; P:spindle assembly; C:extracellular exosome; F:ubiquitin protein ligase bindin…	PR01161 (PRINTS);PF03953 (Pfam);SM00865 (SMART);PR01163 (PRINTS);Coil (Coils);G3DSA:3.30.1330.20 (Gene3D);SSF55307 (SUPERFAMILY);PS00227 (ProSitePatterns);mobidb-lite (MobiDBLite);SSF52490 (SUPERFAMILY);PF00091 (Pfam);G3DSA:1.10.287.600 (Gene3D);cd02187 (CDD);PS00228 (ProSitePatterns);G3DSA:3.40.50.1440 (Gene3D);SM00864 (SMART)	Tubulin signature (PRINTS);Tubulin C-terminal domain (Pfam);Beta-tubulin signature (PRINTS);Tubulin subunits alpha, beta, and gamma signature. (ProSitePatterns);consensus disorder prediction (MobiDBLite);Tubulin/FtsZ family, GTPase domain (Pfam);beta_tubulin (CDD);Tubulin-beta mRNA autoregulation signal. (ProSitePatterns)	IPR000217 (PRINTS);IPR018316 (Pfam);IPR018316 (SMART);IPR002453 (PRINTS);IPR037103 (Gene3D);IPR008280 (SUPERFAMILY);IPR017975 (ProSitePatterns);IPR036525 (SUPERFAMILY);IPR003008 (Pfam);IPR013838 (ProSitePatterns);IPR036525 (Gene3D);IPR003008 (SMART)
103	335	P62861	RS30_HUMAN	12.66	29	5	5		6648	40S ribosomal protein S30 OS=Homo sapiens OX=9606 GN=FAU PE=1 SV=1	7340000	4750000	4410000	8890000	10400000	11400000	5500000	10200000	FAU;FAU1;Fub1;Fubi;MNSFbeta;RPS30;S30;asr1		hsa:2197	PF04758	antibacterial humoral response [GO:0019731]; antimicrobial humoral immune response mediated by antimicrobial peptide [GO:0061844]; defense response to Gram-positive bacterium [GO:0050830]; innate immune response in mucosa [GO:0002227]; nuclear-transcribed mRNA catabolic process, nonsense-mediated decay [GO:0000184]; rRNA processing [GO:0006364]; SRP-dependent cotranslational protein targeting to …	cytosol [GO:0005829]; cytosolic small ribosomal subunit [GO:0022627]; extracellular space [GO:0005615]; nucleoplasm [GO:0005654]; small ribosomal subunit [GO:0015935]	RNA binding [GO:0003723]; structural constituent of ribosome [GO:0003735]					R-HSA-156827;R-HSA-156902;R-HSA-1799339;R-HSA-192823;R-HSA-2408557;R-HSA-6791226;R-HSA-72649;R-HSA-72689;R-HSA-72695;R-HSA-72702;R-HSA-72706;R-HSA-72764;R-HSA-9010553;R-HSA-975956;R-HSA-975957					P62861			P62861	P62861		IPR006846			ubiquitin fubi and ribosomal S30	C:GO:0005615; P:GO:0002227; F:GO:0003735; C:GO:0022627; P:GO:0042254; P:GO:0019731; P:GO:0050830; F:GO:0003723; P:GO:0006412	C:extracellular space; P:innate immune response in mucosa; F:structural constituent of ribosome; C:cytosolic small ribosomal subunit; P:ribosome biogenesis; P:antibacterial humoral response; P:defense response to Gram-positive bacterium; F:RNA binding; P:translation	PF04758 (Pfam);mobidb-lite (MobiDBLite)	Ribosomal protein S30 (Pfam);consensus disorder prediction (MobiDBLite)	IPR006846 (Pfam)
104	595	A0A1B0GVI3	A0A1B0GVI3_HUMAN	12.1	52	5	2		10030	Keratin type I cytoskeletal 10 (Fragment) OS=Homo sapiens OX=9606 GN=KRT10 PE=1 SV=1	0	168000	1010000	2180000	801000	1270000	791000	1420000	KRT10;BCIE;BIE;CK10;EHK;K10;KPP		hsa:3858																							type I cytoskeletal 10 isoform X1	C:GO:0005634; P:GO:0030216; C:GO:0005615; F:GO:0030280; C:GO:0070062; C:GO:0005737; C:GO:0016020; C:GO:0005882	C:nucleus; P:keratinocyte differentiation; C:extracellular space; F:structural constituent of epidermis; C:extracellular exosome; C:cytoplasm; C:membrane; C:intermediate filament	mobidb-lite (MobiDBLite);Coil (Coils)	consensus disorder prediction (MobiDBLite)
108	460	P31944	CASPE_HUMAN	17.62	23	8	8	Oxidation (M); Acetylation (Protein N-term); Deamidation (NQ)	27680	Caspase-14 OS=Homo sapiens OX=9606 GN=CASP14 PE=1 SV=2	1430000	623000	1330000	2920000	1850000	2450000	1170000	2410000	CASP14	9606.ENSP00000221740	hsa:23581		cornification [GO:0070268]; epidermis development [GO:0008544]; execution phase of apoptosis [GO:0097194]; keratinization [GO:0031424]	cytoplasm [GO:0005737]; cytosol [GO:0005829]; extracellular exosome [GO:0070062]; extracellular matrix [GO:0031012]; keratin filament [GO:0045095]; mitochondrion [GO:0005739]; nucleus [GO:0005634]	cysteine-type endopeptidase activity [GO:0004197]; cysteine-type endopeptidase activity involved in execution phase of apoptosis [GO:0097200]; endopeptidase activity [GO:0004175]	P50222; P07602	TISSUE SPECIFICITY: Expressed in keratinocytes of adult skin suprabasal layers (from spinous layers to the stratum granulosum and stratum corneum) (at protein level). Expressed in keratinocytes of hair shaft and sebaceous glands (at protein level). In psoriatic skin only expressed at very low levels (PubMed:11175259). The p17/10 mature form is expressed in epidermis stratum corneum, the p20/p8 in…			R-HSA-6809371				117116				P31944		cd00032	IPR033174;IPR029030;IPR033139;IPR002138;IPR001309;IPR015917	PTHR10454:SF131	PS01122;PS50207;PS50208	caspase-14	C:GO:0005634; C:GO:0045095; C:GO:0070062; F:GO:0005515; C:GO:0005737; P:GO:0006508; P:GO:0070268; F:GO:0097153	C:nucleus; C:keratin filament; C:extracellular exosome; F:protein binding; C:cytoplasm; P:proteolysis; P:cornification; F:cysteine-type endopeptidase activity involved in apoptotic process	SSF52129 (SUPERFAMILY);PS01122 (ProSitePatterns);PF00656 (Pfam);PS50207 (ProSiteProfiles);PR00376 (PRINTS);G3DSA:3.30.70.1470 (Gene3D);PS50208 (ProSiteProfiles);cd00032 (CDD);Coil (Coils);SM00115 (SMART);G3DSA:3.40.50.1460 (Gene3D)	Caspase family cysteine active site. (ProSitePatterns);Caspase domain (Pfam);Caspase family p10 domain profile. (ProSiteProfiles);Interleukin-1B converting enzyme signature (PRINTS);Caspase family p20 domain profile. (ProSiteProfiles);CASc (CDD)	IPR029030 (SUPERFAMILY);IPR033139 (ProSitePatterns);IPR002138 (ProSiteProfiles);IPR015917 (PRINTS);IPR001309 (ProSiteProfiles);IPR015917 (CDD);IPR015917 (SMART)
109	437	Q08554	DSC1_HUMAN	20.26	6	5	5	Carbamidomethylation; Oxidation (M)	99987	Desmocollin-1 OS=Homo sapiens OX=9606 GN=DSC1 PE=1 SV=2	1370000	1450000	2270000	3200000	4150000	3050000	1890000	3570000	DSC1;CDHF1;DG2/DG3	9606.ENSP00000257198	hsa:1823	PF00028;PF01049;PF08758	cornification [GO:0070268]; homophilic cell adhesion via plasma membrane adhesion molecules [GO:0007156]; keratinization [GO:0031424]; neutrophil degranulation [GO:0043312]	cornified envelope [GO:0001533]; desmosome [GO:0030057]; extracellular exosome [GO:0070062]; ficolin-1-rich granule membrane [GO:0101003]; gap junction [GO:0005921]; integral component of membrane [GO:0016021]; membrane [GO:0016020]; plasma membrane [GO:0005886]	calcium ion binding [GO:0005509]		TISSUE SPECIFICITY: Strongly expressed in epidermis, less in lymph node and tongue.			R-HSA-6798695;R-HSA-6805567;R-HSA-6809371				108157				Q08554			IPR002126;IPR015919;IPR020894;IPR000233;IPR014868;IPR027397;IPR009122	PTHR24025	PS00232;PS50268	desmocollin-1 isoform X1	C:GO:0005921; C:GO:0070062; F:GO:0005509; C:GO:0016021; C:GO:0030057; P:GO:0007156; C:GO:0005886	C:gap junction; C:extracellular exosome; F:calcium ion binding; C:integral component of membrane; C:desmosome; P:homophilic cell adhesion via plasma membrane adhesion molecules; C:plasma membrane	G3DSA:2.60.350.10 (Gene3D);PS50268 (ProSiteProfiles);SSF49313 (SUPERFAMILY);cd11304 (CDD);SM00112 (SMART);PS00232 (ProSitePatterns);PF00028 (Pfam);G3DSA:4.10.900.10 (Gene3D);G3DSA:2.60.40.60 (Gene3D);PF01049 (Pfam);PR01818 (PRINTS);SM01055 (SMART);PF08758 (Pfam);PR01820 (PRINTS);PR00205 (PRINTS)	Cadherins domain profile. (ProSiteProfiles);Cadherin_repeat (CDD);Cadherin domain signature. (ProSitePatterns);Cadherin domain (Pfam);Cadherin cytoplasmic region (Pfam);Desmosomal cadherin signature (PRINTS);Cadherin prodomain like (Pfam);Desmocollin signature (PRINTS);Cadherin signature (PRINTS)	IPR015919 (SUPERFAMILY);IPR002126 (SMART);IPR020894 (ProSitePatterns);IPR002126 (Pfam);IPR027397 (Gene3D);IPR000233 (Pfam);IPR009122 (PRINTS);IPR014868 (SMART);IPR014868 (Pfam);IPR002126 (PRINTS)
111	360	P68371	TBB4B_HUMAN	17.5	14	6	3	Oxidation (M)	49831	Tubulin beta-4B chain OS=Homo sapiens OX=9606 GN=TUBB4B PE=1 SV=1	0	34400	0	154000	224000	164000	34400	180000	TUBB4B;TUBB2C;Beta2;TUBB2	9606.ENSP00000341289	hsa:10383	PF00091;PF03953	ciliary basal body-plasma membrane docking [GO:0097711]; G2/M transition of mitotic cell cycle [GO:0000086]; microtubule-based process [GO:0007017]; natural killer cell mediated cytotoxicity [GO:0042267]; neutrophil degranulation [GO:0043312]; regulation of G2/M transition of mitotic cell cycle [GO:0010389]	azurophil granule lumen [GO:0035578]; cytoskeleton [GO:0005856]; cytosol [GO:0005829]; extracellular exosome [GO:0070062]; extracellular matrix [GO:0031012]; extracellular region [GO:0005576]; extracellular vesicle [GO:1903561]; microtubule [GO:0005874]; myelin sheath [GO:0043209]; nucleus [GO:0005634]	double-stranded RNA binding [GO:0003725]; GTPase activity [GO:0003924]; GTP binding [GO:0005525]; MHC class I protein binding [GO:0042288]; structural constituent of cytoskeleton [GO:0005200]; unfolded protein binding [GO:0051082]		TISSUE SPECIFICITY: Ubiquitous. {ECO:0000269|PubMed:20191564}.			R-HSA-1445148;R-HSA-190840;R-HSA-190861;R-HSA-2132295;R-HSA-2467813;R-HSA-2500257;R-HSA-2565942;R-HSA-3371497;R-HSA-380259;R-HSA-380270;R-HSA-380284;R-HSA-380320;R-HSA-389957;R-HSA-389960;R-HSA-389977;R-HSA-437239;R-HSA-5610787;R-HSA-5617833;R-HSA-5620912;R-HSA-5620924;R-HSA-5626467;R-HSA-5663220;R-HSA-6798695;R-HSA-6807878;R-HSA-6811434;R-HSA-6811436;R-HSA-68877;R-HSA-8852276;R-HSA-8854518;R-HSA…			P68371	115656				P68371	P68371		IPR013838;IPR002453;IPR008280;IPR000217;IPR018316;IPR037103;IPR036525;IPR023123;IPR017975;IPR003008	PTHR11588;PTHR11588:SF256	PS00227;PS00228	tubulin beta-4B chain	C:GO:0043209; P:GO:0007165; F:GO:0005200; F:GO:0042288; F:GO:0051082; P:GO:0042267; C:GO:0005874; P:GO:0007017; C:GO:0042612; F:GO:0005525; C:GO:0005634; C:GO:0070062; P:GO:0000086; F:GO:0003725; P:GO:0006928; F:GO:0003924; C:GO:0005829; C:GO:0031012	C:myelin sheath; P:signal transduction; F:structural constituent of cytoskeleton; F:MHC class I protein binding; F:unfolded protein binding; P:natural killer cell mediated cytotoxicity; C:microtubule; P:microtubule-based process; C:MHC class I protein complex; F:GTP binding; C:nucleus; C:extracellular exosome; P:G2/M transition of mitotic cell cycle; F:double-stranded RNA binding; P:movement of c…	Coil (Coils);mobidb-lite (MobiDBLite);PR01163 (PRINTS);G3DSA:1.10.287.600 (Gene3D);PF03953 (Pfam);PR01161 (PRINTS);PS00227 (ProSitePatterns);G3DSA:3.30.1330.20 (Gene3D);SSF52490 (SUPERFAMILY);SM00864 (SMART);PF00091 (Pfam);SM00865 (SMART);G3DSA:3.40.50.1440 (Gene3D);PS00228 (ProSitePatterns);cd02187 (CDD);SSF55307 (SUPERFAMILY)	consensus disorder prediction (MobiDBLite);Beta-tubulin signature (PRINTS);Tubulin C-terminal domain (Pfam);Tubulin signature (PRINTS);Tubulin subunits alpha, beta, and gamma signature. (ProSitePatterns);Tubulin/FtsZ family, GTPase domain (Pfam);Tubulin-beta mRNA autoregulation signal. (ProSitePatterns);beta_tubulin (CDD)	IPR002453 (PRINTS);IPR018316 (Pfam);IPR000217 (PRINTS);IPR017975 (ProSitePatterns);IPR037103 (Gene3D);IPR036525 (SUPERFAMILY);IPR003008 (SMART);IPR003008 (Pfam);IPR018316 (SMART);IPR036525 (Gene3D);IPR013838 (ProSitePatterns);IPR008280 (SUPERFAMILY)
112	209	Q9NYL9	TMOD3_HUMAN	19.15	27	9	9		39595	Tropomodulin-3 OS=Homo sapiens OX=9606 GN=TMOD3 PE=1 SV=1	12100000	2080000	1530000	3700000	314000	1440000	7410000	2040000	TMOD3;UTMOD	9606.ENSP00000308753	hsa:29766	PF03250	actin filament organization [GO:0007015]; erythrocyte development [GO:0048821]; muscle contraction [GO:0006936]; myofibril assembly [GO:0030239]; pointed-end actin filament capping [GO:0051694]; positive regulation of mitotic cell cycle phase transition [GO:1901992]	cell-cell adherens junction [GO:0005913]; striated muscle thin filament [GO:0005865]	actin binding [GO:0003779]; cadherin binding involved in cell-cell adhesion [GO:0098641]; tropomyosin binding [GO:0005523]		TISSUE SPECIFICITY: Ubiquitous. {ECO:0000269|PubMed:10662549}.			R-HSA-390522				118899				Q9NYL9	Q9NYL9		IPR032675;IPR004934;IPR030133	PTHR10901;PTHR10901:SF18		tropomodulin-3	P:GO:0030239; C:GO:0005865; F:GO:0003779; P:GO:0051694; P:GO:0006936; P:GO:1901992; P:GO:0007015; P:GO:0048821; F:GO:0005523	P:myofibril assembly; C:striated muscle thin filament; F:actin binding; P:pointed-end actin filament capping; P:muscle contraction; P:positive regulation of mitotic cell cycle phase transition; P:actin filament organization; P:erythrocyte development; F:tropomyosin binding	SSF52047 (SUPERFAMILY);Coil (Coils);G3DSA:3.80.10.10 (Gene3D);PF03250 (Pfam)	Tropomodulin (Pfam)	IPR032675 (Gene3D);IPR004934 (Pfam)
115	255	Q6KB66	K2C80_HUMAN	5.49	15	9	8		50525	Keratin type II cytoskeletal 80 OS=Homo sapiens OX=9606 GN=KRT80 PE=1 SV=2	5540000	2650000	6000000	6860000	6310000	6250000	4730000	7130000	KRT80;KB20		hsa:144501	PF00038	cornification [GO:0070268]; keratinization [GO:0031424]	cytoplasm [GO:0005737]; cytosol [GO:0005829]; intermediate filament [GO:0005882]; intermediate filament cytoskeleton [GO:0045111]; keratin filament [GO:0045095]	structural molecule activity [GO:0005198]	P19012; P08727; P35900; P50222	TISSUE SPECIFICITY: Weakly expressed in tongue, but not skin or in any other tissues or organs examined. {ECO:0000269|PubMed:15737194}.			R-HSA-6805567;R-HSA-6809371				126858				Q6KB66			IPR001664;IPR003054	PTHR23239	PS51842	type II cytoskeletal 80 isoform X1	C:GO:0045095; F:GO:0005515; C:GO:0005737; F:GO:0005198; C:GO:0030057	C:keratin filament; F:protein binding; C:cytoplasm; F:structural molecule activity; C:desmosome	G3DSA:1.20.5.340 (Gene3D);SSF64593 (SUPERFAMILY);SM01391 (SMART);Coil (Coils);G3DSA:1.20.5.170 (Gene3D);PR01276 (PRINTS);PF00038 (Pfam);mobidb-lite (MobiDBLite);PS51257 (ProSiteProfiles)	Type II keratin signature (PRINTS);Intermediate filament protein (Pfam);consensus disorder prediction (MobiDBLite);Prokaryotic membrane lipoprotein lipid attachment site profile. (ProSiteProfiles)	IPR001664 (SMART);IPR003054 (PRINTS);IPR001664 (Pfam)
121	16463	P38646	GRP75_HUMAN	28.16	10	6	4		73681	Stress-70 protein mitochondrial OS=Homo sapiens OX=9606 GN=HSPA9 PE=1 SV=2	1150000	507000	979000	4470000	3580000	3180000	890000	3740000	HSPA9;GRP75;HSPA9B;mt-HSP70;CRP40;CSA;EVPLS;GRP-75;HEL-S-124m;MOT;MOT2;MTHSP75;PBP74;SAAN;SIDBA4	9606.ENSP00000297185	hsa:3313	PF00012	erythrocyte differentiation [GO:0030218]; interleukin-12-mediated signaling pathway [GO:0035722]; iron-sulfur cluster assembly [GO:0016226]; negative regulation of apoptotic process [GO:0043066]; negative regulation of erythrocyte differentiation [GO:0045647]; negative regulation of hematopoietic stem cell differentiation [GO:1902037]; protein export from nucleus [GO:0006611]; protein folding [GO…	cytoplasm [GO:0005737]; extracellular exosome [GO:0070062]; extracellular matrix [GO:0031012]; focal adhesion [GO:0005925]; mitochondrial matrix [GO:0005759]; mitochondrial nucleoid [GO:0042645]; mitochondrion [GO:0005739]; myelin sheath [GO:0043209]; nucleolus [GO:0005730]	ATP binding [GO:0005524]; RNA binding [GO:0003723]; ubiquitin protein ligase binding [GO:0031625]; unfolded protein binding [GO:0051082]	P00533; Q8IWL3; P53051; Q8WX92; P38340; P04637; O15350; A4D2J0				R-HSA-1268020;R-HSA-3371453;R-HSA-8949613;R-HSA-8950505			P38646	109545	P38646	DIP-32936N		P38646	P38646		IPR012725;IPR018181;IPR029048;IPR029047;IPR013126	PTHR19375	PS00297;PS00329;PS01036	stress-70 mitochondrial	F:GO:0031072; C:GO:0043209; P:GO:0030097; F:GO:0051082; C:GO:0005730; P:GO:0006457; P:GO:0006611; P:GO:0009636; C:GO:0042645; F:GO:0003723; F:GO:0005524; C:GO:0070062; F:GO:0031625; C:GO:0005925; P:GO:0043066; P:GO:0071347; F:GO:0017134	F:heat shock protein binding; C:myelin sheath; P:hemopoiesis; F:unfolded protein binding; C:nucleolus; P:protein folding; P:protein export from nucleus; P:response to toxic substance; C:mitochondrial nucleoid; F:RNA binding; F:ATP binding; C:extracellular exosome; F:ubiquitin protein ligase binding; C:focal adhesion; P:negative regulation of apoptotic process; P:cellular response to interleukin-1…	G3DSA:3.30.420.40 (Gene3D);PS01036 (ProSitePatterns);PS00297 (ProSitePatterns);SSF100920 (SUPERFAMILY);MF_00332 (Hamap);PS00329 (ProSitePatterns);G3DSA:2.60.34.10 (Gene3D);SSF53067 (SUPERFAMILY);cd11733 (CDD);PF00012 (Pfam);Coil (Coils);TIGR02350 (TIGRFAM);PR00301 (PRINTS);G3DSA:1.20.1270.10 (Gene3D);mobidb-lite (MobiDBLite)	Heat shock hsp70 proteins family signature 3. (ProSitePatterns);Heat shock hsp70 proteins family signature 1. (ProSitePatterns);Chaperone protein DnaK [dnaK]. (Hamap);Heat shock hsp70 proteins family signature 2. (ProSitePatterns);HSPA9-like_NBD (CDD);Hsp70 protein (Pfam);prok_dnaK: chaperone protein DnaK (TIGRFAM);70kDa heat shock protein signature (PRINTS);consensus disorder prediction (MobiDBL…	IPR018181 (ProSitePatterns);IPR029047 (SUPERFAMILY);IPR012725 (Hamap);IPR029047 (Gene3D);IPR013126 (Pfam);IPR012725 (TIGRFAM);IPR013126 (PRINTS);IPR029048 (Gene3D)
122	14273	P22626	ROA2_HUMAN	38.89	18	4	4		37430	Heterogeneous nuclear ribonucleoproteins A2/B1 OS=Homo sapiens OX=9606 GN=HNRNPA2B1 PE=1 SV=2	86200	409000	271000	3160000	1130000	1330000	411000	1870000	HNRNPA2B1;HNRPA2B1;HNRNPA2;HNRNPB1;HNRPA2;HNRPB1;IBMPFD2;RNPA2;SNRPB1	9606.ENSP00000346694	hsa:3181	PF00076	G-quadruplex DNA unwinding [GO:0044806]; interleukin-12-mediated signaling pathway [GO:0035722]; miRNA transport [GO:1990428]; mRNA export from nucleus [GO:0006406]; mRNA processing [GO:0006397]; mRNA splicing, via spliceosome [GO:0000398]; negative regulation of mRNA splicing, via spliceosome [GO:0048025]; negative regulation of transcription by RNA polymerase II [GO:0000122]; positive regulatio…	Cajal body [GO:0015030]; catalytic step 2 spliceosome [GO:0071013]; chromosome, telomeric region [GO:0000781]; cytoplasm [GO:0005737]; extracellular exosome [GO:0070062]; intracellular ribonucleoprotein complex [GO:0030529]; membrane [GO:0016020]; nuclear matrix [GO:0016363]; nucleoplasm [GO:0005654]; nucleus [GO:0005634]; spliceosomal complex [GO:0005681]	G-rich strand telomeric DNA binding [GO:0098505]; identical protein binding [GO:0042802]; miRNA binding [GO:0035198]; mRNA 3'-UTR binding [GO:0003730]; N6-methyladenosine-containing RNA binding [GO:1990247]; pre-mRNA intronic binding [GO:0097157]; RNA binding [GO:0003723]; single-stranded telomeric DNA binding [GO:0043047]	P14866; P14866-1; Q9HA38				R-HSA-72163;R-HSA-72203;R-HSA-8950505			P22626	109422	P22626	DIP-32877N		P22626	P22626	cd12762	IPR034489;IPR034486;IPR012677;IPR035979;IPR000504	PTHR44531	PS50102	heterogeneous nuclear ribonucleo s A2 B1 isoform X1	F:GO:0035198; P:GO:0031053; P:GO:0044806; P:GO:1905663; C:GO:0015030; P:GO:1904358; F:GO:0003730; F:GO:0000166; P:GO:0000122; P:GO:0006406; C:GO:0000781; F:GO:0070182; F:GO:0097157; C:GO:0070062; C:GO:0071013; F:GO:1990247; C:GO:0005737; P:GO:0048025; C:GO:0016020; C:GO:0016363; C:GO:0019013; P:GO:1990428; F:GO:0098505; P:GO:0016233	F:miRNA binding; P:primary miRNA processing; P:G-quadruplex DNA unwinding; P:positive regulation of telomerase RNA reverse transcriptase activity; C:Cajal body; P:positive regulation of telomere maintenance via telomere lengthening; F:mRNA 3'-UTR binding; F:nucleotide binding; P:negative regulation of transcription from RNA polymerase II promoter; P:mRNA export from nucleus; C:chromosome, telomer…	PF00076 (Pfam);PS50102 (ProSiteProfiles);mobidb-lite (MobiDBLite);G3DSA:3.30.70.330 (Gene3D);SM00360 (SMART);cd12581 (CDD);cd12762 (CDD);SSF54928 (SUPERFAMILY)	RNA recognition motif. (a.k.a. RRM, RBD, or RNP domain) (Pfam);Eukaryotic RNA Recognition Motif (RRM) profile. (ProSiteProfiles);consensus disorder prediction (MobiDBLite);RRM2_hnRNPA2B1 (CDD);RRM1_hnRNPA2B1 (CDD)	IPR000504 (Pfam);IPR000504 (ProSiteProfiles);IPR000504 (SMART);IPR034486 (CDD);IPR035979 (SUPERFAMILY)
124	12263	Q96C19	EFHD2_HUMAN	12.33	27	8	8	Acetylation (Protein N-term)	26697	EF-hand domain-containing protein D2 OS=Homo sapiens OX=9606 GN=EFHD2 PE=1 SV=1	34100000	464000	0	13300000	260000	1030000	23600000	9050000	EFHD2;SWS1	9606.ENSP00000365147	hsa:79180	PF13499		membrane raft [GO:0045121]	cadherin binding [GO:0045296]; calcium ion binding [GO:0005509]		TISSUE SPECIFICITY: Found in lymphocytes; preferentially expressed in CD8+ cells. {ECO:0000269|PubMed:11788997, ECO:0000269|PubMed:15274114}.							122597				Q96C19	Q96C19	cd00051	IPR011992;IPR002048		PS50222	EF-hand domain-containing D2	F:GO:0005509; C:GO:0045121	F:calcium ion binding; C:membrane raft	G3DSA:1.10.238.10 (Gene3D);SM00054 (SMART);SSF47473 (SUPERFAMILY);mobidb-lite (MobiDBLite);cd00051 (CDD);PF13499 (Pfam);Coil (Coils);PS50222 (ProSiteProfiles)	consensus disorder prediction (MobiDBLite);EFh (CDD);EF-hand domain pair (Pfam);EF-hand calcium-binding domain profile. (ProSiteProfiles)	IPR002048 (SMART);IPR011992 (SUPERFAMILY);IPR002048 (CDD);IPR002048 (Pfam);IPR002048 (ProSiteProfiles)
126	16486	O15085	ARHGB_HUMAN	25.8	1	2	2		167704	Rho guanine nucleotide exchange factor 11 OS=Homo sapiens OX=9606 GN=ARHGEF11 PE=1 SV=1	0	145000	90400	520000	755000	1380000	134000	884000	ARHGEF11;KIAA0380;GTRAP48;PDZ-RHOGEF	9606.ENSP00000357177	hsa:9826	PF00595;PF09128;PF00621	actin cytoskeleton organization [GO:0030036]; establishment of cell polarity [GO:0030010]; G-protein coupled receptor signaling pathway [GO:0007186]; positive regulation of apoptotic process [GO:0043065]; positive regulation of transcription, DNA-templated [GO:0045893]; regulation of cell growth [GO:0001558]; regulation of Rho protein signal transduction [GO:0035023]; regulation of small GTPase m…	cytoplasm [GO:0005737]; cytosol [GO:0005829]; membrane [GO:0016020]	G-protein coupled receptor binding [GO:0001664]; GTPase activator activity [GO:0005096]; guanyl-nucleotide exchange factor activity [GO:0005085]; Rho guanyl-nucleotide exchange factor activity [GO:0005089]	P46108; Q8BPM0; P16333; P61586; Q7DB74	TISSUE SPECIFICITY: Ubiquitously expressed. {ECO:0000269|PubMed:10026210}.			R-HSA-193648;R-HSA-194840;R-HSA-416482;R-HSA-416572				115164		DIP-31622N		O15085	O15085	cd13391;cd08753;cd00160	IPR035899;IPR000219;IPR001478;IPR032919;IPR036034;IPR037889;IPR011993;IPR001849;IPR037803;IPR016137;IPR015212;IPR036305	PTHR12673:SF111	PS50010;PS50106;PS50003;PS50132	rho guanine nucleotide exchange factor 11 isoform 1	P:GO:0035023; P:GO:0007186; F:GO:0005096; P:GO:0000910; F:GO:0005089; P:GO:0006941; F:GO:0001664; P:GO:0001558; P:GO:0006928; P:GO:0045893; C:GO:0016020; P:GO:0043065; P:GO:0043087; C:GO:0005829; P:GO:0030010; P:GO:0030036	P:regulation of Rho protein signal transduction; P:G-protein coupled receptor signaling pathway; F:GTPase activator activity; P:cytokinesis; F:Rho guanyl-nucleotide exchange factor activity; P:striated muscle contraction; F:G-protein coupled receptor binding; P:regulation of cell growth; P:movement of cell or subcellular component; P:positive regulation of transcription, DNA-templated; C:membrane…	PS50003 (ProSiteProfiles);mobidb-lite (MobiDBLite);G3DSA:1.10.167.10 (Gene3D);cd13391 (CDD);PS50106 (ProSiteProfiles);PF00595 (Pfam);G3DSA:2.30.29.30 (Gene3D);PF00621 (Pfam);SM00228 (SMART);SM00325 (SMART);G3DSA:2.30.42.10 (Gene3D);SM00315 (SMART);PS50132 (ProSiteProfiles);cd00160 (CDD);PS50010 (ProSiteProfiles);SSF48097 (SUPERFAMILY);cd08753 (CDD);cd00992 (CDD);SSF50156 (SUPERFAMILY);G3DSA:1.20.…	PH domain profile. (ProSiteProfiles);consensus disorder prediction (MobiDBLite);PH_PRG (CDD);PDZ domain profile. (ProSiteProfiles);PDZ domain (Also known as DHR or GLGF) (Pfam);RhoGEF domain (Pfam);RGS domain profile. (ProSiteProfiles);RhoGEF (CDD);Dbl homology (DH) domain profile. (ProSiteProfiles);RGS_PDZRhoGEF (CDD);PDZ_signaling (CDD);Regulator of G protein signalling-like domain (Pfam)	IPR001849 (ProSiteProfiles);IPR001478 (ProSiteProfiles);IPR001478 (Pfam);IPR011993 (Gene3D);IPR000219 (Pfam);IPR001478 (SMART);IPR000219 (SMART);IPR016137 (SMART);IPR016137 (ProSiteProfiles);IPR000219 (CDD);IPR000219 (ProSiteProfiles);IPR036305 (SUPERFAMILY);IPR036034 (SUPERFAMILY);IPR035899 (Gene3D);IPR015212 (Pfam);IPR011993 (SUPERFAMILY);IPR035899 (SUPERFAMILY);IPR001849 (SMART)
129	420	P81605	DCD_HUMAN	2.31	55	7	7	Carbamidomethylation	11284	Dermcidin OS=Homo sapiens OX=9606 GN=DCD PE=1 SV=2	7930000	2500000	2780000	8290000	5820000	7910000	4510000	7470000	DCD;AIDD;DSEP;DCD-1;HCAP;PIF		hsa:117159	PF15291	antimicrobial humoral immune response mediated by antimicrobial peptide [GO:0061844]; antimicrobial humoral response [GO:0019730]; defense response to bacterium [GO:0042742]; defense response to fungus [GO:0050832]; defense response to Gram-negative bacterium [GO:0050829]; defense response to Gram-positive bacterium [GO:0050830]; killing of cells of other organism [GO:0031640]	extracellular exosome [GO:0070062]; extracellular matrix [GO:0031012]; extracellular region [GO:0005576]; extracellular space [GO:0005615]	peptidase activity [GO:0008233]; RNA binding [GO:0003723]	Q92624	TISSUE SPECIFICITY: Specifically and constitutively expressed in eccrine sweat gland cells. Secreted into the sweat at a concentration of 1-10 micrograms/ml.			R-HSA-6803157				125564				P81605			IPR028130	PTHR40711:SF1		Dermcidin	C:GO:0005615; C:GO:0070062; F:GO:0005515; P:GO:0031640; F:GO:0008233; P:GO:0050832; P:GO:0042742; F:GO:0003723	C:extracellular space; C:extracellular exosome; F:protein binding; P:killing of cells of other organism; F:peptidase activity; P:defense response to fungus; P:defense response to bacterium; F:RNA binding	mobidb-lite (MobiDBLite);PF15291 (Pfam)	consensus disorder prediction (MobiDBLite);Dermcidin, antibiotic peptide (Pfam)	IPR028130 (Pfam)
130	259	H0YA55	H0YA55_HUMAN	3.34	12	6	4		51578	Serum albumin (Fragment) OS=Homo sapiens OX=9606 GN=ALB PE=1 SV=1	2090000	3290000	695000	0	1090000	2160000	2090000	1620000	ALB;ANALBA;FDAH;PRO0883;PRO0903;PRO1341		hsa:213	PF00273		endoplasmic reticulum [GO:0005783]; extracellular space [GO:0005615]; Golgi apparatus [GO:0005794]																cd00015	IPR000264;IPR020858;IPR020857;IPR014760	PTHR11385	PS00212;PS51438	serum albumin	C:GO:0019814; P:GO:0019836; F:GO:0030170; C:GO:0043209; F:GO:0008144; F:GO:0016209; C:GO:0005794; P:GO:0042157; P:GO:0002576; C:GO:0005604; C:GO:0070062; F:GO:0005504; P:GO:0006955; F:GO:0005507; P:GO:0070541; C:GO:0072562; F:GO:0051087; P:GO:0043252; P:GO:0015721; C:GO:0031093; F:GO:0015643; F:GO:0019825; F:GO:0008270; F:GO:0042802; P:GO:0010033; P:GO:0046689; C:GO:0005783; P:GO:0007584; P:GO:00…	C:immunoglobulin complex; P:hemolysis by symbiont of host erythrocytes; F:pyridoxal phosphate binding; C:myelin sheath; F:drug binding; F:antioxidant activity; C:Golgi apparatus; P:lipoprotein metabolic process; P:platelet degranulation; C:basement membrane; C:extracellular exosome; F:fatty acid binding; P:immune response; F:copper ion binding; P:response to platinum ion; C:blood microparticle; F…	PD002486 (ProDom);SSF48552 (SUPERFAMILY);PF00273 (Pfam);PS51438 (ProSiteProfiles);G3DSA:1.10.246.10 (Gene3D);cd00015 (CDD);PR00802 (PRINTS);SM00103 (SMART);PS00212 (ProSitePatterns)	PRECURSOR SIGNAL ALBUMIN REPEAT SERUM METAL-BINDING COPPER LIPID-BINDING GLYCOPROTEIN ALPHA-FETOPROTEIN (ProDom);Serum albumin family (Pfam);Albumin domain profile. (ProSiteProfiles);ALBUMIN (CDD);Serum albumin family signature (PRINTS);Albumin domain signature. (ProSitePatterns)	IPR020858 (SUPERFAMILY);IPR014760 (Pfam);IPR014760 (ProSiteProfiles);IPR014760 (CDD);IPR000264 (PRINTS);IPR014760 (SMART);IPR020857 (ProSitePatterns)
132	475	O60814	H2B1K_HUMAN	4.99	42	5	1	Oxidation (M)	13890	Histone H2B type 1-K OS=Homo sapiens OX=9606 GN=HIST1H2BK PE=1 SV=3	2410000	0	207000	3130000	1990000	4610000	1310000	3240000	HIST1H2BK;H2BFT;HIRIP1;H2B/S;H2BFAiii;H2BK	9606.ENSP00000349430	hsa:85236	PF00125	antibacterial humoral response [GO:0019731]; antimicrobial humoral immune response mediated by antimicrobial peptide [GO:0061844]; defense response to Gram-negative bacterium [GO:0050829]; defense response to Gram-positive bacterium [GO:0050830]; innate immune response in mucosa [GO:0002227]; killing of cells of other organism [GO:0031640]; nucleosome assembly [GO:0006334]; protein ubiquitination…	cytosol [GO:0005829]; extracellular space [GO:0005615]; nucleoplasm [GO:0005654]; nucleosome [GO:0000786]; nucleus [GO:0005634]	DNA binding [GO:0003677]; protein heterodimerization activity [GO:0046982]					R-HSA-1221632;R-HSA-171306;R-HSA-201722;R-HSA-212300;R-HSA-2299718;R-HSA-2559580;R-HSA-2559582;R-HSA-2559586;R-HSA-3214815;R-HSA-3214847;R-HSA-427359;R-HSA-427389;R-HSA-427413;R-HSA-5250924;R-HSA-5334118;R-HSA-5578749;R-HSA-5617472;R-HSA-5625886;R-HSA-5689880;R-HSA-5693565;R-HSA-5693571;R-HSA-5693607;R-HSA-606279;R-HSA-69473;R-HSA-73728;R-HSA-73777;R-HSA-8866654;R-HSA-8936459;R-HSA-8939236;R-HSA-…				124439		DIP-48935N		O60814			IPR009072;IPR007125;IPR000558	PTHR23428	PS00357	histone H2B type 2-E	F:GO:0003677; C:GO:0005615; C:GO:0070062; P:GO:0002227; C:GO:0005737; F:GO:0046982; C:GO:0000788; P:GO:0019731; P:GO:0006334; P:GO:0050830; C:GO:0005654	F:DNA binding; C:extracellular space; C:extracellular exosome; P:innate immune response in mucosa; C:cytoplasm; F:protein heterodimerization activity; C:nuclear nucleosome; P:antibacterial humoral response; P:nucleosome assembly; P:defense response to Gram-positive bacterium; C:nucleoplasm	G3DSA:1.10.20.10 (Gene3D);SSF47113 (SUPERFAMILY);SM00427 (SMART);PR00621 (PRINTS);mobidb-lite (MobiDBLite);PS00357 (ProSitePatterns);PF00125 (Pfam)	Histone H2B signature (PRINTS);consensus disorder prediction (MobiDBLite);Histone H2B signature. (ProSitePatterns);Core histone H2A/H2B/H3/H4 (Pfam)	IPR009072 (SUPERFAMILY);IPR000558 (SMART);IPR000558 (PRINTS);IPR000558 (ProSitePatterns);IPR007125 (Pfam)
133	436	Q6UWP8	SBSN_HUMAN	1.31	10	4	4		60541	Suprabasin OS=Homo sapiens OX=9606 GN=SBSN PE=1 SV=2	6340000	9310000	6630000	6660000	5860000	8460000	7970000	6990000	SBSN;UNQ698/PRO1343;UNQ698	9606.ENSP00000430242	hsa:374897			extracellular exosome [GO:0070062]; extracellular matrix [GO:0031012]			TISSUE SPECIFICITY: Detected in thymus, uterus and esophagus. {ECO:0000269|PubMed:12228223}.							131933				Q6UWP8	Q6UWP8		IPR024153	PTHR23243:SF3		suprabasin isoform X1	C:GO:0070062	C:extracellular exosome	mobidb-lite (MobiDBLite);G3DSA:1.20.120.20 (Gene3D)	consensus disorder prediction (MobiDBLite)
136	16442	Q6VMQ6	MCAF1_HUMAN	8.96	1	1	1	Oxidation (M); Acetylation (Protein N-term)	136393	Activating transcription factor 7-interacting protein 1 OS=Homo sapiens OX=9606 GN=ATF7IP PE=1 SV=3	0	46800	0	918000	850000	1000000	46800	924000	ATF7IP;MCAF;MCAF1;AM;ATF-IP;p621	9606.ENSP00000261168	hsa:55729	PF16788;PF16794	DNA methylation [GO:0006306]; negative regulation of transcription, DNA-templated [GO:0045892]; negative regulation of transcription by RNA polymerase II [GO:0000122]; positive regulation of transcription, DNA-templated [GO:0045893]; regulation of RNA polymerase II transcriptional preinitiation complex assembly [GO:0045898]; transcription, DNA-templated [GO:0006351]; viral process [GO:0016032]	cytosol [GO:0005829]; nuclear body [GO:0016604]; nucleoplasm [GO:0005654]; nucleus [GO:0005634]; transcription factor complex [GO:0005667]	ATPase activity [GO:0016887]; transcription corepressor activity [GO:0003714]	Q9NRI5; Q9UHL9	TISSUE SPECIFICITY: Detected at low levels in breast, lung and stomach; highly up-regulated in the corresponding cancerous tissues (at protein level). {ECO:0000269|PubMed:19106100}.			R-HSA-3214841				120849	Q6VMQ6			Q6VMQ6	Q6VMQ6		IPR026085;IPR031870;IPR003961;IPR036116;IPR013783	PTHR23210	PS50853	activating transcription factor 7-interacting 1 isoform X3	F:GO:0016887; P:GO:0000122; C:GO:0005667; F:GO:0005515; P:GO:0006306; C:GO:0005737; F:GO:0003714; P:GO:0045893; P:GO:0045892; P:GO:0016032; P:GO:0045898; C:GO:0005654	F:ATPase activity; P:negative regulation of transcription from RNA polymerase II promoter; C:transcription factor complex; F:protein binding; P:DNA methylation; C:cytoplasm; F:transcription corepressor activity; P:positive regulation of transcription, DNA-templated; P:negative regulation of transcription, DNA-templated; P:viral process; P:regulation of RNA polymerase II transcriptional preinitiat…	PF16794 (Pfam);mobidb-lite (MobiDBLite);PF16788 (Pfam);PS50853 (ProSiteProfiles);Coil (Coils);G3DSA:2.60.40.10 (Gene3D);SSF49265 (SUPERFAMILY)	Fibronectin-III type domain (Pfam);consensus disorder prediction (MobiDBLite);ATF-interacting protein binding domain (Pfam);Fibronectin type-III domain profile. (ProSiteProfiles)	IPR003961 (Pfam);IPR031870 (Pfam);IPR003961 (ProSiteProfiles);IPR013783 (Gene3D);IPR036116 (SUPERFAMILY)
137	12283	P05783	K1C18_HUMAN	1.58	6	3	1		48058	Keratin type I cytoskeletal 18 OS=Homo sapiens OX=9606 GN=KRT18 PE=1 SV=2	277000	158000	0	253000	0	0	217000	253000	KRT18;CYK18;PIG46;CK-18;K18	9606.ENSP00000373487	hsa:3875	PF00038	anatomical structure morphogenesis [GO:0009653]; cell cycle [GO:0007049]; cornification [GO:0070268]; extrinsic apoptotic signaling pathway [GO:0097191]; Golgi to plasma membrane CFTR protein transport [GO:0043000]; hepatocyte apoptotic process [GO:0097284]; intermediate filament cytoskeleton organization [GO:0045104]; keratinization [GO:0031424]; negative regulation of apoptotic process [GO:0043…	cell-cell adherens junction [GO:0005913]; cell periphery [GO:0071944]; centriolar satellite [GO:0034451]; cytoplasm [GO:0005737]; cytosol [GO:0005829]; extracellular exosome [GO:0070062]; intermediate filament [GO:0005882]; keratin filament [GO:0045095]; microtubule organizing center [GO:0005815]; nucleolus [GO:0005730]; perinuclear region of cytoplasm [GO:0048471]	cadherin binding involved in cell-cell adhesion [GO:0098641]; RNA binding [GO:0003723]; scaffold protein binding [GO:0097110]; structural molecule activity [GO:0005198]	Q14457; Q8IYE0-2; O75190; Q08379; Q96CS2; A0A0S2Z4Q4; O14964; Q9Y6K9; P48668; P05787; O75022; P07196; Q9Y5B8; Q925J2; Q13835-2; A0A0S2Z505; P04049; Q8N0S2; Q15628; Q99816; P63104	TISSUE SPECIFICITY: Expressed in colon, placenta, liver and very weakly in exocervix. Increased expression observed in lymph nodes of breast carcinoma. {ECO:0000269|PubMed:17213200, ECO:0000269|PubMed:2422083, ECO:0000269|PubMed:2434380, ECO:0000269|PubMed:2434381}.			R-HSA-6805567;R-HSA-6809371		P05783	P05783	110073		DIP-633N		P05783	P05783		IPR001664;IPR018039;IPR027695;IPR002957	PTHR23239;PTHR23239:SF35	PS00226;PS51842	type I cytoskeletal 18	C:GO:0034451; F:GO:0005198; P:GO:0045104; P:GO:0097191; P:GO:0009653; C:GO:0005730; P:GO:0007049; F:GO:0003723; P:GO:0097284; F:GO:0097110; P:GO:0033209; C:GO:0045095; C:GO:0048471; C:GO:0070062; P:GO:0043000; P:GO:0043066; P:GO:0016032; C:GO:0071944	C:centriolar satellite; F:structural molecule activity; P:intermediate filament cytoskeleton organization; P:extrinsic apoptotic signaling pathway; P:anatomical structure morphogenesis; C:nucleolus; P:cell cycle; F:RNA binding; P:hepatocyte apoptotic process; F:scaffold protein binding; P:tumor necrosis factor-mediated signaling pathway; C:keratin filament; C:perinuclear region of cytoplasm; C:ex…	SM01391 (SMART);Coil (Coils);PF00038 (Pfam);PR01248 (PRINTS);PS00226 (ProSitePatterns);G3DSA:1.20.5.170 (Gene3D);SSF64593 (SUPERFAMILY);G3DSA:1.20.5.340 (Gene3D)	Intermediate filament protein (Pfam);Type I keratin signature (PRINTS);Intermediate filaments signature. (ProSitePatterns)	IPR001664 (SMART);IPR001664 (Pfam);IPR002957 (PRINTS);IPR018039 (ProSitePatterns)
139	401	P05089	ARGI1_HUMAN	15.41	14	6	6		34735	Arginase-1 OS=Homo sapiens OX=9606 GN=ARG1 PE=1 SV=2	2470000	830000	2200000	4340000	3800000	3140000	2660000	3760000	ARG1	9606.ENSP00000357066	hsa:383	PF00491	adaptive immune response [GO:0002250]; aging [GO:0007568]; arginine catabolic process [GO:0006527]; arginine catabolic process to ornithine [GO:0019547]; cellular response to dexamethasone stimulus [GO:0071549]; cellular response to glucagon stimulus [GO:0071377]; cellular response to hydrogen peroxide [GO:0070301]; cellular response to interleukin-4 [GO:0071353]; cellular response to lipopolysac…	azurophil granule lumen [GO:0035578]; cytoplasm [GO:0005737]; cytosol [GO:0005829]; extracellular exosome [GO:0070062]; extracellular region [GO:0005576]; extracellular space [GO:0005615]; mitochondrial outer membrane [GO:0005741]; neuronal cell body [GO:0043025]; neuron projection [GO:0043005]; nucleus [GO:0005634]; specific granule lumen [GO:0035580]	arginase activity [GO:0004053]; manganese ion binding [GO:0030145]		TISSUE SPECIFICITY: Within the immune system initially reported to be selectively expressed in granulocytes (polymorphonuclear leukocytes [PMNs]) (PubMed:15546957). Also detected in macrophages mycobacterial granulomas (PubMed:23749634). Expressed in group2 innate lymphoid cells (ILC2s) during lung disease (PubMed:27043409). {ECO:0000269|PubMed:15546957, ECO:0000269|PubMed:23749634}.	MetaCyc:HS04231-MONOMER	3.5.3.1	R-HSA-6798695;R-HSA-70635	P05089		P05089	106878				P05089	P05089		IPR014033;IPR006035;IPR023696;IPR020855		PS01053;PS51409	arginase-1	P:GO:0010042; P:GO:0010043; P:GO:0006560; P:GO:0043200; P:GO:0048678; C:GO:0043025; C:GO:0043005; P:GO:0009635; C:GO:0070062; P:GO:0071377; P:GO:0001889; P:GO:0071353; C:GO:0005829; F:GO:0030145; P:GO:0070301; P:GO:0032964; P:GO:0070207; P:GO:0019547; P:GO:0030324; P:GO:0060056; P:GO:0060135; P:GO:0014075; P:GO:0033197; F:GO:0004053; P:GO:0046686; C:GO:0005741; P:GO:0007568; C:GO:0005634; P:GO:00…	P:response to manganese ion; P:response to zinc ion; P:proline metabolic process; P:response to amino acid; P:response to axon injury; C:neuronal cell body; C:neuron projection; P:response to herbicide; C:extracellular exosome; P:cellular response to glucagon stimulus; P:liver development; P:cellular response to interleukin-4; C:cytosol; F:manganese ion binding; P:cellular response to hydrogen pe…	PS51409 (ProSiteProfiles);PF00491 (Pfam);SSF52768 (SUPERFAMILY);PR00116 (PRINTS);TIGR01229 (TIGRFAM);PS01053 (ProSitePatterns);G3DSA:3.40.800.10 (Gene3D);PIRSF036979 (PIRSF);cd11587 (CDD)	Arginase family profile. (ProSiteProfiles);Arginase family (Pfam);Arginase signature (PRINTS);rocF_arginase: arginase (TIGRFAM);Arginase family signature. (ProSitePatterns);Arginase-like (CDD)	IPR006035 (ProSiteProfiles);IPR006035 (Pfam);IPR023696 (SUPERFAMILY);IPR006035 (PRINTS);IPR014033 (TIGRFAM);IPR020855 (ProSitePatterns);IPR023696 (Gene3D);IPR006035 (PIRSF)
141	377	P01871	IGHM_HUMAN	7.72	15	6	6	Oxidation (M)	49440	Immunoglobulin heavy constant mu OS=Homo sapiens OX=9606 GN=IGHM PE=1 SV=4	269000	2860000	721000	0	2450000	5610000	2410000	4030000	IGHM;IGLL5;IGL;IGLV;VL-MAR		hsa:100423062	PF07654	adaptive immune response [GO:0002250]; antibacterial humoral response [GO:0019731]; B cell receptor signaling pathway [GO:0050853]; complement activation, classical pathway [GO:0006958]; defense response to Gram-negative bacterium [GO:0050829]; innate immune response [GO:0045087]; leukocyte migration [GO:0050900]; phagocytosis, engulfment [GO:0006911]; phagocytosis, recognition [GO:0006910]; posi…	blood microparticle [GO:0072562]; cell surface [GO:0009986]; external side of plasma membrane [GO:0009897]; extracellular exosome [GO:0070062]; extracellular space [GO:0005615]; hexameric IgM immunoglobulin complex [GO:0071757]; integral component of membrane [GO:0016021]; pentameric IgM immunoglobulin complex [GO:0071756]; plasma membrane [GO:0005886]	antigen binding [GO:0003823]	P15391				R-HSA-202733;R-HSA-5690714;R-HSA-983695					P01871			P01871	P01871		IPR007110;IPR036179;IPR013783;IPR003006;IPR003597		PS50835;PS00290	monoclonal antibody heavy chain	F:GO:0042834; P:GO:0050829; C:GO:0009274; C:GO:0009897; F:GO:0003697; P:GO:0006910; C:GO:0070062; P:GO:0006911; P:GO:0050871; F:GO:0003823; P:GO:0006958; P:GO:0045087; C:GO:0072562; C:GO:0016021; P:GO:0019731; F:GO:0031210; C:GO:0071756; F:GO:0034987; C:GO:0071757; P:GO:0050853	F:peptidoglycan binding; P:defense response to Gram-negative bacterium; C:peptidoglycan-based cell wall; C:external side of plasma membrane; F:single-stranded DNA binding; P:phagocytosis, recognition; C:extracellular exosome; P:phagocytosis, engulfment; P:positive regulation of B cell activation; F:antigen binding; P:complement activation, classical pathway; P:innate immune response; C:blood micr…	PS50835 (ProSiteProfiles);cd05768 (CDD);SSF48726 (SUPERFAMILY);SM00407 (SMART);G3DSA:2.60.40.10 (Gene3D);cd07696 (CDD);PF07654 (Pfam);PS00290 (ProSitePatterns);cd04985 (CDD);cd16093 (CDD)	Ig-like domain profile. (ProSiteProfiles);IgC_CH3_IgAGD_CH4_IgAEM (CDD);IgC_CH3_IgAEM_CH2_IgG (CDD);Immunoglobulin C1-set domain (Pfam);Immunoglobulins and major histocompatibility complex proteins signature. (ProSitePatterns);IgC_CH1_IgAEGM (CDD);IgC_CH2_Mu (CDD)	IPR007110 (ProSiteProfiles);IPR036179 (SUPERFAMILY);IPR003597 (SMART);IPR013783 (Gene3D);IPR003597 (Pfam);IPR003006 (ProSitePatterns)
142	418	Q08188	TGM3_HUMAN	0.7	7	6	6		76632	Protein-glutamine gamma-glutamyltransferase E OS=Homo sapiens OX=9606 GN=TGM3 PE=1 SV=4	3460000	1540000	3470000	3070000	2210000	3770000	3530000	3050000	TGM3;TGE	9606.ENSP00000370867	hsa:7053	PF00927;PF01841;PF00868	cell envelope organization [GO:0043163]; cellular protein modification process [GO:0006464]; hair follicle morphogenesis [GO:0031069]; keratinization [GO:0031424]; keratinocyte differentiation [GO:0030216]; peptide cross-linking [GO:0018149]; protein tetramerization [GO:0051262]	cytoplasm [GO:0005737]; extracellular exosome [GO:0070062]; extrinsic component of cytoplasmic side of plasma membrane [GO:0031234]	calcium ion binding [GO:0005509]; catalytic activity [GO:0003824]; protein-glutamine gamma-glutamyltransferase activity [GO:0003810]; transferase activity, transferring acyl groups [GO:0016746]				2.3.2.13					112911				Q08188	Q08188		IPR013783;IPR014756;IPR002931;IPR036985;IPR023608;IPR013808;IPR008958;IPR036238;IPR001102		PS00547	-glutamine gamma-glutamyltransferase E	F:GO:0003810; C:GO:0070062; P:GO:0043163; C:GO:0005737; F:GO:0005509; P:GO:0051262; C:GO:0031234; P:GO:0031069; P:GO:0018149; P:GO:0031424	F:protein-glutamine gamma-glutamyltransferase activity; C:extracellular exosome; P:cell envelope organization; C:cytoplasm; F:calcium ion binding; P:protein tetramerization; C:extrinsic component of cytoplasmic side of plasma membrane; P:hair follicle morphogenesis; P:peptide cross-linking; P:keratinization	G3DSA:2.60.40.10 (Gene3D);SSF54001 (SUPERFAMILY);SSF49309 (SUPERFAMILY);PIRSF000459 (PIRSF);PS00547 (ProSitePatterns);SM00460 (SMART);PF00868 (Pfam);PF00927 (Pfam);SSF81296 (SUPERFAMILY);G3DSA:3.90.260.10 (Gene3D);PF01841 (Pfam)	Transglutaminases active site. (ProSitePatterns);Transglutaminase family (Pfam);Transglutaminase family, C-terminal ig like domain (Pfam);Transglutaminase-like superfamily (Pfam)	IPR013783 (Gene3D);IPR036238 (SUPERFAMILY);IPR023608 (PIRSF);IPR013808 (ProSitePatterns);IPR002931 (SMART);IPR001102 (Pfam);IPR008958 (Pfam);IPR014756 (SUPERFAMILY);IPR036985 (Gene3D);IPR002931 (Pfam)
144	660	A0A087X0Q4	A0A087X0Q4_HUMAN	5.95	7	1	1		11434	Immunoglobulin kappa variable 2-40 OS=Homo sapiens OX=9606 GN=IGKV2-40 PE=1 SV=1	73500	0	296000	220000	660000	883000	185000	587000	IGKV2-40;IGKV2D-40		hsa:102725018	PF07686																			IPR007110;IPR036179;IPR013783;IPR013106		PS50835	immunoglobulin heavy chain V	C:GO:0019814; C:GO:0070062; F:GO:0003823; P:GO:0006958; C:GO:0072562; F:GO:0004252; P:GO:0038095; P:GO:0038096; P:GO:0006898; C:GO:0005886	C:immunoglobulin complex; C:extracellular exosome; F:antigen binding; P:complement activation, classical pathway; C:blood microparticle; F:serine-type endopeptidase activity; P:Fc-epsilon receptor signaling pathway; P:Fc-gamma receptor signaling pathway involved in phagocytosis; P:receptor-mediated endocytosis; C:plasma membrane	mobidb-lite (MobiDBLite);PS50835 (ProSiteProfiles);SM00406 (SMART);SSF48726 (SUPERFAMILY);PF07686 (Pfam);G3DSA:2.60.40.10 (Gene3D)	consensus disorder prediction (MobiDBLite);Ig-like domain profile. (ProSiteProfiles);Immunoglobulin V-set domain (Pfam)	IPR007110 (ProSiteProfiles);IPR013106 (SMART);IPR036179 (SUPERFAMILY);IPR013106 (Pfam);IPR013783 (Gene3D)
146	471	P62701	RS4X_HUMAN	40.83	11	4	4	Deamidation (NQ)	29598	40S ribosomal protein S4 X isoform OS=Homo sapiens OX=9606 GN=RPS4X PE=1 SV=2	5740000	706000	283000	9410000	3720000	4760000	3100000	5970000	RPS4X;CCG2;RPS4;SCAR;DXS306;S4;SCR10	9606.ENSP00000362744	hsa:6191	PF16121;PF00467;PF00900;PF08071;PF01479	multicellular organism development [GO:0007275]; nuclear-transcribed mRNA catabolic process, nonsense-mediated decay [GO:0000184]; positive regulation of cell proliferation [GO:0008284]; positive regulation of translation [GO:0045727]; response to ethanol [GO:0045471]; rRNA processing [GO:0006364]; SRP-dependent cotranslational protein targeting to membrane [GO:0006614]; translation [GO:0006412];…	cytoplasmic ribonucleoprotein granule [GO:0036464]; cytosol [GO:0005829]; cytosolic small ribosomal subunit [GO:0022627]; extracellular exosome [GO:0070062]; extracellular matrix [GO:0031012]; focal adhesion [GO:0005925]; intracellular ribonucleoprotein complex [GO:0030529]; membrane [GO:0016020]; nucleoplasm [GO:0005654]; polysome [GO:0005844]; ribosome [GO:0005840]; small ribosomal subunit [GO:…	RNA binding [GO:0003723]; rRNA binding [GO:0019843]; structural constituent of ribosome [GO:0003735]					R-HSA-156827;R-HSA-156902;R-HSA-1799339;R-HSA-192823;R-HSA-2408557;R-HSA-6791226;R-HSA-72649;R-HSA-72689;R-HSA-72695;R-HSA-72702;R-HSA-72706;R-HSA-72764;R-HSA-9010553;R-HSA-975956;R-HSA-975957				112105	P62701			P62701	P62701	cd00165	IPR032277;IPR005824;IPR014722;IPR000876;IPR013845;IPR038237;IPR013843;IPR018199;IPR002942	PTHR11581	PS00528;PS50889	40S ribosomal X isoform	C:GO:0036464; F:GO:0008270; P:GO:0045727; C:GO:0022627; P:GO:0007275; P:GO:0008284; P:GO:0006364; P:GO:0006413; C:GO:0005654; F:GO:0003723; C:GO:0005844; P:GO:0019083; C:GO:0070062; F:GO:0005515; P:GO:0006614; C:GO:0005925; F:GO:0003735; P:GO:0000184; C:GO:0016020; F:GO:0019843	C:cytoplasmic ribonucleoprotein granule; F:zinc ion binding; P:positive regulation of translation; C:cytosolic small ribosomal subunit; P:multicellular organism development; P:positive regulation of cell proliferation; P:rRNA processing; P:translational initiation; C:nucleoplasm; F:RNA binding; C:polysome; P:viral transcription; C:extracellular exosome; F:protein binding; P:SRP-dependent cotransl…	PF00900 (Pfam);PIRSF002116 (PIRSF);SM00363 (SMART);cd06087 (CDD);PF08071 (Pfam);PF16121 (Pfam);PF01479 (Pfam);PS00528 (ProSitePatterns);PD002667 (ProDom);MF_00485 (Hamap);PS50889 (ProSiteProfiles);PF00467 (Pfam);G3DSA:3.10.290.10 (Gene3D);cd00165 (CDD)	Ribosomal family S4e (Pfam);KOW_RPS4 (CDD);RS4NT (NUC023) domain (Pfam);40S ribosomal protein S4 C-terminus (Pfam);S4 domain (Pfam);Ribosomal protein S4e signature. (ProSitePatterns);RIBOSOMAL RIBONUCLEOPROTEIN RNA-BINDING 40S S4 S4 S4E 30S ISOFORM X (ProDom);30S ribosomal protein S4e [rps4e]. (Hamap);S4 RNA-binding domain profile. (ProSiteProfiles);KOW motif (Pfam);S4 (CDD)	IPR013845 (Pfam);IPR000876 (PIRSF);IPR002942 (SMART);IPR013843 (Pfam);IPR032277 (Pfam);IPR002942 (Pfam);IPR018199 (ProSitePatterns);IPR013845 (ProDom);IPR000876 (Hamap);IPR002942 (ProSiteProfiles);IPR005824 (Pfam);IPR036986 (Gene3D);IPR002942 (CDD)
147	388	B9A064	IGLL5_HUMAN	16.24	20	4	1	Carbamidomethylation	23063	Immunoglobulin lambda-like polypeptide 5 OS=Homo sapiens OX=9606 GN=IGLL5 PE=2 SV=2	672000	76100	535000	1140000	2450000	2530000	760000	2040000	IGLL5;IGL;IGLV;VL-MAR	9606.ENSP00000431254	hsa:100423062	PF07654	B cell receptor signaling pathway [GO:0050853]; complement activation, classical pathway [GO:0006958]; defense response to bacterium [GO:0042742]; innate immune response [GO:0045087]; phagocytosis, engulfment [GO:0006911]; phagocytosis, recognition [GO:0006910]; positive regulation of B cell activation [GO:0050871]	blood microparticle [GO:0072562]; external side of plasma membrane [GO:0009897]; extracellular exosome [GO:0070062]; immunoglobulin complex, circulating [GO:0042571]	antigen binding [GO:0003823]; immunoglobulin receptor binding [GO:0034987]		TISSUE SPECIFICITY: Contrary to IGLL1, not expressed in pre-B-cells. {ECO:0000269|PubMed:1703205, ECO:0000269|PubMed:1900243}.							1148096				B9A064	B9A064		IPR007110;IPR036179;IPR013783;IPR003006;IPR003597		PS50835;PS00290	immunoglobulin lambda-like polypeptide 5	C:GO:0009897; P:GO:0042742; P:GO:0006910; C:GO:0070062; P:GO:0006911; P:GO:0050871; F:GO:0003823; P:GO:0006958; P:GO:0045087; C:GO:0042571; C:GO:0072562; F:GO:0034987; P:GO:0050853	C:external side of plasma membrane; P:defense response to bacterium; P:phagocytosis, recognition; C:extracellular exosome; P:phagocytosis, engulfment; P:positive regulation of B cell activation; F:antigen binding; P:complement activation, classical pathway; P:innate immune response; C:immunoglobulin complex, circulating; C:blood microparticle; F:immunoglobulin receptor binding; P:B cell receptor …	PS50835 (ProSiteProfiles);G3DSA:2.60.40.10 (Gene3D);cd07699 (CDD);PF07654 (Pfam);PS00290 (ProSitePatterns);SSF48726 (SUPERFAMILY);SM00407 (SMART)	Ig-like domain profile. (ProSiteProfiles);IgC_L (CDD);Immunoglobulin C1-set domain (Pfam);Immunoglobulins and major histocompatibility complex proteins signature. (ProSitePatterns)	IPR007110 (ProSiteProfiles);IPR013783 (Gene3D);IPR003597 (Pfam);IPR003006 (ProSitePatterns);IPR036179 (SUPERFAMILY);IPR003597 (SMART)
148	343	B1AK87	B1AK87_HUMAN	1.85	20	5	5	Oxidation (M)	29295	Capping protein (Actin filament) muscle Z-line beta isoform CRA_a OS=Homo sapiens OX=9606 GN=CAPZB PE=1 SV=1	1760000	282000	0	970000	293000	410000	1020000	665000	CAPZB;hCG_41078;CAPB;CAPPB;CAPZ		hsa:832	PF01115	actin cytoskeleton organization [GO:0030036]; barbed-end actin filament capping [GO:0051016]	cytoplasm [GO:0005737]; F-actin capping protein complex [GO:0008290]	actin binding [GO:0003779]																IPR037282;IPR001698;IPR019771	PTHR10619	PS00231	F-actin-capping subunit beta isoform X2	P:GO:0022604; P:GO:0090036; P:GO:0007596; P:GO:0051490; C:GO:0070062; C:GO:0005903; C:GO:0045298; C:GO:0001669; F:GO:0048487; C:GO:0005829; C:GO:0030027; C:GO:0030863; P:GO:0031115; P:GO:0010591; P:GO:0031175; C:GO:0005884; P:GO:0048747; F:GO:0051015; C:GO:0030018; P:GO:0051016; P:GO:0006928; C:GO:0016020; C:GO:0014704; C:GO:0071203; C:GO:0008290	P:regulation of cell morphogenesis; P:regulation of protein kinase C signaling; P:blood coagulation; P:negative regulation of filopodium assembly; C:extracellular exosome; C:brush border; C:tubulin complex; C:acrosomal vesicle; F:beta-tubulin binding; C:cytosol; C:lamellipodium; C:cortical cytoskeleton; P:negative regulation of microtubule polymerization; P:regulation of lamellipodium assembly; P…	SSF90096 (SUPERFAMILY);PF01115 (Pfam);Coil (Coils);PS00231 (ProSitePatterns);PR00192 (PRINTS)	F-actin capping protein, beta subunit (Pfam);F-actin capping protein beta subunit signature. (ProSitePatterns);F-actin capping protein beta subunit signature (PRINTS)	IPR037282 (SUPERFAMILY);IPR001698 (Pfam);IPR019771 (ProSitePatterns);IPR001698 (PRINTS)
150	466	P14649	MYL6B_HUMAN	0.98	19	4	1	Carbamidomethylation; Oxidation (M); Deamidation (NQ)	22764	Myosin light chain 6B OS=Homo sapiens OX=9606 GN=MYL6B PE=1 SV=1	715000	194000	0	0	296000	994000	454000	645000	MYL6B;MLC1SA	9606.ENSP00000207437	hsa:140465		muscle contraction [GO:0006936]; muscle filament sliding [GO:0030049]; skeletal muscle tissue development [GO:0007519]	cytosol [GO:0005829]; extracellular exosome [GO:0070062]; muscle myosin complex [GO:0005859]; myosin complex [GO:0016459]; unconventional myosin complex [GO:0016461]	calcium ion binding [GO:0005509]; motor activity [GO:0003774]; structural constituent of muscle [GO:0008307]	Q02440; Q15506				R-HSA-445355			P14649	126617				P14649	P14649	cd00051	IPR011992;IPR002048		PS50222	myosin light chain 6B isoform X2	C:GO:0070062; F:GO:0005515; F:GO:0008307; C:GO:0005859; F:GO:0005509; P:GO:0007519; C:GO:0016461; C:GO:0005829; F:GO:0003774; P:GO:0030049	C:extracellular exosome; F:protein binding; F:structural constituent of muscle; C:muscle myosin complex; F:calcium ion binding; P:skeletal muscle tissue development; C:unconventional myosin complex; C:cytosol; F:motor activity; P:muscle filament sliding	SSF47473 (SUPERFAMILY);PS50222 (ProSiteProfiles);cd00051 (CDD);G3DSA:1.10.238.10 (Gene3D);mobidb-lite (MobiDBLite);SM00054 (SMART)	EF-hand calcium-binding domain profile. (ProSiteProfiles);EFh (CDD);consensus disorder prediction (MobiDBLite)	IPR011992 (SUPERFAMILY);IPR002048 (ProSiteProfiles);IPR002048 (CDD);IPR002048 (SMART)
151	592	A0A0G2JS06	LV539_HUMAN	22.76	15	3	3		13394	Immunoglobulin lambda variable 5-39 OS=Homo sapiens OX=9606 GN=IGLV5-39 PE=3 SV=1	25100000	28100000	26100000	13400000	66500000	43000000	26400000	41000000	IGLV5-39;VPREB1;CD179a;IGI;IGVPB;VPREB		hsa:7441	PF07686	adaptive immune response [GO:0002250]; immune response [GO:0006955]; immunoglobulin production [GO:0002377]	extracellular space [GO:0005615]; plasma membrane [GO:0005886]	antigen binding [GO:0003823]																IPR007110;IPR036179;IPR013783;IPR003599;IPR013106		PS50835	immunoglobulin omega chain-like			SM00409 (SMART);SM00406 (SMART);PF07686 (Pfam);PS50835 (ProSiteProfiles);SSF48726 (SUPERFAMILY);G3DSA:2.60.40.10 (Gene3D)	Immunoglobulin V-set domain (Pfam);Ig-like domain profile. (ProSiteProfiles)	IPR003599 (SMART);IPR013106 (SMART);IPR013106 (Pfam);IPR007110 (ProSiteProfiles);IPR036179 (SUPERFAMILY);IPR013783 (Gene3D)
152	147	Q9BQE3	TBA1C_HUMAN	3.91	24	7	1		49895	Tubulin alpha-1C chain OS=Homo sapiens OX=9606 GN=TUBA1C PE=1 SV=1	652000	183000	1320000	823000	1770000	2160000	751000	1690000	TUBA1C;TUBA6;bcm948	9606.ENSP00000301072	hsa:84790	PF00091;PF03953	cell division [GO:0051301]; cytoskeleton-dependent intracellular transport [GO:0030705]; microtubule-based process [GO:0007017]	cytoplasm [GO:0005737]; microtubule [GO:0005874]; microtubule cytoskeleton [GO:0015630]; nucleus [GO:0005634]; vesicle [GO:0031982]	GTPase activity [GO:0003924]; GTP binding [GO:0005525]; structural constituent of cytoskeleton [GO:0005200]; structural molecule activity [GO:0005198]	P08670				R-HSA-1445148;R-HSA-190840;R-HSA-190861;R-HSA-2132295;R-HSA-2467813;R-HSA-2500257;R-HSA-3371497;R-HSA-380320;R-HSA-389957;R-HSA-389960;R-HSA-389977;R-HSA-437239;R-HSA-5610787;R-HSA-5617833;R-HSA-5620924;R-HSA-5626467;R-HSA-5663220;R-HSA-6807878;R-HSA-6811434;R-HSA-6811436;R-HSA-68877;R-HSA-8852276;R-HSA-8955332;R-HSA-983189			Q9BQE3	124259				Q9BQE3	Q9BQE3		IPR002452;IPR008280;IPR000217;IPR018316;IPR037103;IPR036525;IPR023123;IPR017975;IPR003008	PTHR11588	PS00227	tubulin alpha-1C chain	F:GO:0005525; P:GO:0051301; C:GO:0005634; F:GO:0005515; P:GO:0030705; F:GO:0003924; C:GO:0031982; F:GO:0005200; C:GO:0005881; P:GO:0007017	F:GTP binding; P:cell division; C:nucleus; F:protein binding; P:cytoskeleton-dependent intracellular transport; F:GTPase activity; C:vesicle; F:structural constituent of cytoskeleton; C:cytoplasmic microtubule; P:microtubule-based process	SSF52490 (SUPERFAMILY);SM00864 (SMART);PF00091 (Pfam);G3DSA:1.10.287.600 (Gene3D);cd02186 (CDD);G3DSA:3.40.50.1440 (Gene3D);PR01162 (PRINTS);PR01161 (PRINTS);PF03953 (Pfam);SSF55307 (SUPERFAMILY);Coil (Coils);G3DSA:3.30.1330.20 (Gene3D);PS00227 (ProSitePatterns);mobidb-lite (MobiDBLite);SM00865 (SMART)	Tubulin/FtsZ family, GTPase domain (Pfam);alpha_tubulin (CDD);Alpha-tubulin signature (PRINTS);Tubulin signature (PRINTS);Tubulin C-terminal domain (Pfam);Tubulin subunits alpha, beta, and gamma signature. (ProSitePatterns);consensus disorder prediction (MobiDBLite)	IPR036525 (SUPERFAMILY);IPR003008 (SMART);IPR003008 (Pfam);IPR036525 (Gene3D);IPR002452 (PRINTS);IPR000217 (PRINTS);IPR018316 (Pfam);IPR008280 (SUPERFAMILY);IPR037103 (Gene3D);IPR017975 (ProSitePatterns);IPR018316 (SMART)
154	16444	P62280	RS11_HUMAN	26.4	25	5	5	Acetylation (Protein N-term)	18431	40S ribosomal protein S11 OS=Homo sapiens OX=9606 GN=RPS11 PE=1 SV=3	1800000	636000	155000	2740000	2370000	3860000	1320000	2990000	RPS11;S11	9606.ENSP00000270625	hsa:6205	PF00366;PF16205	nuclear-transcribed mRNA catabolic process, nonsense-mediated decay [GO:0000184]; rRNA processing [GO:0006364]; SRP-dependent cotranslational protein targeting to membrane [GO:0006614]; translation [GO:0006412]; translational initiation [GO:0006413]; viral transcription [GO:0019083]	cytoplasm [GO:0005737]; cytosol [GO:0005829]; cytosolic small ribosomal subunit [GO:0022627]; extracellular exosome [GO:0070062]; extracellular matrix [GO:0031012]; focal adhesion [GO:0005925]; membrane [GO:0016020]; nucleolus [GO:0005730]; nucleoplasm [GO:0005654]; ribosome [GO:0005840]	RNA binding [GO:0003723]; rRNA binding [GO:0019843]; structural constituent of ribosome [GO:0003735]	Q5S007				R-HSA-156827;R-HSA-156902;R-HSA-1799339;R-HSA-192823;R-HSA-2408557;R-HSA-6791226;R-HSA-72649;R-HSA-72689;R-HSA-72695;R-HSA-72702;R-HSA-72706;R-HSA-72764;R-HSA-9010553;R-HSA-975956;R-HSA-975957				112119	P62280			P62280	P62280		IPR012340;IPR032440;IPR000266;IPR028333;IPR019979	PTHR10744	PS00056	40S ribosomal S11	C:GO:0022627; P:GO:0006364; C:GO:0005730; P:GO:0006413; C:GO:0005654; F:GO:0003723; P:GO:0019083; C:GO:0070062; F:GO:0005515; P:GO:0006614; C:GO:0005925; F:GO:0003735; P:GO:0000184; C:GO:0016020; P:GO:0001649; F:GO:0019843	C:cytosolic small ribosomal subunit; P:rRNA processing; C:nucleolus; P:translational initiation; C:nucleoplasm; F:RNA binding; P:viral transcription; C:extracellular exosome; F:protein binding; P:SRP-dependent cotranslational protein targeting to membrane; C:focal adhesion; F:structural constituent of ribosome; P:nuclear-transcribed mRNA catabolic process, nonsense-mediated decay; C:membrane; P:o…	PS00056 (ProSitePatterns);PR00973 (PRINTS);PF16205 (Pfam);TIGR03630 (TIGRFAM);G3DSA:2.40.50.140 (Gene3D);PF00366 (Pfam);SSF50249 (SUPERFAMILY);PD001295 (ProDom)	Ribosomal protein S17 signature. (ProSitePatterns);Ribosomal protein S17 family signature (PRINTS);Ribosomal_S17 N-terminal (Pfam);uS17_arch: ribosomal protein uS17 (TIGRFAM);Ribosomal protein S17 (Pfam);RIBOSOMAL S17 30S RIBONUCLEOPROTEIN RRNA-BINDING RNA-BINDING 40S S11 S17P S11 (ProDom)	IPR019979 (ProSitePatterns);IPR000266 (PRINTS);IPR032440 (Pfam);IPR028333 (TIGRFAM);IPR000266 (Pfam);IPR012340 (SUPERFAMILY);IPR000266 (ProDom)
157	455	P62266	RS23_HUMAN	0.17	29	5	5		15808	40S ribosomal protein S23 OS=Homo sapiens OX=9606 GN=RPS23 PE=1 SV=3	19800000	9590000	2610000	14400000	6470000	10900000	11600000	10600000	RPS23;S23	9606.ENSP00000296674	hsa:6228	PF00164	cytoplasmic translation [GO:0002181]; maintenance of translational fidelity [GO:1990145]; nuclear-transcribed mRNA catabolic process, nonsense-mediated decay [GO:0000184]; rRNA processing [GO:0006364]; SRP-dependent cotranslational protein targeting to membrane [GO:0006614]; stress granule assembly [GO:0034063]; translation [GO:0006412]; translational initiation [GO:0006413]; viral transcription …	cytosol [GO:0005829]; cytosolic small ribosomal subunit [GO:0022627]; endoplasmic reticulum [GO:0005783]; membrane [GO:0016020]; nucleoplasm [GO:0005654]; polysomal ribosome [GO:0042788]; ribosome [GO:0005840]	RNA binding [GO:0003723]; structural constituent of ribosome [GO:0003735]	P43146; Q5S007				R-HSA-156827;R-HSA-156902;R-HSA-1799339;R-HSA-192823;R-HSA-2408557;R-HSA-6791226;R-HSA-72649;R-HSA-72689;R-HSA-72695;R-HSA-72702;R-HSA-72706;R-HSA-72764;R-HSA-9010553;R-HSA-975956;R-HSA-975957				112142	P62266			P62266	P62266	cd03367	IPR012340;IPR006032;IPR005680	PTHR11652	PS00055	40S ribosomal S23	C:GO:0022627; P:GO:0006364; C:GO:0005730; P:GO:0006413; C:GO:0005654; F:GO:0003723; P:GO:0006417; P:GO:0019083; F:GO:0045182; F:GO:0005515; P:GO:0006614; F:GO:0003735; P:GO:0000184; C:GO:0016020	C:cytosolic small ribosomal subunit; P:rRNA processing; C:nucleolus; P:translational initiation; C:nucleoplasm; F:RNA binding; P:regulation of translation; P:viral transcription; F:translation regulator activity; F:protein binding; P:SRP-dependent cotranslational protein targeting to membrane; F:structural constituent of ribosome; P:nuclear-transcribed mRNA catabolic process, nonsense-mediated de…	SSF50249 (SUPERFAMILY);TIGR00982 (TIGRFAM);PS00055 (ProSitePatterns);cd03367 (CDD);PF00164 (Pfam);G3DSA:2.40.50.140 (Gene3D);PIRSF002133 (PIRSF);mobidb-lite (MobiDBLite)	uS12_E_A: ribosomal protein uS12 (TIGRFAM);Ribosomal protein S12 signature. (ProSitePatterns);Ribosomal_S23 (CDD);Ribosomal protein S12/S23 (Pfam);consensus disorder prediction (MobiDBLite)	IPR012340 (SUPERFAMILY);IPR005680 (TIGRFAM);IPR006032 (ProSitePatterns);IPR005680 (CDD);IPR006032 (Pfam);IPR006032 (PIRSF)
160	421	P11021	BIP_HUMAN	19.91	6	3	3		72333	Endoplasmic reticulum chaperone BiP OS=Homo sapiens OX=9606 GN=HSPA5 PE=1 SV=2	237000	277000	362000	414000	1280000	1460000	307000	1320000	HSPA5;GRP78;BIP;HEL-S-89n;MIF2	9606.ENSP00000324173	hsa:3309	PF00012	activation of signaling protein activity involved in unfolded protein response [GO:0006987]; ATF6-mediated unfolded protein response [GO:0036500]; cellular response to antibiotic [GO:0071236]; cellular response to calcium ion [GO:0071277]; cellular response to cAMP [GO:0071320]; cellular response to drug [GO:0035690]; cellular response to gamma radiation [GO:0071480]; cellular response to glucose…	cell surface [GO:0009986]; endoplasmic reticulum [GO:0005783]; endoplasmic reticulum chaperone complex [GO:0034663]; endoplasmic reticulum-Golgi intermediate compartment [GO:0005793]; endoplasmic reticulum lumen [GO:0005788]; endoplasmic reticulum membrane [GO:0005789]; extracellular exosome [GO:0070062]; extracellular matrix [GO:0031012]; focal adhesion [GO:0005925]; integral component of endopl…	ATPase activity [GO:0016887]; ATP binding [GO:0005524]; cadherin binding [GO:0045296]; calcium ion binding [GO:0005509]; chaperone binding [GO:0051087]; enzyme binding [GO:0019899]; misfolded protein binding [GO:0051787]; protein domain specific binding [GO:0019904]; ribosome binding [GO:0043022]; ubiquitin protein ligase binding [GO:0031625]; unfolded protein binding [GO:0051082]	Q6T424; P31749; P18850; Q6E0U4; Q9UBS4; Q91YW3; Q9NZJ5; O75460; O75460-1; Q15691; Q96IZ0; Q62627; P04049; P61619; P08670				R-HSA-114608;R-HSA-3371453;R-HSA-381033;R-HSA-381042;R-HSA-381070;R-HSA-381183;R-HSA-983170			P11021	109541	P11021	DIP-33189N	P11021	P11021	P11021		IPR018181;IPR029048;IPR029047;IPR013126	PTHR19375	PS00014;PS00297;PS00329;PS01036	78 kDa glucose-regulated	F:GO:0016887; P:GO:0036498; P:GO:0036499; C:GO:0005790; C:GO:0005793; C:GO:0005788; P:GO:0021680; F:GO:0005509; F:GO:0051087; P:GO:0031398; P:GO:0035437; F:GO:0001948; C:GO:0034663; C:GO:0008180; P:GO:1903891; F:GO:0019904; P:GO:1903894; P:GO:0021589; P:GO:1903897; P:GO:1901998; C:GO:0005886; P:GO:0042149; F:GO:0031625; C:GO:0042470; P:GO:0071287; C:GO:0030176; C:GO:0030496; P:GO:0030335; P:GO:00…	F:ATPase activity; P:IRE1-mediated unfolded protein response; P:PERK-mediated unfolded protein response; C:smooth endoplasmic reticulum; C:endoplasmic reticulum-Golgi intermediate compartment; C:endoplasmic reticulum lumen; P:cerebellar Purkinje cell layer development; F:calcium ion binding; F:chaperone binding; P:positive regulation of protein ubiquitination; P:maintenance of protein localizatio…	cd10241 (CDD);SSF100920 (SUPERFAMILY);Coil (Coils);PS01036 (ProSitePatterns);G3DSA:2.60.34.10 (Gene3D);PS00329 (ProSitePatterns);PF00012 (Pfam);G3DSA:3.90.640.10 (Gene3D);PR00301 (PRINTS);SSF53067 (SUPERFAMILY);PS00297 (ProSitePatterns);G3DSA:1.20.1270.10 (Gene3D);G3DSA:3.30.420.40 (Gene3D);mobidb-lite (MobiDBLite);SSF100934 (SUPERFAMILY)	HSPA5-like_NBD (CDD);Heat shock hsp70 proteins family signature 3. (ProSitePatterns);Heat shock hsp70 proteins family signature 2. (ProSitePatterns);Hsp70 protein (Pfam);70kDa heat shock protein signature (PRINTS);Heat shock hsp70 proteins family signature 1. (ProSitePatterns);consensus disorder prediction (MobiDBLite)	IPR029047 (SUPERFAMILY);IPR018181 (ProSitePatterns);IPR029047 (Gene3D);IPR013126 (Pfam);IPR013126 (PRINTS);IPR029048 (Gene3D);IPR029048 (SUPERFAMILY)
162	424	P02786	TFR1_HUMAN	50.11	8	5	5		84871	Transferrin receptor protein 1 OS=Homo sapiens OX=9606 GN=TFRC PE=1 SV=2	40100	393000	249000	149000	3730000	4260000	617000	3350000	TFRC;CD71;IMD46;T9;TFR;TFR1;TR;TRFR;p90	9606.ENSP00000353224	hsa:7037	PF02225;PF04389;PF04253	cellular iron ion homeostasis [GO:0006879]; cellular response to drug [GO:0035690]; cellular response to leukemia inhibitory factor [GO:1990830]; iron ion import [GO:0097286]; membrane organization [GO:0061024]; osteoclast differentiation [GO:0030316]; positive regulation of B cell proliferation [GO:0030890]; positive regulation of bone resorption [GO:0045780]; positive regulation of isotype swit…	basolateral plasma membrane [GO:0016323]; blood microparticle [GO:0072562]; cell surface [GO:0009986]; clathrin-coated pit [GO:0005905]; clathrin-coated vesicle membrane [GO:0030665]; cytoplasmic vesicle [GO:0031410]; early endosome [GO:0005769]; endosome [GO:0005768]; endosome membrane [GO:0010008]; external side of plasma membrane [GO:0009897]; extracellular exosome [GO:0070062]; extracellular …	double-stranded RNA binding [GO:0003725]; identical protein binding [GO:0042802]; protein homodimerization activity [GO:0042803]; RNA binding [GO:0003723]; transferrin receptor activity [GO:0004998]; transferrin transmembrane transporter activity [GO:0033570]; virus receptor activity [GO:0001618]	Itself; P02768; Q96BA8; P02794; Q30201; Q30201-1; O43765; Q9P0V3; P02787				R-HSA-432722;R-HSA-8856825;R-HSA-8856828;R-HSA-917977			P02786	112895	P02786	DIP-2736N	P02786	P02786	P02786	cd02128	IPR003137;IPR007484;IPR029513;IPR007365;IPR036757;IPR037324	PTHR10404:SF26		transferrin receptor 1	P:GO:0010042; C:GO:0009897; P:GO:0006879; C:GO:0005887; P:GO:0097286; P:GO:0032526; C:GO:0070062; F:GO:0004998; P:GO:0001666; F:GO:0003725; C:GO:0005905; C:GO:0072562; F:GO:0051087; P:GO:0010039; F:GO:0001948; F:GO:0030544; F:GO:0042803; P:GO:0007165; P:GO:0033572; P:GO:0035690; F:GO:0033570; P:GO:0046688; P:GO:0007584; P:GO:0007568; P:GO:0006953; P:GO:0042127; F:GO:0003723; P:GO:0030316; C:GO:00…	P:response to manganese ion; C:external side of plasma membrane; P:cellular iron ion homeostasis; C:integral component of plasma membrane; P:iron ion import; P:response to retinoic acid; C:extracellular exosome; F:transferrin receptor activity; P:response to hypoxia; F:double-stranded RNA binding; C:clathrin-coated pit; C:blood microparticle; F:chaperone binding; P:response to iron ion; F:glycopr…	SSF47672 (SUPERFAMILY);cd02128 (CDD);SSF53187 (SUPERFAMILY);PF04389 (Pfam);PF04253 (Pfam);cd09848 (CDD);PF02225 (Pfam);G3DSA:3.40.630.10 (Gene3D);G3DSA:1.20.930.40 (Gene3D);SSF52025 (SUPERFAMILY)	PA_TfR (CDD);Peptidase family M28 (Pfam);Transferrin receptor-like dimerisation domain (Pfam);M28_TfR (CDD);PA domain (Pfam)	IPR036757 (SUPERFAMILY);IPR037324 (CDD);IPR007484 (Pfam);IPR007365 (Pfam);IPR003137 (Pfam);IPR036757 (Gene3D)
164	16446	P04075	ALDOA_HUMAN	42.52	13	5	5		39420	Fructose-bisphosphate aldolase A OS=Homo sapiens OX=9606 GN=ALDOA PE=1 SV=2	2590000	1010000	537000	10200000	1900000	3550000	1520000	5350000	ALDOA;ALDA;GSD12;HEL-S-87p	9606.ENSP00000336927	hsa:226	PF00274	actin filament organization [GO:0007015]; ATP biosynthetic process [GO:0006754]; binding of sperm to zona pellucida [GO:0007339]; canonical glycolysis [GO:0061621]; fructose 1,6-bisphosphate metabolic process [GO:0030388]; fructose metabolic process [GO:0006000]; gluconeogenesis [GO:0006094]; glycolytic process [GO:0006096]; muscle cell cellular homeostasis [GO:0046716]; neutrophil degranulation …	actin cytoskeleton [GO:0015629]; cytosol [GO:0005829]; extracellular exosome [GO:0070062]; extracellular region [GO:0005576]; extracellular space [GO:0005615]; ficolin-1-rich granule lumen [GO:1904813]; I band [GO:0031674]; M band [GO:0031430]; membrane [GO:0016020]; nucleus [GO:0005634]; platelet alpha granule lumen [GO:0031093]; secretory granule lumen [GO:0034774]; sperm head [GO:0061827]; ter…	actin binding [GO:0003779]; cadherin binding [GO:0045296]; cytoskeletal protein binding [GO:0008092]; fructose binding [GO:0070061]; fructose-bisphosphate aldolase activity [GO:0004332]; identical protein binding [GO:0042802]; RNA binding [GO:0003723]; tubulin binding [GO:0015631]	P09972; P05014; P12004		MetaCyc:HS07647-MONOMER	4.1.2.13	R-HSA-114608;R-HSA-6798695;R-HSA-70171;R-HSA-70263	P04075		P04075	106728				P04075	P04075		IPR029768;IPR013785;IPR000741		PS00158	Fructose-bisphosphate aldolase A	P:GO:0008360; F:GO:0015631; P:GO:0046716; P:GO:0006020; P:GO:0007015; P:GO:0006000; P:GO:0006941; P:GO:0002576; F:GO:0070061; C:GO:0070062; P:GO:0051289; C:GO:0045298; C:GO:0015629; C:GO:0005829; C:GO:0031674; C:GO:0031430; P:GO:0030388; C:GO:0031093; P:GO:0006094; F:GO:0042802; P:GO:0006098; P:GO:0006013; P:GO:0006754; P:GO:0061621; F:GO:0004332; F:GO:0003723; C:GO:0005634; C:GO:0005615; F:GO:00…	P:regulation of cell shape; F:tubulin binding; P:muscle cell cellular homeostasis; P:inositol metabolic process; P:actin filament organization; P:fructose metabolic process; P:striated muscle contraction; P:platelet degranulation; F:fructose binding; C:extracellular exosome; P:protein homotetramerization; C:tubulin complex; C:actin cytoskeleton; C:cytosol; C:I band; C:M band; P:fructose 1,6-bisph…	cd00948 (CDD);PF00274 (Pfam);SSF51569 (SUPERFAMILY);G3DSA:3.20.20.70 (Gene3D);PS00158 (ProSitePatterns)	FBP_aldolase_I_a (CDD);Fructose-bisphosphate aldolase class-I (Pfam);Fructose-bisphosphate aldolase class-I active site. (ProSitePatterns)	IPR000741 (Pfam);IPR013785 (Gene3D);IPR029768 (ProSitePatterns)
165	8032	H0YMD0	H0YMD0_HUMAN	6.95	23	5	5		25342	Annexin (Fragment) OS=Homo sapiens OX=9606 GN=ANXA2 PE=1 SV=1	1180000	1320000	2960000	3540000	2510000	2280000	1870000	2780000	ANXA2;ANX2;ANX2L4;CAL1H;HEL-S-270;LIP2;LPC2;LPC2D;P36;PAP-IV		hsa:302	PF00191			calcium-dependent phospholipid binding [GO:0005544]; calcium ion binding [GO:0005509]; cytoskeletal protein binding [GO:0008092]; phospholipase inhibitor activity [GO:0004859]																IPR001464;IPR018502;IPR018252;IPR037104;IPR002389	PTHR10502:SF18	PS00223	annexin A2	C:GO:0044354; P:GO:0042730; P:GO:0051290; F:GO:0005546; F:GO:0030546; P:GO:0032804; C:GO:0042383; F:GO:0005509; P:GO:0072661; C:GO:0005829; P:GO:0002091; C:GO:0005765; P:GO:0007589; C:GO:0005634; C:GO:0031902; C:GO:0035749; P:GO:0051099; C:GO:0042470; C:GO:0030496; C:GO:0016323; F:GO:0017137; F:GO:0019834; P:GO:0036035; P:GO:0031340; F:GO:0002020; P:GO:0097066; C:GO:0005604; C:GO:0005769; C:GO:00…	C:macropinosome; P:fibrinolysis; P:protein heterotetramerization; F:phosphatidylinositol-4,5-bisphosphate binding; F:receptor activator activity; P:negative regulation of low-density lipoprotein particle receptor catabolic process; C:sarcolemma; F:calcium ion binding; P:protein targeting to plasma membrane; C:cytosol; P:negative regulation of receptor internalization; C:lysosomal membrane; P:body…	SSF47874 (SUPERFAMILY);SM00335 (SMART);G3DSA:1.10.220.10 (Gene3D);PR00196 (PRINTS);PR00198 (PRINTS);PS00223 (ProSitePatterns);PF00191 (Pfam)	Annexin family signature (PRINTS);Annexin type II signature (PRINTS);Annexins repeated domain signature. (ProSitePatterns);Annexin (Pfam)	IPR018502 (SMART);IPR037104 (Gene3D);IPR001464 (PRINTS);IPR002389 (PRINTS);IPR018252 (ProSitePatterns);IPR018502 (Pfam)
166	404	A0A087WVQ9	A0A087WVQ9_HUMAN	49.52	10	5	5		47883	Elongation factor 1-alpha 1 OS=Homo sapiens OX=9606 GN=EEF1A1 PE=1 SV=1	796000	1270000	272000	5680000	3160000	3330000	1270000	4050000	EEF1A1;CCS-3;CCS3;EE1A1;EEF-1;EEF1A;EF-Tu;EF1A;GRAF-1EF;HNGC:16303;LENG7;PTI1;eEF1A-1		hsa:1915	PF00009;PF03144;PF03143			GTPase activity [GO:0003924]; GTP binding [GO:0005525]																IPR004161;IPR031157;IPR027417;IPR000795;IPR009000;IPR009001;IPR004160		PS00301;PS51722	elongation factor 1-alpha 1	F:GO:0019901; C:GO:0043209; P:GO:0006351; P:GO:0006355; C:GO:0005730; F:GO:0000049; C:GO:0005840; C:GO:0005853; F:GO:0003723; P:GO:1904714; F:GO:0005525; C:GO:0005615; P:GO:0006448; C:GO:0070062; C:GO:0098574; F:GO:0003746; F:GO:0003924; P:GO:0071364; C:GO:0005829; C:GO:0032587; C:GO:0030864	F:protein kinase binding; C:myelin sheath; P:transcription, DNA-templated; P:regulation of transcription, DNA-templated; C:nucleolus; F:tRNA binding; C:ribosome; C:eukaryotic translation elongation factor 1 complex; F:RNA binding; P:regulation of chaperone-mediated autophagy; F:GTP binding; C:extracellular space; P:regulation of translational elongation; C:extracellular exosome; C:cytoplasmic sid…	PS51722 (ProSiteProfiles);SSF50447 (SUPERFAMILY);G3DSA:3.40.50.300 (Gene3D);cd01883 (CDD);cd03693 (CDD);PF00009 (Pfam);PF03143 (Pfam);G3DSA:2.40.30.10 (Gene3D);SSF50465 (SUPERFAMILY);PF03144 (Pfam);PR00315 (PRINTS);PS00301 (ProSitePatterns);cd03705 (CDD);SSF52540 (SUPERFAMILY)	Translational (tr)-type guanine nucleotide-binding (G) domain profile. (ProSiteProfiles);EF1_alpha (CDD);EF1_alpha_II (CDD);Elongation factor Tu GTP binding domain (Pfam);Elongation factor Tu C-terminal domain (Pfam);Elongation factor Tu domain 2 (Pfam);GTP-binding elongation factor signature (PRINTS);Translational (tr)-type guanine nucleotide-binding (G) domain signature. (ProSitePatterns);EF1_a…	IPR000795 (ProSiteProfiles);IPR009000 (SUPERFAMILY);IPR000795 (Pfam);IPR004160 (Pfam);IPR009001 (SUPERFAMILY);IPR004161 (Pfam);IPR000795 (PRINTS);IPR031157 (ProSitePatterns);IPR027417 (SUPERFAMILY)
167	16443	P25705	ATPA_HUMAN	44.29	7	3	3		59751	ATP synthase subunit alpha mitochondrial OS=Homo sapiens OX=9606 GN=ATP5F1A PE=1 SV=1	0	81600	58900	1180000	497000	403000	88400	694000	ATP5F1A;ATP5A;ATP5A1;ATP5AL2;ATPM;COXPD22;HEL-S-123m;MC5DN4;MOM2;OMR;ORM;hATP1	9606.ENSP00000282050	hsa:498	PF00006;PF00306;PF02874	ATP biosynthetic process [GO:0006754]; cristae formation [GO:0042407]; lipid metabolic process [GO:0006629]; mitochondrial ATP synthesis coupled proton transport [GO:0042776]; negative regulation of endothelial cell proliferation [GO:0001937]; positive regulation of blood vessel endothelial cell migration [GO:0043536]	extracellular exosome [GO:0070062]; extracellular matrix [GO:0031012]; membrane [GO:0016020]; mitochondrial inner membrane [GO:0005743]; mitochondrial matrix [GO:0005759]; mitochondrial proton-transporting ATP synthase complex [GO:0005753]; mitochondrion [GO:0005739]; myelin sheath [GO:0043209]; plasma membrane [GO:0005886]; proton-transporting ATP synthase complex [GO:0045259]; proton-transporti…	angiostatin binding [GO:0043532]; ATP binding [GO:0005524]; MHC class I protein binding [GO:0042288]; proton-transporting ATP synthase activity, rotational mechanism [GO:0046933]; RNA binding [GO:0003723]; transmembrane transporter activity [GO:0022857]	P78537; Q9NTG7; P63104	TISSUE SPECIFICITY: Fetal lung, heart, liver, gut and kidney. Expressed at higher levels in the fetal brain, retina and spinal cord. {ECO:0000269|PubMed:8428659}.			R-HSA-1268020;R-HSA-163210;R-HSA-8949613				106987	P25705	DIP-32871N		P25705	P25705	cd01132	IPR023366;IPR000793;IPR038376;IPR033732;IPR005294;IPR020003;IPR004100;IPR036121;IPR000194;IPR027417		PS00152	ATP synthase subunit mitochondrial	P:GO:0009790; C:GO:0043209; P:GO:0015991; P:GO:0007165; F:GO:0042288; F:GO:0046961; P:GO:0042776; C:GO:0005753; C:GO:0042612; F:GO:0003723; F:GO:0046933; C:GO:0045261; F:GO:0005524; C:GO:0070062; P:GO:0006119; C:GO:0005759; P:GO:0006629; P:GO:0001937; C:GO:0008180	P:embryo development; C:myelin sheath; P:ATP hydrolysis coupled proton transport; P:signal transduction; F:MHC class I protein binding; F:proton-transporting ATPase activity, rotational mechanism; P:mitochondrial ATP synthesis coupled proton transport; C:mitochondrial proton-transporting ATP synthase complex; C:MHC class I protein complex; F:RNA binding; F:proton-transporting ATP synthase activit…	G3DSA:2.40.30.20 (Gene3D);PF02874 (Pfam);PF00306 (Pfam);G3DSA:3.40.50.300 (Gene3D);PIRSF039088 (PIRSF);G3DSA:1.20.150.20 (Gene3D);SSF50615 (SUPERFAMILY);SSF52540 (SUPERFAMILY);TIGR00962 (TIGRFAM);MF_01346 (Hamap);PS00152 (ProSitePatterns);PF00006 (Pfam);cd01132 (CDD);SSF47917 (SUPERFAMILY)	ATP synthase alpha/beta family, beta-barrel domain (Pfam);ATP synthase alpha/beta chain, C terminal domain (Pfam);atpA: ATP synthase F1, alpha subunit (TIGRFAM);ATP synthase subunit alpha [atpA]. (Hamap);ATP synthase alpha and beta subunits signature. (ProSitePatterns);ATP synthase alpha/beta family, nucleotide-binding domain (Pfam);F1_ATPase_alpha (CDD)	IPR023366 (Gene3D);IPR004100 (Pfam);IPR000793 (Pfam);IPR005294 (PIRSF);IPR036121 (SUPERFAMILY);IPR027417 (SUPERFAMILY);IPR005294 (TIGRFAM);IPR005294 (Hamap);IPR020003 (ProSitePatterns);IPR000194 (Pfam);IPR033732 (CDD)
169	541	P42766	RL35_HUMAN	0.99	36	7	7		14551	60S ribosomal protein L35 OS=Homo sapiens OX=9606 GN=RPL35 PE=1 SV=2	9480000	3400000	1110000	4270000	2810000	5560000	5710000	4210000	RPL35;L35	9606.ENSP00000259469	hsa:11224	PF00831	maturation of LSU-rRNA from tricistronic rRNA transcript (SSU-rRNA, 5.8S rRNA, LSU-rRNA) [GO:0000463]; nuclear-transcribed mRNA catabolic process, nonsense-mediated decay [GO:0000184]; rRNA processing [GO:0006364]; SRP-dependent cotranslational protein targeting to membrane [GO:0006614]; translation [GO:0006412]; translational initiation [GO:0006413]; viral transcription [GO:0019083]	cytosol [GO:0005829]; cytosolic large ribosomal subunit [GO:0022625]; membrane [GO:0016020]; nucleolus [GO:0005730]	mRNA binding [GO:0003729]; RNA binding [GO:0003723]; structural constituent of ribosome [GO:0003735]					R-HSA-156827;R-HSA-156902;R-HSA-1799339;R-HSA-192823;R-HSA-2408557;R-HSA-6791226;R-HSA-72689;R-HSA-72706;R-HSA-72764;R-HSA-9010553;R-HSA-975956;R-HSA-975957				116392	P42766			P42766	P42766		IPR001854;IPR036049;IPR018254		PS00579	60S ribosomal L35	P:GO:0000463; P:GO:0019083; P:GO:0006614; F:GO:0003735; P:GO:0000184; C:GO:0016020; F:GO:0003729; C:GO:0022625; C:GO:0005730; P:GO:0006413	P:maturation of LSU-rRNA from tricistronic rRNA transcript (SSU-rRNA, 5.8S rRNA, LSU-rRNA); P:viral transcription; P:SRP-dependent cotranslational protein targeting to membrane; F:structural constituent of ribosome; P:nuclear-transcribed mRNA catabolic process, nonsense-mediated decay; C:membrane; F:mRNA binding; C:cytosolic large ribosomal subunit; C:nucleolus; P:translational initiation	cd00427 (CDD);SSF46561 (SUPERFAMILY);mobidb-lite (MobiDBLite);Coil (Coils);PF00831 (Pfam);MF_00374 (Hamap);PS00579 (ProSitePatterns);G3DSA:1.10.287.310 (Gene3D);TIGR00012 (TIGRFAM)	Ribosomal_L29_HIP (CDD);consensus disorder prediction (MobiDBLite);Ribosomal L29 protein (Pfam);50S ribosomal protein L29 [rpmC]. (Hamap);Ribosomal protein L29 signature. (ProSitePatterns);L29: ribosomal protein uL29 (TIGRFAM)	IPR036049 (SUPERFAMILY);IPR001854 (Pfam);IPR001854 (Hamap);IPR018254 (ProSitePatterns);IPR001854 (TIGRFAM)
170	328	A0A0A0MSI0	A0A0A0MSI0_HUMAN	27.47	22	4	3		18976	Peroxiredoxin-1 (Fragment) OS=Homo sapiens OX=9606 GN=PRDX1 PE=1 SV=1	1790000	714000	1130000	9420000	1390000	2520000	1230000	4440000	PRDX1;MSP23;NKEF-A;NKEFA;PAG;PAGA;PAGB;PRX1;PRXI;TDPX2		hsa:5052	PF00578	cell redox homeostasis [GO:0045454]	cell [GO:0005623]	antioxidant activity [GO:0016209]; oxidoreductase activity [GO:0016491]																IPR000866;IPR024706;IPR036249;IPR013766		PS51352	peroxiredoxin-1	P:GO:0008283; F:GO:0042802; C:GO:0043209; P:GO:0034101; F:GO:0008379; P:GO:0045454; P:GO:0042267; P:GO:0042345; F:GO:0003723; P:GO:0042744; C:GO:0005634; P:GO:0001895; C:GO:0005615; C:GO:0070062; P:GO:0001501; C:GO:0042470; P:GO:0006804; P:GO:0019430; C:GO:0005739; P:GO:0032872; C:GO:0005829; P:GO:0055114	P:cell proliferation; F:identical protein binding; C:myelin sheath; P:erythrocyte homeostasis; F:thioredoxin peroxidase activity; P:cell redox homeostasis; P:natural killer cell mediated cytotoxicity; P:regulation of NF-kappaB import into nucleus; F:RNA binding; P:hydrogen peroxide catabolic process; C:nucleus; P:retina homeostasis; C:extracellular space; C:extracellular exosome; P:skeletal syste…	G3DSA:3.40.30.10 (Gene3D);cd03015 (CDD);G3DSA:3.30.1020.10 (Gene3D);PF00578 (Pfam);PIRSF000239 (PIRSF);SSF52833 (SUPERFAMILY);PS51352 (ProSiteProfiles)	PRX_Typ2cys (CDD);AhpC/TSA family (Pfam);Thioredoxin domain profile. (ProSiteProfiles)	IPR000866 (Pfam);IPR024706 (PIRSF);IPR036249 (SUPERFAMILY);IPR013766 (ProSiteProfiles)
171	978	Q15149	PLEC_HUMAN	8.75	0	1	1		531796	Plectin OS=Homo sapiens OX=9606 GN=PLEC PE=1 SV=3	16900	0	0	499000	0	0	16900	499000	PLEC;PLEC1;EBS1;EBSMD;EBSND;EBSO;EBSOG;EBSPA;HD1;LGMD2Q;PCN;PLEC1b;PLTN	9606.ENSP00000323856	hsa:5339	PF00307;PF00681;PF03501	hemidesmosome assembly [GO:0031581]	brush border [GO:0005903]; costamere [GO:0043034]; cytosol [GO:0005829]; extracellular exosome [GO:0070062]; extracellular matrix [GO:0031012]; focal adhesion [GO:0005925]; hemidesmosome [GO:0030056]; intermediate filament cytoskeleton [GO:0045111]; plasma membrane [GO:0005886]; sarcolemma [GO:0042383]; sarcoplasm [GO:0016528]	actin binding [GO:0003779]; ankyrin binding [GO:0030506]; cadherin binding [GO:0045296]; RNA binding [GO:0003723]; structural constituent of muscle [GO:0008307]	P35637; P16144	TISSUE SPECIFICITY: Widely expressed with highest levels in muscle, heart, placenta and spinal cord.			R-HSA-2022090;R-HSA-264870;R-HSA-446107			Q15149	111355				Q15149	Q15149	cd00014	IPR001589;IPR001715;IPR036872;IPR035915;IPR030269;IPR001101;IPR005326;IPR018159;IPR036388	PTHR44968:SF2	PS00019;PS00020;PS50021;PS50002	plectin isoform X3	C:GO:0016528; P:GO:0031581; C:GO:0043034; F:GO:0003723; C:GO:0070062; F:GO:0008307; C:GO:0005903; C:GO:0005925; C:GO:0045111; F:GO:0003779; F:GO:0030506; C:GO:0042383; C:GO:0005829; C:GO:0030056	C:sarcoplasm; P:hemidesmosome assembly; C:costamere; F:RNA binding; C:extracellular exosome; F:structural constituent of muscle; C:brush border; C:focal adhesion; C:intermediate filament cytoskeleton; F:actin binding; F:ankyrin binding; C:sarcolemma; C:cytosol; C:hemidesmosome	G3DSA:1.20.58.60 (Gene3D);SSF75399 (SUPERFAMILY);Coil (Coils);SSF46966 (SUPERFAMILY);PS50021 (ProSiteProfiles);mobidb-lite (MobiDBLite);SSF47576 (SUPERFAMILY);PS00019 (ProSitePatterns);SM00150 (SMART);G3DSA:1.10.418.10 (Gene3D);PF00681 (Pfam);PS00020 (ProSitePatterns);PF03501 (Pfam);cd00014 (CDD);G3DSA:2.30.30.40 (Gene3D);PF00307 (Pfam);SM00250 (SMART);cd00176 (CDD);G3DSA:3.90.1290.10 (Gene3D);SM…	Calponin homology domain profile. (ProSiteProfiles);consensus disorder prediction (MobiDBLite);Actinin-type actin-binding domain signature 1. (ProSitePatterns);Plectin repeat (Pfam);Actinin-type actin-binding domain signature 2. (ProSitePatterns);Plectin/S10 domain (Pfam);CH (CDD);Calponin homology (CH) domain (Pfam);SPEC (CDD)	IPR035915 (SUPERFAMILY);IPR001715 (ProSiteProfiles);IPR036872 (SUPERFAMILY);IPR001589 (ProSitePatterns);IPR018159 (SMART);IPR036872 (Gene3D);IPR001101 (Pfam);IPR005326 (Pfam);IPR001715 (CDD);IPR001715 (Pfam);IPR001101 (SMART);IPR035915 (Gene3D);IPR001715 (SMART)
173	682	P83881	RL36A_HUMAN	2.16	26	5	3		12441	60S ribosomal protein L36a OS=Homo sapiens OX=9606 GN=RPL36A PE=1 SV=2	6070000	2500000	557000	2090000	2660000	2740000	3040000	2500000	RPL36A;RPL44;GIG15;MIG6;L36A;L44L	9606.ENSP00000404375	hsa:6173	PF00935	cytoplasmic translation [GO:0002181]; nuclear-transcribed mRNA catabolic process, nonsense-mediated decay [GO:0000184]; rRNA processing [GO:0006364]; SRP-dependent cotranslational protein targeting to membrane [GO:0006614]; translation [GO:0006412]; translational initiation [GO:0006413]; viral transcription [GO:0019083]	cytosol [GO:0005829]; cytosolic large ribosomal subunit [GO:0022625]; endoplasmic reticulum [GO:0005783]; plasma membrane [GO:0005886]; polysomal ribosome [GO:0042788]; ribosome [GO:0005840]	RNA binding [GO:0003723]; structural constituent of ribosome [GO:0003735]					R-HSA-156827;R-HSA-156902;R-HSA-1799339;R-HSA-192823;R-HSA-2408557;R-HSA-6791226;R-HSA-72689;R-HSA-72706;R-HSA-72764;R-HSA-9010553;R-HSA-975956;R-HSA-975957				112092	P83881			P83881	P83881		IPR000552;IPR011332	PTHR10369	PS01172	60S ribosomal L36a	P:GO:0019083; P:GO:0032526; F:GO:0005515; P:GO:0006614; F:GO:0003735; P:GO:0000184; P:GO:0002181; C:GO:0022625; P:GO:0006364; P:GO:0006413; F:GO:0003723	P:viral transcription; P:response to retinoic acid; F:protein binding; P:SRP-dependent cotranslational protein targeting to membrane; F:structural constituent of ribosome; P:nuclear-transcribed mRNA catabolic process, nonsense-mediated decay; P:cytoplasmic translation; C:cytosolic large ribosomal subunit; P:rRNA processing; P:translational initiation; F:RNA binding	SSF57829 (SUPERFAMILY);mobidb-lite (MobiDBLite);G3DSA:3.10.450.80 (Gene3D);PS01172 (ProSitePatterns);PD002841 (ProDom);PF00935 (Pfam)	consensus disorder prediction (MobiDBLite);Ribosomal protein L44e signature. (ProSitePatterns);RIBOSOMAL RIBONUCLEOPROTEIN 60S L44 L44E L41 RESISTANCE 50S ANTIBIOTIC CYCLOHEXIMIDE (ProDom);Ribosomal protein L44 (Pfam)	IPR011332 (SUPERFAMILY);IPR000552 (ProSitePatterns);IPR000552 (ProDom);IPR000552 (Pfam)
175	512	H0Y8D1	H0Y8D1_HUMAN	15.47	21	3	2	Deamidation (NQ)	15422	Trypsin-1 (Fragment) OS=Homo sapiens OX=9606 GN=PRSS1 PE=1 SV=1	603000	585000	3110000	2560000	3310000	4370000	2310000	3420000	PRSS1;TRP1;TRY1;TRY4;TRYP1		hsa:5644	PF00089			serine-type endopeptidase activity [GO:0004252]													H0Y8D1		cd00190	IPR009003;IPR001254;IPR018114		PS50240;PS00134	trypsin-1 isoform X1	C:GO:0070062; F:GO:0046872; P:GO:0022617; C:GO:0072562; P:GO:0006508; F:GO:0004252; P:GO:0007586; P:GO:0009235	C:extracellular exosome; F:metal ion binding; P:extracellular matrix disassembly; C:blood microparticle; P:proteolysis; F:serine-type endopeptidase activity; P:digestion; P:cobalamin metabolic process	G3DSA:2.40.10.10 (Gene3D);PF00089 (Pfam);SM00020 (SMART);PS50240 (ProSiteProfiles);cd00190 (CDD);SSF50494 (SUPERFAMILY);PS00134 (ProSitePatterns)	Trypsin (Pfam);Serine proteases, trypsin domain profile. (ProSiteProfiles);Tryp_SPc (CDD);Serine proteases, trypsin family, histidine active site. (ProSitePatterns)	IPR001254 (Pfam);IPR001254 (SMART);IPR001254 (ProSiteProfiles);IPR001254 (CDD);IPR009003 (SUPERFAMILY);IPR018114 (ProSitePatterns)
176	16455	E9PPU1	E9PPU1_HUMAN	12.43	24	3	3	Oxidation (M)	17407	40S ribosomal protein S3 OS=Homo sapiens OX=9606 GN=RPS3 PE=1 SV=1	209000	221000	541000	1820000	310000	790000	485000	1150000	RPS3;S3		hsa:6188	PF07650	translation [GO:0006412]	cytosol [GO:0005829]; endoplasmic reticulum [GO:0005783]; ribosome [GO:0005840]	RNA binding [GO:0003723]; structural constituent of ribosome [GO:0003735]													E9PPU1	E9PPU1		IPR015946;IPR004044;IPR009019;IPR036419		PS50823	40S ribosomal S3	P:GO:0043507; P:GO:1902231; P:GO:1901224; P:GO:0007059; P:GO:0006364; P:GO:0019083; C:GO:0005667; C:GO:0045298; P:GO:0000184; F:GO:0003729; P:GO:0031397; P:GO:0031116; P:GO:0017148; F:GO:0030544; F:GO:0019901; P:GO:0045738; P:GO:0061481; P:GO:0007067; P:GO:0006413; F:GO:0003735; C:GO:0005759; P:GO:0010628; P:GO:0032079; F:GO:0051536; F:GO:0032357; F:GO:0032358; F:GO:0051018; P:GO:2001272; C:GO:00…	P:positive regulation of JUN kinase activity; P:positive regulation of intrinsic apoptotic signaling pathway in response to DNA damage; P:positive regulation of NIK/NF-kappaB signaling; P:chromosome segregation; P:rRNA processing; P:viral transcription; C:transcription factor complex; C:tubulin complex; P:nuclear-transcribed mRNA catabolic process, nonsense-mediated decay; F:mRNA binding; P:negat…	PF07650 (Pfam);cd02413 (CDD);PS50823 (ProSiteProfiles);SSF54814 (SUPERFAMILY);G3DSA:3.30.300.20 (Gene3D);mobidb-lite (MobiDBLite)	KH domain (Pfam);40S_S3_KH (CDD);Type-2 KH domain profile. (ProSiteProfiles);consensus disorder prediction (MobiDBLite)	IPR004044 (Pfam);IPR004044 (ProSiteProfiles);IPR009019 (SUPERFAMILY);IPR015946 (Gene3D)
177	412	H0YKD8	H0YKD8_HUMAN	19.47	16	3	3		19072	60S ribosomal protein L28 OS=Homo sapiens OX=9606 GN=RPL28 PE=1 SV=1	1270000	533000	118000	4250000	1390000	1860000	889000	2770000	RPL28;L28		hsa:6158	PF01778	translation [GO:0006412]	ribosome [GO:0005840]	structural constituent of ribosome [GO:0003735]																IPR029004;IPR002672	PTHR10544		60S ribosomal L28	C:GO:0036464; P:GO:1903146; C:GO:0022625; P:GO:0006364; P:GO:0006413; P:GO:1903955; F:GO:0003723; P:GO:0019083; C:GO:0030425; C:GO:0070062; F:GO:0005515; P:GO:0006614; F:GO:0003735; P:GO:0000184; C:GO:0016020; C:GO:0044297; F:GO:0016787	C:cytoplasmic ribonucleoprotein granule; P:regulation of mitophagy; C:cytosolic large ribosomal subunit; P:rRNA processing; P:translational initiation; P:positive regulation of protein targeting to mitochondrion; F:RNA binding; P:viral transcription; C:dendrite; C:extracellular exosome; F:protein binding; P:SRP-dependent cotranslational protein targeting to membrane; F:structural constituent of r…	PF01778 (Pfam)	Ribosomal L28e protein family (Pfam)	IPR029004 (Pfam)
180	12476	G3V4W0	G3V4W0_HUMAN	19.02	8	2	2	Acetylation (Protein N-term)	28916	Heterogeneous nuclear ribonucleoproteins C1/C2 (Fragment) OS=Homo sapiens OX=9606 GN=HNRNPC PE=1 SV=1	1240000	414000	627000	12500000	4500000	10900000	842000	9290000	HNRNPC;C1;C2;HNRNP;HNRPC;SNRPC		hsa:3183	PF00076			RNA binding [GO:0003723]																IPR017347;IPR012677;IPR035979;IPR000504		PS50102	heterogeneous nuclear ribonucleo s C1 C2 isoform X3	P:GO:0016925; F:GO:0000978; F:GO:0008266; C:GO:0005697; C:GO:0005654; F:GO:0003730; P:GO:0000398; F:GO:0000166; F:GO:0000980; C:GO:0070062; C:GO:0071013; F:GO:1990247; P:GO:0001649; C:GO:0005829; F:GO:0042802; P:GO:0070935; F:GO:0031492; C:GO:0043234; C:GO:0000790; F:GO:0070034; C:GO:0045120; P:GO:0043044; C:GO:0016020; C:GO:0019013; P:GO:0032211	P:protein sumoylation; F:RNA polymerase II core promoter proximal region sequence-specific DNA binding; F:poly(U) RNA binding; C:telomerase holoenzyme complex; C:nucleoplasm; F:mRNA 3'-UTR binding; P:mRNA splicing, via spliceosome; F:nucleotide binding; F:RNA polymerase II distal enhancer sequence-specific DNA binding; C:extracellular exosome; C:catalytic step 2 spliceosome; F:N6-methyladenosine-…	mobidb-lite (MobiDBLite);PIRSF037992 (PIRSF);PS50102 (ProSiteProfiles);G3DSA:1.10.1660.10 (Gene3D);cd12603 (CDD);G3DSA:3.30.70.330 (Gene3D);SSF54928 (SUPERFAMILY);PF00076 (Pfam);Coil (Coils);SM00360 (SMART)	consensus disorder prediction (MobiDBLite);Eukaryotic RNA Recognition Motif (RRM) profile. (ProSiteProfiles);RRM_hnRNPC (CDD);RNA recognition motif. (a.k.a. RRM, RBD, or RNP domain) (Pfam)	IPR017347 (PIRSF);IPR000504 (ProSiteProfiles);IPR035979 (SUPERFAMILY);IPR000504 (Pfam);IPR000504 (SMART)
181	1378	K7EK07	K7EK07_HUMAN	52.04	17	3	3		14914	Histone H3 (Fragment) OS=Homo sapiens OX=9606 GN=H3F3B PE=1 SV=1	846000	229000	389000	3500000	1200000	3990000	544000	3230000	H3F3B;H3.3B		hsa:3021	PF00125		nucleosome [GO:0000786]; nucleus [GO:0005634]	DNA binding [GO:0003677]; protein heterodimerization activity [GO:0046982]													K7EK07			IPR009072;IPR007125;IPR000164	PTHR11426	PS00322;PS00959	histone	P:GO:0045815; F:GO:0000979; F:GO:0031492; P:GO:0044267; C:GO:0000788; C:GO:0043234; P:GO:0007420; P:GO:0007596; P:GO:0006336; P:GO:0009725; F:GO:0098770; C:GO:0000784; C:GO:0005654; F:GO:0000980; P:GO:0030307; C:GO:0070062; F:GO:0042393; F:GO:0046982; P:GO:0000183; P:GO:0031047; P:GO:0032200	P:positive regulation of gene expression, epigenetic; F:RNA polymerase II core promoter sequence-specific DNA binding; F:nucleosomal DNA binding; P:cellular protein metabolic process; C:nuclear nucleosome; C:protein complex; P:brain development; P:blood coagulation; P:DNA replication-independent nucleosome assembly; P:response to hormone; F:FBXO family protein binding; C:nuclear chromosome, telom…	SM00428 (SMART);G3DSA:1.10.20.10 (Gene3D);mobidb-lite (MobiDBLite);PF00125 (Pfam);PS00322 (ProSitePatterns);SSF47113 (SUPERFAMILY);PR00622 (PRINTS);PS00959 (ProSitePatterns)	consensus disorder prediction (MobiDBLite);Core histone H2A/H2B/H3/H4 (Pfam);Histone H3 signature 1. (ProSitePatterns);Histone H3 signature (PRINTS);Histone H3 signature 2. (ProSitePatterns)	IPR000164 (SMART);IPR007125 (Pfam);IPR000164 (ProSitePatterns);IPR009072 (SUPERFAMILY);IPR000164 (PRINTS)
184	333	P52907	CAZA1_HUMAN	1.22	13	5	2	Acetylation (Protein N-term)	32923	F-actin-capping protein subunit alpha-1 OS=Homo sapiens OX=9606 GN=CAPZA1 PE=1 SV=3	3460000	0	0	1920000	289000	688000	3460000	1250000	CAPZA1;CAPPA1;CAPZ;CAZ1	9606.ENSP00000263168	hsa:829	PF01267	antigen processing and presentation of exogenous peptide antigen via MHC class II [GO:0019886]; barbed-end actin filament capping [GO:0051016]; blood coagulation [GO:0007596]; cell junction assembly [GO:0034329]; ER to Golgi vesicle-mediated transport [GO:0006888]; innate immune response [GO:0045087]; interleukin-12-mediated signaling pathway [GO:0035722]; protein complex assembly [GO:0006461]	actin cytoskeleton [GO:0015629]; cytoskeleton [GO:0005856]; cytosol [GO:0005829]; extracellular exosome [GO:0070062]; extracellular region [GO:0005576]; F-actin capping protein complex [GO:0008290]; WASH complex [GO:0071203]	actin binding [GO:0003779]; cadherin binding [GO:0045296]	Q96B97				R-HSA-2132295;R-HSA-3371497;R-HSA-6807878;R-HSA-6811436;R-HSA-879415;R-HSA-8950505;R-HSA-983231			P52907	107279	P52907			P52907	P52907		IPR002189;IPR037282;IPR017865	PTHR10653	PS00748;PS00749	F-actin-capping subunit alpha-1	P:GO:0051016; C:GO:0070062; F:GO:0003779; P:GO:0006461; P:GO:0006928; P:GO:0045087; C:GO:0005829; C:GO:0071203; P:GO:0007596; C:GO:0008290	P:barbed-end actin filament capping; C:extracellular exosome; F:actin binding; P:protein complex assembly; P:movement of cell or subcellular component; P:innate immune response; C:cytosol; C:WASH complex; P:blood coagulation; C:F-actin capping protein complex	SSF90096 (SUPERFAMILY);PS00748 (ProSitePatterns);PS00749 (ProSitePatterns);PR00191 (PRINTS);PF01267 (Pfam);Coil (Coils)	F-actin capping protein alpha subunit signature 1. (ProSitePatterns);F-actin capping protein alpha subunit signature 2. (ProSitePatterns);F-actin capping protein alpha subunit signature (PRINTS);F-actin capping protein alpha subunit (Pfam)	IPR037282 (SUPERFAMILY);IPR017865 (ProSitePatterns);IPR002189 (PRINTS);IPR002189 (Pfam)
185	8044	Q96QA5	GSDMA_HUMAN	7.02	6	3	3	Oxidation (M); Acetylation (Protein N-term)	49365	Gasdermin-A OS=Homo sapiens OX=9606 GN=GSDMA PE=1 SV=4	411000	387000	550000	844000	794000	951000	528000	863000	GSDMA;GSDM;GSDM1;FKSG9	9606.ENSP00000301659	hsa:284110	PF04598	apoptotic process [GO:0006915]	cytosol [GO:0005829]; perinuclear region of cytoplasm [GO:0048471]; plasma membrane [GO:0005886]			TISSUE SPECIFICITY: Expressed predominantly in the gastrointestinal tract and, at a lower level, in the skin. Also detected in mammary gland. In the gastrointestinal tract, mainly expressed in differentiated cells, including the differentiated cell layer of esophagus and mucus-secreting pit cells of the gastric epithelium. Down-regulateded in gastric cancer cells. {ECO:0000269|PubMed:10967128, EC…							129762				Q96QA5	Q96QA5		IPR007677	PTHR16399		gasdermin-A	C:GO:0048471; P:GO:0006915	C:perinuclear region of cytoplasm; P:apoptotic process	Coil (Coils);PF04598 (Pfam)	Gasdermin family (Pfam)	IPR007677 (Pfam)
186	342	Q13835	PKP1_HUMAN	4.63	7	4	4	Oxidation (M)	82861	Plakophilin-1 OS=Homo sapiens OX=9606 GN=PKP1 PE=1 SV=2	304000	2980000	821000	1540000	2180000	2850000	2180000	2340000	PKP1;B6P	9606.ENSP00000263946	hsa:5317	PF00514	cell adhesion [GO:0007155]; cell-cell adhesion [GO:0098609]; cornification [GO:0070268]; intermediate filament bundle assembly [GO:0045110]; keratinization [GO:0031424]; negative regulation of mRNA catabolic process [GO:1902373]; neutrophil degranulation [GO:0043312]; positive regulation of gene expression [GO:0010628]; signal transduction [GO:0007165]	cornified envelope [GO:0001533]; desmosome [GO:0030057]; extracellular exosome [GO:0070062]; ficolin-1-rich granule membrane [GO:0101003]; intermediate filament [GO:0005882]; intracellular membrane-bounded organelle [GO:0043231]; messenger ribonucleoprotein complex [GO:1990124]; nucleoplasm [GO:0005654]; nucleus [GO:0005634]; plasma membrane [GO:0005886]	intermediate filament binding [GO:0019215]; lamin binding [GO:0005521]; signal transducer activity [GO:0004871]; structural constituent of epidermis [GO:0030280]	P15924; Q9UHL9; P02533; P05783; P13647; P05787; Q63HR2; P08670	TISSUE SPECIFICITY: Isoform 2 is widely expressed. Isoform 1 is expressed in stratified squamous, complex, glandular duct and bladder epithelia.			R-HSA-351906;R-HSA-6798695;R-HSA-6805567;R-HSA-6809371		Q13835		111334	Q13835			Q13835	Q13835		IPR011989;IPR016024;IPR000225;IPR028432;IPR028435	PTHR10372;PTHR10372:SF3	PS50176	plakophilin-1	P:GO:0016337; F:GO:0030280; P:GO:0007275; P:GO:0007165; C:GO:0005882; F:GO:0005521; F:GO:0004871; C:GO:0005886; C:GO:0005654; C:GO:0070062; P:GO:0045110; C:GO:0030057; F:GO:0019215	P:single organismal cell-cell adhesion; F:structural constituent of epidermis; P:multicellular organism development; P:signal transduction; C:intermediate filament; F:lamin binding; F:signal transducer activity; C:plasma membrane; C:nucleoplasm; C:extracellular exosome; P:intermediate filament bundle assembly; C:desmosome; F:intermediate filament binding	SM00185 (SMART);G3DSA:1.25.10.10 (Gene3D);mobidb-lite (MobiDBLite);PS50176 (ProSiteProfiles);SSF48371 (SUPERFAMILY);PF00514 (Pfam)	consensus disorder prediction (MobiDBLite);Armadillo/plakoglobin ARM repeat profile. (ProSiteProfiles);Armadillo/beta-catenin-like repeat (Pfam)	IPR000225 (SMART);IPR011989 (Gene3D);IPR000225 (ProSiteProfiles);IPR016024 (SUPERFAMILY);IPR000225 (Pfam)
187	883	P08238	HS90B_HUMAN	3.23	6	4	2		83264	Heat shock protein HSP 90-beta OS=Homo sapiens OX=9606 GN=HSP90AB1 PE=1 SV=4	60200	698000	93400	597000	552000	450000	456000	533000	HSP90AB1;HSP90B;HSPC2;HSPCB;D6S182;HSP84	9606.ENSP00000325875	hsa:3326	PF02518;PF00183	cellular response to drug [GO:0035690]; cellular response to interleukin-4 [GO:0071353]; cellular response to organic cyclic compound [GO:0071407]; chaperone-mediated protein complex assembly [GO:0051131]; Fc-gamma receptor signaling pathway involved in phagocytosis [GO:0038096]; negative regulation of cell cycle arrest [GO:0071157]; negative regulation of complement-dependent cytotoxicity [GO:19…	apical plasma membrane [GO:0016324]; aryl hydrocarbon receptor complex [GO:0034751]; basolateral plasma membrane [GO:0016323]; brush border membrane [GO:0031526]; cell surface [GO:0009986]; cytoplasm [GO:0005737]; cytosol [GO:0005829]; extracellular exosome [GO:0070062]; extracellular region [GO:0005576]; ficolin-1-rich granule lumen [GO:1904813]; inclusion body [GO:0016234]; lysosomal membrane […	ATP binding [GO:0005524]; ATP-dependent protein binding [GO:0043008]; cadherin binding [GO:0045296]; CTP binding [GO:0002135]; dATP binding [GO:0032564]; disordered domain specific binding [GO:0097718]; DNA polymerase binding [GO:0070182]; double-stranded RNA binding [GO:0003725]; GTP binding [GO:0005525]; heat shock protein binding [GO:0031072]; histone deacetylase binding [GO:0042826]; histone …	Itself; P36896; Q9UL18; O95433; O00170; P31751; Q9UM73; Q16671; Q01432; P10398; Q96GD4; P15056; Q06187; Q13555; Q16543; Q7L3B6; Q15131; O94921; Q96Q40; P11802; Q00534; P50750; O14757; Q9UHD1; O15111; P49674; Q13618; Q16832; P00533; P29317; P04626; P21860; Q15303; Q96A26; Q9UKC9; O75426; Q9UKT8; P22607; P09769; Q02790; Q13451; P21333; P35916; P06241; P04899; P49840; Q8TF76; Q9UPZ9; O14920; Q14164;…				R-HSA-2029482;R-HSA-3371497;R-HSA-3371511;R-HSA-3371568;R-HSA-3371571;R-HSA-399954;R-HSA-5336415;R-HSA-6798695;R-HSA-844456;R-HSA-8852276;R-HSA-8937144			P08238	109558	P08238	DIP-413N		P08238	P08238	cd00075	IPR003594;IPR036890;IPR019805;IPR037196;IPR001404;IPR020575;IPR020568	PTHR11528	PS00298	heat shock HSP 90-beta	P:GO:0032092; F:GO:0003725; F:GO:0032564; C:GO:0005829; F:GO:0001948; P:GO:0031396; C:GO:0008180; F:GO:0019887; F:GO:0019901; F:GO:0031072; F:GO:0042826; P:GO:2000010; F:GO:0046983; P:GO:0006457; F:GO:0044325; C:GO:0005765; F:GO:0002134; F:GO:0002135; P:GO:0032516; C:GO:0005913; C:GO:0042470; F:GO:0017098; C:GO:0016323; P:GO:0071407; C:GO:0016324; P:GO:0032435; P:GO:0033160; P:GO:0045429; P:GO:00…	P:positive regulation of protein binding; F:double-stranded RNA binding; F:dATP binding; C:cytosol; F:glycoprotein binding; P:regulation of protein ubiquitination; C:COP9 signalosome; F:protein kinase regulator activity; F:protein kinase binding; F:heat shock protein binding; F:histone deacetylase binding; P:positive regulation of protein localization to cell surface; F:protein dimerization activ…	PF02518 (Pfam);SSF110942 (SUPERFAMILY);SSF55874 (SUPERFAMILY);SM00387 (SMART);PS00298 (ProSitePatterns);SSF54211 (SUPERFAMILY);MF_00505 (Hamap);mobidb-lite (MobiDBLite);PIRSF002583 (PIRSF);PF00183 (Pfam);PR00775 (PRINTS);G3DSA:3.30.565.10 (Gene3D);cd00075 (CDD);Coil (Coils)	Histidine kinase-, DNA gyrase B-, and HSP90-like ATPase (Pfam);Heat shock hsp90 proteins family signature. (ProSitePatterns);Chaperone protein HtpG [htpG]. (Hamap);consensus disorder prediction (MobiDBLite);Hsp90 protein (Pfam);90kDa heat shock protein signature (PRINTS);HATPase_c (CDD)	IPR003594 (Pfam);IPR037196 (SUPERFAMILY);IPR036890 (SUPERFAMILY);IPR003594 (SMART);IPR019805 (ProSitePatterns);IPR020568 (SUPERFAMILY);IPR001404 (Hamap);IPR001404 (PIRSF);IPR001404 (Pfam);IPR020575 (PRINTS);IPR036890 (Gene3D);IPR003594 (CDD)
188	1087	Q9C075	K1C23_HUMAN	3.11	6	2	1	Oxidation (M)	48131	Keratin type I cytoskeletal 23 OS=Homo sapiens OX=9606 GN=KRT23 PE=1 SV=2	0	0	173000	345000	104000	0	173000	225000	KRT23;CK23;HAIK1;K23	9606.ENSP00000209718	hsa:25984	PF00038	cornification [GO:0070268]; keratinization [GO:0031424]	cytosol [GO:0005829]; intermediate filament [GO:0005882]	structural molecule activity [GO:0005198]					R-HSA-6805567;R-HSA-6809371				117467				Q9C075			IPR001664;IPR018039;IPR002957	PTHR23239	PS00226;PS51842	type I cytoskeletal 23 isoform X1	F:GO:0005198; C:GO:0005882	F:structural molecule activity; C:intermediate filament	PR01248 (PRINTS);SSF64593 (SUPERFAMILY);G3DSA:1.20.5.340 (Gene3D);mobidb-lite (MobiDBLite);G3DSA:1.20.5.170 (Gene3D);PS00226 (ProSitePatterns);Coil (Coils);PF00038 (Pfam);SM01391 (SMART)	Type I keratin signature (PRINTS);consensus disorder prediction (MobiDBLite);Intermediate filaments signature. (ProSitePatterns);Intermediate filament protein (Pfam)	IPR002957 (PRINTS);IPR018039 (ProSitePatterns);IPR001664 (Pfam);IPR001664 (SMART)
189	1411	P13639	EF2_HUMAN	24.21	2	2	2		95338	Elongation factor 2 OS=Homo sapiens OX=9606 GN=EEF2 PE=1 SV=4	30500	65300	0	1060000	427000	402000	95700	629000	EEF2;EF2;EEF-2;EF-2;SCA26	9606.ENSP00000307940	hsa:1938	PF00679;PF03764;PF00009;PF03144	aging [GO:0007568]; cellular response to brain-derived neurotrophic factor stimulus [GO:1990416]; glial cell proliferation [GO:0014009]; hematopoietic progenitor cell differentiation [GO:0002244]; neutrophil degranulation [GO:0043312]; peptidyl-diphthamide biosynthetic process from peptidyl-histidine [GO:0017183]; positive regulation of cytoplasmic translation [GO:2000767]; positive regulation of…	aggresome [GO:0016235]; cytoplasm [GO:0005737]; cytosol [GO:0005829]; extracellular exosome [GO:0070062]; extracellular matrix [GO:0031012]; extracellular region [GO:0005576]; ficolin-1-rich granule lumen [GO:1904813]; intracellular ribonucleoprotein complex [GO:0030529]; membrane [GO:0016020]; membrane raft [GO:0045121]; nucleus [GO:0005634]; plasma membrane [GO:0005886]; polysomal ribosome [GO:…	5S rRNA binding [GO:0008097]; actin filament binding [GO:0051015]; cadherin binding [GO:0045296]; GTPase activity [GO:0003924]; GTP binding [GO:0005525]; p53 binding [GO:0002039]; protein kinase binding [GO:0019901]; ribosome binding [GO:0043022]; RNA binding [GO:0003723]; translation elongation factor activity [GO:0003746]	Q60823				R-HSA-156902;R-HSA-5336415;R-HSA-5358493;R-HSA-6798695;R-HSA-8876725			P13639	108258	P13639			P13639	P13639		IPR035647;IPR000640;IPR004161;IPR031157;IPR027417;IPR020568;IPR014721;IPR005225;IPR000795;IPR009000;IPR005517		PS00301;PS51722	elongation factor 2	P:GO:0002244; F:GO:0005525; P:GO:0045471; F:GO:0002039; C:GO:0070062; P:GO:0002931; F:GO:0003746; P:GO:0003009; P:GO:0017183; P:GO:0035914; F:GO:0003924; C:GO:0005829; C:GO:0016235; F:GO:0019901; P:GO:0014076; F:GO:0008097; P:GO:0042542; P:GO:0007568; C:GO:0005886; C:GO:0042788; F:GO:0003723; F:GO:0051015; C:GO:0005634; P:GO:0006448; P:GO:2000767; F:GO:0043022; C:GO:0045121; P:GO:0051593; P:GO:00…	P:hematopoietic progenitor cell differentiation; F:GTP binding; P:response to ethanol; F:p53 binding; C:extracellular exosome; P:response to ischemia; F:translation elongation factor activity; P:skeletal muscle contraction; P:peptidyl-diphthamide biosynthetic process from peptidyl-histidine; P:skeletal muscle cell differentiation; F:GTPase activity; C:cytosol; C:aggresome; F:protein kinase bindin…	SSF50447 (SUPERFAMILY);PF03764 (Pfam);SSF54211 (SUPERFAMILY);cd03700 (CDD);cd04096 (CDD);SSF52540 (SUPERFAMILY);G3DSA:3.30.70.870 (Gene3D);G3DSA:3.30.70.240 (Gene3D);cd16261 (CDD);SM00838 (SMART);PF14492 (Pfam);PF03144 (Pfam);PF00009 (Pfam);SM00889 (SMART);SSF54980 (SUPERFAMILY);G3DSA:2.40.30.10 (Gene3D);PF00679 (Pfam);PS51722 (ProSiteProfiles);TIGR00231 (TIGRFAM);G3DSA:3.90.1430.10 (Gene3D);cd01…	Elongation factor G, domain IV (Pfam);EF2_snRNP_like_II (CDD);eEF2_snRNP_like_C (CDD);EF2_snRNP_III (CDD);Elongation Factor G, domain II (Pfam);Elongation factor Tu domain 2 (Pfam);Elongation factor Tu GTP binding domain (Pfam);Elongation factor G C-terminus (Pfam);Translational (tr)-type guanine nucleotide-binding (G) domain profile. (ProSiteProfiles);small_GTP: small GTP-binding protein domain …	IPR009000 (SUPERFAMILY);IPR005517 (Pfam);IPR020568 (SUPERFAMILY);IPR027417 (SUPERFAMILY);IPR000640 (SMART);IPR004161 (Pfam);IPR000795 (Pfam);IPR005517 (SMART);IPR035647 (SUPERFAMILY);IPR000640 (Pfam);IPR000795 (ProSiteProfiles);IPR005225 (TIGRFAM);IPR014721 (Gene3D);IPR000795 (PRINTS);IPR031157 (ProSitePatterns)
191	16458	P10809	CH60_HUMAN	28.47	3	2	2		61055	60 kDa heat shock protein mitochondrial OS=Homo sapiens OX=9606 GN=HSPD1 PE=1 SV=2	424000	239000	0	3130000	1840000	2520000	663000	2500000	HSPD1;HSP60;CPN60;GROEL;HLD4;HSP-60;HSP65;HuCHA60;SPG13	9606.ENSP00000340019	hsa:3329	PF00118	'de novo' protein folding [GO:0006458]; activation of cysteine-type endopeptidase activity involved in apoptotic process [GO:0006919]; apoptotic mitochondrial changes [GO:0008637]; B cell activation [GO:0042113]; B cell cytokine production [GO:0002368]; B cell proliferation [GO:0042100]; chaperone-mediated protein complex assembly [GO:0051131]; chaperone-mediated protein folding [GO:0061077]; int…	cell surface [GO:0009986]; clathrin-coated pit [GO:0005905]; coated vesicle [GO:0030135]; cytoplasm [GO:0005737]; cytosol [GO:0005829]; early endosome [GO:0005769]; extracellular exosome [GO:0070062]; extracellular matrix [GO:0031012]; extracellular space [GO:0005615]; lipopolysaccharide receptor complex [GO:0046696]; membrane [GO:0016020]; mitochondrial inner membrane [GO:0005743]; mitochondrial…	apolipoprotein A-I binding [GO:0034186]; apolipoprotein binding [GO:0034185]; ATPase activity [GO:0016887]; ATP binding [GO:0005524]; chaperone binding [GO:0051087]; DNA replication origin binding [GO:0003688]; double-stranded RNA binding [GO:0003725]; enzyme binding [GO:0019899]; high-density lipoprotein particle binding [GO:0008035]; lipopolysaccharide binding [GO:0001530]; p53 binding [GO:0002…	P38398; Q8NHQ1; Q15323; Q6A162; P60410; P26371; Q9BRK4; Q9Y4C4; Q7Z3S9; O76081; O76081-6; Q8N6K7; Q9JJY3; O75069-4				R-HSA-1268020;R-HSA-8869496			P10809	109561	P10809	DIP-58N		P10809	P10809	cd03344	IPR018370;IPR001844;IPR002423;IPR027409;IPR027413;IPR027410	PTHR11353	PS00296	60 kDa heat shock mitochondrial	F:GO:0016887; P:GO:0006986; F:GO:0001530; F:GO:0003697; F:GO:0003688; F:GO:0005524; P:GO:0009409; P:GO:0032727; C:GO:0005769; F:GO:0002039; P:GO:0050870; C:GO:0070062; P:GO:0002755; F:GO:0003725; C:GO:0005905; F:GO:0051087; P:GO:0032729; P:GO:0043032; P:GO:0016032; C:GO:0005829; P:GO:0051604; P:GO:0006919; C:GO:0030141; C:GO:0019907; C:GO:0046809; P:GO:0042100; F:GO:0051082; P:GO:0042026; P:GO:00…	F:ATPase activity; P:response to unfolded protein; F:lipopolysaccharide binding; F:single-stranded DNA binding; F:DNA replication origin binding; F:ATP binding; P:response to cold; P:positive regulation of interferon-alpha production; C:early endosome; F:p53 binding; P:positive regulation of T cell activation; C:extracellular exosome; P:MyD88-dependent toll-like receptor signaling pathway; F:doub…	SSF48592 (SUPERFAMILY);G3DSA:3.50.7.10 (Gene3D);SSF52029 (SUPERFAMILY);cd03344 (CDD);PS00296 (ProSitePatterns);MF_00600 (Hamap);PR00298 (PRINTS);SSF54849 (SUPERFAMILY);G3DSA:1.10.560.10 (Gene3D);PF00118 (Pfam);TIGR02348 (TIGRFAM);Coil (Coils)	GroEL (CDD);Chaperonins cpn60 signature. (ProSitePatterns);60 kDa chaperonin [groL]. (Hamap);60kDa chaperonin signature (PRINTS);TCP-1/cpn60 chaperonin family (Pfam);GroEL: chaperonin GroL (TIGRFAM)	IPR027413 (SUPERFAMILY);IPR027409 (Gene3D);IPR027409 (SUPERFAMILY);IPR001844 (CDD);IPR018370 (ProSitePatterns);IPR001844 (Hamap);IPR001844 (PRINTS);IPR037290 (SUPERFAMILY);IPR027413 (Gene3D);IPR002423 (Pfam);IPR001844 (TIGRFAM)
193	396	Q15517	CDSN_HUMAN	8.21	6	4	4		51522	Corneodesmosin OS=Homo sapiens OX=9606 GN=CDSN PE=1 SV=3	0	422000	292000	324000	748000	552000	381000	597000	CDSN;HTSS;HTSS1;HYPT2;PSS;PSS1;S	9606.ENSP00000365465	hsa:1041		cell adhesion [GO:0007155]; cell-cell adhesion [GO:0098609]; corneocyte desquamation [GO:0003336]; cornification [GO:0070268]; epidermis development [GO:0008544]; keratinocyte differentiation [GO:0030216]; negative regulation of cornification [GO:1905716]; skin morphogenesis [GO:0043589]	cell-cell junction [GO:0005911]; cornified envelope [GO:0001533]; desmosome [GO:0030057]; extracellular exosome [GO:0070062]; plasma membrane [GO:0005886]	protein homodimerization activity [GO:0042803]		TISSUE SPECIFICITY: Exclusively expressed in skin.			R-HSA-6809371				107472				Q15517	Q15517		IPR026087	PTHR23207		corneodesmosin	P:GO:0016337; P:GO:0030216; C:GO:0001533; C:GO:0070062; F:GO:0042803; C:GO:0030057; P:GO:0043589	P:single organismal cell-cell adhesion; P:keratinocyte differentiation; C:cornified envelope; C:extracellular exosome; F:protein homodimerization activity; C:desmosome; P:skin morphogenesis	mobidb-lite (MobiDBLite)	consensus disorder prediction (MobiDBLite)
194	12352	P16403	H12_HUMAN	7.3	23	4	2	Acetylation (Protein N-term)	21365	Histone H1.2 OS=Homo sapiens OX=9606 GN=HIST1H1C PE=1 SV=2	0	13500	264000	449000	286000	329000	244000	441000	HIST1H1C;H1F2;H1.2;H1C;H1s-1	9606.ENSP00000339566	hsa:3006	PF00538	histone H3-K27 trimethylation [GO:0098532]; histone H3-K4 trimethylation [GO:0080182]; negative regulation of transcription by RNA polymerase II [GO:0000122]; nucleosome assembly [GO:0006334]; nucleosome positioning [GO:0016584]	nuclear euchromatin [GO:0005719]; nucleosome [GO:0000786]; nucleus [GO:0005634]; transcriptionally active chromatin [GO:0035327]	chromatin DNA binding [GO:0031490]; RNA binding [GO:0003723]					R-HSA-211227;R-HSA-2559584				109261		DIP-36359N		P16403	P16403		IPR005818;IPR005819;IPR036388;IPR036390		PS51504	histone	F:GO:0031490; P:GO:0080182; C:GO:0000786; P:GO:0006334; C:GO:0005720; F:GO:0003723; P:GO:0000122; P:GO:0098532; C:GO:0070062; F:GO:0005515; C:GO:0035327; C:GO:0005719; P:GO:0016584	F:chromatin DNA binding; P:histone H3-K4 trimethylation; C:nucleosome; P:nucleosome assembly; C:nuclear heterochromatin; F:RNA binding; P:negative regulation of transcription from RNA polymerase II promoter; P:histone H3-K27 trimethylation; C:extracellular exosome; F:protein binding; C:transcriptionally active chromatin; C:nuclear euchromatin; P:nucleosome positioning	mobidb-lite (MobiDBLite);PS51504 (ProSiteProfiles);G3DSA:1.10.10.10 (Gene3D);SM00526 (SMART);cd00073 (CDD);SSF46785 (SUPERFAMILY);PF00538 (Pfam);PR00624 (PRINTS)	consensus disorder prediction (MobiDBLite);Linker histone H1/H5 globular (H15) domain profile. (ProSiteProfiles);H15 (CDD);linker histone H1 and H5 family (Pfam);Histone H5 signature (PRINTS)	IPR005818 (ProSiteProfiles);IPR036388 (Gene3D);IPR005818 (SMART);IPR036390 (SUPERFAMILY);IPR005818 (Pfam);IPR005819 (PRINTS)
195	690	Q99878	H2A1J_HUMAN	9.18	7	1	1		13936	Histone H2A type 1-J OS=Homo sapiens OX=9606 GN=HIST1H2AJ PE=1 SV=3	114000	63900	187000	2280000	1530000	2810000	121000	2210000	HIST1H2AJ;H2AFE;H2A/E;dJ160A22.4	9606.ENSP00000328484	hsa:8331	PF00125;PF16211	chromatin silencing [GO:0006342]	extracellular exosome [GO:0070062]; nuclear chromatin [GO:0000790]; nucleosome [GO:0000786]; nucleus [GO:0005634]	DNA binding [GO:0003677]; protein heterodimerization activity [GO:0046982]					R-HSA-1221632;R-HSA-171306;R-HSA-201722;R-HSA-212300;R-HSA-2299718;R-HSA-2559580;R-HSA-2559582;R-HSA-2559586;R-HSA-3214815;R-HSA-3214847;R-HSA-3214858;R-HSA-427359;R-HSA-427389;R-HSA-427413;R-HSA-5250924;R-HSA-5334118;R-HSA-5578749;R-HSA-5617472;R-HSA-5625886;R-HSA-5689603;R-HSA-5689880;R-HSA-5689901;R-HSA-606279;R-HSA-73728;R-HSA-73777;R-HSA-8936459;R-HSA-8939236;R-HSA-912446;R-HSA-977225				113927				Q99878		cd00074	IPR009072;IPR002119;IPR007125;IPR032454;IPR032458		PS00046	histone H2A type 1-J	F:GO:0003677; C:GO:0000790; C:GO:0070062; F:GO:0046982; P:GO:0006342; C:GO:0000786	F:DNA binding; C:nuclear chromatin; C:extracellular exosome; F:protein heterodimerization activity; P:chromatin silencing; C:nucleosome	SM00414 (SMART);mobidb-lite (MobiDBLite);G3DSA:1.10.20.10 (Gene3D);PR00620 (PRINTS);PS00046 (ProSitePatterns);SSF47113 (SUPERFAMILY);cd00074 (CDD);PF00125 (Pfam);PF16211 (Pfam)	consensus disorder prediction (MobiDBLite);Histone H2A signature (PRINTS);Histone H2A signature. (ProSitePatterns);H2A (CDD);Core histone H2A/H2B/H3/H4 (Pfam);C-terminus of histone H2A (Pfam)	IPR002119 (SMART);IPR002119 (PRINTS);IPR032458 (ProSitePatterns);IPR009072 (SUPERFAMILY);IPR002119 (CDD);IPR007125 (Pfam);IPR032454 (Pfam)
197	12570	F5GZY3	F5GZY3_HUMAN	2.87	1	2	1		128978	Dystrophin OS=Homo sapiens OX=9606 GN=DMD PE=1 SV=1	2140000	3870000	1860000	3670000	5150000	9410000	2620000	6080000	DMD;BMD;CMD3B;DXS142;DXS164;DXS206;DXS230;DXS239;DXS268;DXS269;DXS270;DXS272;MRX85		hsa:1756	PF09068;PF09069;PF00435;PF00397;PF00569			actin binding [GO:0003779]; dystroglycan binding [GO:0002162]; zinc ion binding [GO:0008270]							F5GZY3								cd00201	IPR016344;IPR011992;IPR015153;IPR015154;IPR018159;IPR002017;IPR001202;IPR036020;IPR000433	PTHR44318:SF1	PS01159;PS50020;PS01357;PS50135	dystrophin isoform X10	C:GO:0016328; P:GO:0046716; P:GO:1901385; F:GO:0002162; P:GO:0044458; P:GO:0043623; C:GO:0045211; C:GO:0042383; F:GO:0017022; P:GO:0033137; C:GO:0005829; F:GO:0017166; P:GO:0010976; C:GO:0016013; P:GO:0035994; F:GO:0050998; P:GO:2000651; P:GO:0030049; C:GO:0016459; F:GO:0008270; P:GO:0086001; P:GO:0090287; C:GO:0043034; F:GO:0005200; C:GO:0044306; P:GO:0060314; C:GO:0009986; P:GO:0048747; C:GO:00…	C:lateral plasma membrane; P:muscle cell cellular homeostasis; P:regulation of voltage-gated calcium channel activity; F:dystroglycan binding; P:motile cilium assembly; P:cellular protein complex assembly; C:postsynaptic membrane; C:sarcolemma; F:myosin binding; P:negative regulation of peptidyl-serine phosphorylation; C:cytosol; F:vinculin binding; P:positive regulation of neuron projection deve…	PF00569 (Pfam);PF00435 (Pfam);cd02334 (CDD);SSF57850 (SUPERFAMILY);G3DSA:1.10.238.10 (Gene3D);G3DSA:1.20.58.60 (Gene3D);G3DSA:1.20.5.400 (Gene3D);Coil (Coils);PS50135 (ProSiteProfiles);SSF46966 (SUPERFAMILY);PS01159 (ProSitePatterns);G3DSA:2.20.70.10 (Gene3D);SSF51045 (SUPERFAMILY);cd16246 (CDD);PF09068 (Pfam);SM00456 (SMART);PF00397 (Pfam);SSF47473 (SUPERFAMILY);PS50020 (ProSiteProfiles);SM00150…	Zinc finger, ZZ type (Pfam);Spectrin repeat (Pfam);ZZ_dystrophin (CDD);Zinc finger ZZ-type profile. (ProSiteProfiles);WW/rsp5/WWP domain signature. (ProSitePatterns);EFh_DMD (CDD);EF hand (Pfam);WW domain (Pfam);WW/rsp5/WWP domain profile. (ProSiteProfiles);consensus disorder prediction (MobiDBLite);SPEC (CDD);WW (CDD);Zinc finger ZZ-type signature. (ProSitePatterns);EF-hand (Pfam)	IPR000433 (Pfam);IPR002017 (Pfam);IPR000433 (ProSiteProfiles);IPR001202 (ProSitePatterns);IPR036020 (SUPERFAMILY);IPR015153 (Pfam);IPR001202 (SMART);IPR001202 (Pfam);IPR011992 (SUPERFAMILY);IPR001202 (ProSiteProfiles);IPR018159 (SMART);IPR000433 (SMART);IPR001202 (CDD);IPR000433 (ProSitePatterns);IPR015154 (Pfam)
199	461	P62851	RS25_HUMAN	3.11	21	3	3		13742	40S ribosomal protein S25 OS=Homo sapiens OX=9606 GN=RPS25 PE=1 SV=1	2020000	1040000	817000	3270000	1550000	3210000	1580000	3310000	RPS25;S25	9606.ENSP00000435096	hsa:6230	PF03297	nuclear-transcribed mRNA catabolic process, nonsense-mediated decay [GO:0000184]; rRNA processing [GO:0006364]; SRP-dependent cotranslational protein targeting to membrane [GO:0006614]; translation [GO:0006412]; translational initiation [GO:0006413]; viral transcription [GO:0019083]	cytosol [GO:0005829]; cytosolic small ribosomal subunit [GO:0022627]; extracellular exosome [GO:0070062]; extracellular matrix [GO:0031012]; nucleolus [GO:0005730]; nucleoplasm [GO:0005654]; nucleus [GO:0005634]; ribosome [GO:0005840]; small ribosomal subunit [GO:0015935]	RNA binding [GO:0003723]	Q9NVV9				R-HSA-156827;R-HSA-156902;R-HSA-1799339;R-HSA-192823;R-HSA-2408557;R-HSA-6791226;R-HSA-72649;R-HSA-72689;R-HSA-72695;R-HSA-72702;R-HSA-72706;R-HSA-72764;R-HSA-9010553;R-HSA-975956;R-HSA-975957				112144	P62851			P62851	P62851		IPR004977;IPR036388	PTHR12850		40S ribosomal S25	P:GO:0019083; C:GO:0070062; F:GO:0005515; P:GO:0006614; P:GO:0000184; C:GO:0022627; P:GO:0006364; C:GO:0005730; P:GO:0006413; C:GO:0005654; F:GO:0003723	P:viral transcription; C:extracellular exosome; F:protein binding; P:SRP-dependent cotranslational protein targeting to membrane; P:nuclear-transcribed mRNA catabolic process, nonsense-mediated decay; C:cytosolic small ribosomal subunit; P:rRNA processing; C:nucleolus; P:translational initiation; C:nucleoplasm; F:RNA binding	PD012268 (ProDom);mobidb-lite (MobiDBLite);PF03297 (Pfam)	RIBOSOMAL S25 40S RIBONUCLEOPROTEIN S25 MULTIGENE FAMILY TRANSCRIPTION STRAIN DIRECT (ProDom);consensus disorder prediction (MobiDBLite);S25 ribosomal protein (Pfam)	IPR004977 (ProDom);IPR004977 (Pfam)
200	8037	P04040	CATA_HUMAN	6.48	4	2	2		59756	Catalase OS=Homo sapiens OX=9606 GN=CAT PE=1 SV=3	541000	886000	667000	1430000	2190000	1120000	698000	1580000	CAT	9606.ENSP00000241052	hsa:847	PF00199;PF06628	aerobic respiration [GO:0009060]; aging [GO:0007568]; cellular response to growth factor stimulus [GO:0071363]; cellular response to oxidative stress [GO:0034599]; cholesterol metabolic process [GO:0008203]; hemoglobin metabolic process [GO:0020027]; hydrogen peroxide catabolic process [GO:0042744]; negative regulation of apoptotic process [GO:0043066]; negative regulation of NF-kappaB transcript…	cytosol [GO:0005829]; endoplasmic reticulum [GO:0005783]; extracellular exosome [GO:0070062]; extracellular region [GO:0005576]; ficolin-1-rich granule lumen [GO:1904813]; focal adhesion [GO:0005925]; Golgi apparatus [GO:0005794]; intracellular membrane-bounded organelle [GO:0043231]; lysosome [GO:0005764]; membrane [GO:0016020]; mitochondrial intermembrane space [GO:0005758]; mitochondrion [GO:0…	aminoacylase activity [GO:0004046]; antioxidant activity [GO:0016209]; catalase activity [GO:0004096]; enzyme binding [GO:0019899]; heme binding [GO:0020037]; metal ion binding [GO:0046872]; NADP binding [GO:0050661]; oxidoreductase activity, acting on peroxide as acceptor [GO:0016684]; protein homodimerization activity [GO:0042803]; receptor binding [GO:0005102]	Q06124		MetaCyc:MONOMER66-341	1.11.1.6	R-HSA-3299685;R-HSA-6798695	P04040		P04040	107297			P04040	P04040	P04040		IPR018028;IPR024708;IPR024711;IPR011614;IPR037060;IPR002226;IPR010582;IPR020835	PTHR11465	PS00437;PS00438;PS51402	catalase	P:GO:0055093; P:GO:0014068; P:GO:0006641; C:GO:0005794; P:GO:0006568; P:GO:0051092; P:GO:0020027; P:GO:0001666; P:GO:0051289; C:GO:0005829; P:GO:0015947; P:GO:0014854; P:GO:0080184; P:GO:0032088; P:GO:0010193; P:GO:0009642; P:GO:0042542; C:GO:0005886; C:GO:0005764; P:GO:0042744; C:GO:0005758; F:GO:0046872; P:GO:0006804; P:GO:0071363; P:GO:0032355; P:GO:0014823; P:GO:0009650; P:GO:0008203; F:GO:00…	P:response to hyperoxia; P:positive regulation of phosphatidylinositol 3-kinase signaling; P:triglyceride metabolic process; C:Golgi apparatus; P:tryptophan metabolic process; P:positive regulation of NF-kappaB transcription factor activity; P:hemoglobin metabolic process; P:response to hypoxia; P:protein homotetramerization; C:cytosol; P:methane metabolic process; P:response to inactivity; P:res…	PF00199 (Pfam);PIRSF038928 (PIRSF);G3DSA:2.40.180.10 (Gene3D);SSF56634 (SUPERFAMILY);PF06628 (Pfam);PR00067 (PRINTS);cd08156 (CDD);PS51402 (ProSiteProfiles);PS00437 (ProSitePatterns);SM01060 (SMART);PS00438 (ProSitePatterns)	Catalase (Pfam);Catalase-related immune-responsive (Pfam);Catalase signature (PRINTS);catalase_clade_3 (CDD);catalase family profile. (ProSiteProfiles);Catalase proximal heme-ligand signature. (ProSitePatterns);Catalase proximal active site signature. (ProSitePatterns)	IPR011614 (Pfam);IPR024711 (PIRSF);IPR037060 (Gene3D);IPR020835 (SUPERFAMILY);IPR010582 (Pfam);IPR018028 (PRINTS);IPR018028 (ProSiteProfiles);IPR002226 (ProSitePatterns);IPR011614 (SMART);IPR024708 (ProSitePatterns)
201	16483	Q4VY19	Q4VY19_HUMAN	22.56	29	3	1		11549	14-3-3 protein beta/alpha (Fragment) OS=Homo sapiens OX=9606 GN=YWHAB PE=1 SV=1	0	99900	0	1480000	301000	511000	99900	831000	YWHAB;GW128;HEL-S-1;HS1;KCIP-1;YWHAA		hsa:7529	PF00244			protein domain specific binding [GO:0019904]							Q4VY19									IPR000308;IPR023409;IPR036815;IPR023410	PTHR18860	PS00796	14-3-3 beta alpha	F:GO:0008022; C:GO:0000118; P:GO:0043488; P:GO:0051291; P:GO:0045744; P:GO:0000165; C:GO:0005667; C:GO:0070062; C:GO:0005925; P:GO:0045892; P:GO:0051220; P:GO:0016032; C:GO:0005829; F:GO:0050815; F:GO:0032403; F:GO:0019904; F:GO:0042826; P:GO:1900740; P:GO:0006605; C:GO:0030659; C:GO:0048471; C:GO:0042470; F:GO:0003714; P:GO:0043085; C:GO:0017053; P:GO:0045892; C:GO:0005739; P:GO:0035329; P:GO:00…	F:protein C-terminus binding; C:histone deacetylase complex; P:regulation of mRNA stability; P:protein heterooligomerization; P:negative regulation of G-protein coupled receptor protein signaling pathway; P:MAPK cascade; C:transcription factor complex; C:extracellular exosome; C:focal adhesion; P:negative regulation of transcription, DNA-templated; P:cytoplasmic sequestering of protein; P:viral p…	PR00305 (PRINTS);SM00101 (SMART);G3DSA:1.20.190.20 (Gene3D);Coil (Coils);PS00796 (ProSitePatterns);SSF48445 (SUPERFAMILY);PF00244 (Pfam)	14-3-3 protein zeta signature (PRINTS);14-3-3 proteins signature 1. (ProSitePatterns);14-3-3 protein (Pfam)	IPR000308 (PRINTS);IPR023410 (SMART);IPR036815 (Gene3D);IPR023409 (ProSitePatterns);IPR036815 (SUPERFAMILY);IPR023410 (Pfam)
202	12356	P16401	H15_HUMAN	8.85	14	3	1		22580	Histone H1.5 OS=Homo sapiens OX=9606 GN=HIST1H1B PE=1 SV=3	35400	0	2460	170000	225000	206000	18900	201000	HIST1H1B;H1F5;H1;H1.5;H1B;H1s-3	9606.ENSP00000330074	hsa:3009	PF00538	chromatin organization [GO:0006325]; establishment of protein localization to chromatin [GO:0071169]; negative regulation of transcription by RNA polymerase II [GO:0000122]; nucleosome assembly [GO:0006334]; positive regulation of cell growth [GO:0030307]; positive regulation of histone H3-K9 methylation [GO:0051574]; protein stabilization [GO:0050821]	extracellular exosome [GO:0070062]; nuclear chromatin [GO:0000790]; nuclear heterochromatin [GO:0005720]; nucleosome [GO:0000786]; nucleus [GO:0005634]	chromatin DNA binding [GO:0031490]; histone deacetylase binding [GO:0042826]; RNA binding [GO:0003723]		TISSUE SPECIFICITY: Ubiquitous. Expressed in the majority of the cell lines tested and in testis. {ECO:0000269|PubMed:9031620}.			R-HSA-211227;R-HSA-2559584			P16401	109264				P16401	P16401		IPR005818;IPR005819;IPR036388;IPR036390		PS51504	histone	F:GO:0031490; F:GO:0042826; C:GO:0000118; C:GO:0000786; P:GO:0006334; C:GO:0005720; F:GO:0003723; P:GO:0000122; P:GO:0030307; P:GO:0051574; C:GO:0070062; P:GO:0071169; P:GO:0050821	F:chromatin DNA binding; F:histone deacetylase binding; C:histone deacetylase complex; C:nucleosome; P:nucleosome assembly; C:nuclear heterochromatin; F:RNA binding; P:negative regulation of transcription from RNA polymerase II promoter; P:positive regulation of cell growth; P:positive regulation of histone H3-K9 methylation; C:extracellular exosome; P:establishment of protein localization to chr…	mobidb-lite (MobiDBLite);PF00538 (Pfam);cd00073 (CDD);SM00526 (SMART);SSF46785 (SUPERFAMILY);G3DSA:1.10.10.10 (Gene3D);PS51504 (ProSiteProfiles);PR00624 (PRINTS)	consensus disorder prediction (MobiDBLite);linker histone H1 and H5 family (Pfam);H15 (CDD);Linker histone H1/H5 globular (H15) domain profile. (ProSiteProfiles);Histone H5 signature (PRINTS)	IPR005818 (Pfam);IPR005818 (SMART);IPR036390 (SUPERFAMILY);IPR036388 (Gene3D);IPR005818 (ProSiteProfiles);IPR005819 (PRINTS)
203	8040	P61626	LYSC_HUMAN	3.49	26	4	4	Oxidation (M)	16537	Lysozyme C OS=Homo sapiens OX=9606 GN=LYZ PE=1 SV=1	3360000	4470000	2810000	3910000	4290000	4850000	3730000	4350000	LYZ;LZM;LYZF1	9606.ENSP00000261267	hsa:4069	PF00062	antimicrobial humoral response [GO:0019730]; cellular protein metabolic process [GO:0044267]; cell wall macromolecule catabolic process [GO:0016998]; cytolysis [GO:0019835]; defense response to bacterium [GO:0042742]; defense response to Gram-negative bacterium [GO:0050829]; defense response to Gram-positive bacterium [GO:0050830]; inflammatory response [GO:0006954]; killing of cells of other org…	azurophil granule lumen [GO:0035578]; extracellular exosome [GO:0070062]; extracellular region [GO:0005576]; extracellular space [GO:0005615]; specific granule lumen [GO:0035580]; tertiary granule lumen [GO:1904724]	identical protein binding [GO:0042802]; lysozyme activity [GO:0003796]	Itself			3.2.1.17	R-HSA-6798695;R-HSA-6803157;R-HSA-977225			P61626	110247				P61626	P61626	cd00119	IPR001916;IPR019799;IPR000974;IPR023346;IPR030056	PTHR11407:SF28	PS00128;PS51348	lysozyme C precursor	P:GO:0001895; P:GO:0019835; P:GO:0005975; C:GO:0005615; F:GO:0042802; P:GO:0006954; C:GO:0070062; P:GO:0007586; P:GO:0044267; P:GO:0042742; F:GO:0003796	P:retina homeostasis; P:cytolysis; P:carbohydrate metabolic process; C:extracellular space; F:identical protein binding; P:inflammatory response; C:extracellular exosome; P:digestion; P:cellular protein metabolic process; P:defense response to bacterium; F:lysozyme activity	SSF53955 (SUPERFAMILY);SM00263 (SMART);PR00135 (PRINTS);PS00128 (ProSitePatterns);PR00137 (PRINTS);cd00119 (CDD);PS51348 (ProSiteProfiles);PF00062 (Pfam);G3DSA:1.10.530.10 (Gene3D)	Lysozyme/alpha-lactalbumin superfamily signature (PRINTS);Alpha-lactalbumin / lysozyme C signature. (ProSitePatterns);Lysozyme signature (PRINTS);LYZ1 (CDD);Alpha-lactalbumin / lysozyme C family profile. (ProSiteProfiles);C-type lysozyme/alpha-lactalbumin family (Pfam)	IPR023346 (SUPERFAMILY);IPR001916 (SMART);IPR001916 (PRINTS);IPR019799 (ProSitePatterns);IPR000974 (PRINTS);IPR001916 (CDD);IPR001916 (ProSiteProfiles);IPR001916 (Pfam)
204	527	A0A0C4DH72	KV106_HUMAN	8.95	14	1	1	Deamidation (NQ)	12697	Immunoglobulin kappa variable 1-6 OS=Homo sapiens OX=9606 GN=IGKV1-6 PE=3 SV=1	881000	739000	1720000	0	128000	0	1110000	128000	IGKV1-6		hsa:102725018	PF07686	adaptive immune response [GO:0002250]; immune response [GO:0006955]; immunoglobulin production [GO:0002377]	extracellular space [GO:0005615]; plasma membrane [GO:0005886]	antigen binding [GO:0003823]																IPR007110;IPR036179;IPR013783;IPR003599;IPR013106		PS50835	immunoglobulin variable region (V-kappa-I)	C:GO:0019814; C:GO:0070062; F:GO:0003823; P:GO:0006958; C:GO:0072562; F:GO:0004252; P:GO:0038095; P:GO:0038096; P:GO:0006898; C:GO:0005886	C:immunoglobulin complex; C:extracellular exosome; F:antigen binding; P:complement activation, classical pathway; C:blood microparticle; F:serine-type endopeptidase activity; P:Fc-epsilon receptor signaling pathway; P:Fc-gamma receptor signaling pathway involved in phagocytosis; P:receptor-mediated endocytosis; C:plasma membrane	SM00406 (SMART);PS50835 (ProSiteProfiles);SSF48726 (SUPERFAMILY);PF07686 (Pfam);G3DSA:2.60.40.10 (Gene3D);SM00409 (SMART)	Ig-like domain profile. (ProSiteProfiles);Immunoglobulin V-set domain (Pfam)	IPR013106 (SMART);IPR007110 (ProSiteProfiles);IPR036179 (SUPERFAMILY);IPR013106 (Pfam);IPR013783 (Gene3D);IPR003599 (SMART)
206	16450	P06576	ATPB_HUMAN	0.49	5	2	2	Oxidation (M)	56560	ATP synthase subunit beta mitochondrial OS=Homo sapiens OX=9606 GN=ATP5F1B PE=1 SV=3	0	31900	37800	83500	0	0	34900	83500	ATP5F1B;ATP5B;ATPMB;ATPSB;HEL-S-271	9606.ENSP00000262030	hsa:506	PF00006;PF02874	angiogenesis [GO:0001525]; ATP biosynthetic process [GO:0006754]; cristae formation [GO:0042407]; generation of precursor metabolites and energy [GO:0006091]; lipid metabolic process [GO:0006629]; mitochondrial ATP synthesis coupled proton transport [GO:0042776]; mitochondrion organization [GO:0007005]; negative regulation of cell adhesion involved in substrate-bound cell migration [GO:0006933]; …	cell surface [GO:0009986]; extracellular exosome [GO:0070062]; extracellular matrix [GO:0031012]; membrane [GO:0016020]; mitochondrial matrix [GO:0005759]; mitochondrial membrane [GO:0031966]; mitochondrial nucleoid [GO:0042645]; mitochondrial proton-transporting ATP synthase, catalytic core [GO:0005754]; mitochondrial proton-transporting ATP synthase complex [GO:0005753]; mitochondrion [GO:00057…	angiostatin binding [GO:0043532]; ATP binding [GO:0005524]; MHC class I protein binding [GO:0042288]; proton-transporting ATPase activity, rotational mechanism [GO:0046961]; proton-transporting ATP synthase activity, rotational mechanism [GO:0046933]; transmembrane transporter activity [GO:0022857]; transporter activity [GO:0005215]	P63104				R-HSA-1268020;R-HSA-163210;R-HSA-2151201;R-HSA-8949613				106994	P06576			P06576	P06576		IPR003593;IPR005722;IPR020003;IPR004100;IPR036121;IPR000194;IPR024034;IPR027417		PS00152	ATP synthase subunit mitochondrial	F:GO:0008270; C:GO:0043209; P:GO:0015991; P:GO:0007165; F:GO:0042288; F:GO:0046961; C:GO:0005754; P:GO:0007005; P:GO:0042776; C:GO:0009986; C:GO:0042612; C:GO:0042645; F:GO:0046933; C:GO:0005634; F:GO:0003677; F:GO:0005524; P:GO:0051453; C:GO:0070062; P:GO:0006119; P:GO:0006933; P:GO:0001525; P:GO:0006629; P:GO:0001649	F:zinc ion binding; C:myelin sheath; P:ATP hydrolysis coupled proton transport; P:signal transduction; F:MHC class I protein binding; F:proton-transporting ATPase activity, rotational mechanism; C:mitochondrial proton-transporting ATP synthase, catalytic core; P:mitochondrion organization; P:mitochondrial ATP synthesis coupled proton transport; C:cell surface; C:MHC class I protein complex; C:mit…	SSF47917 (SUPERFAMILY);SSF52540 (SUPERFAMILY);TIGR01039 (TIGRFAM);SSF50615 (SUPERFAMILY);PIRSF039072 (PIRSF);MF_01347 (Hamap);cd01133 (CDD);PF02874 (Pfam);G3DSA:1.10.1140.10 (Gene3D);SM00382 (SMART);PF00006 (Pfam);G3DSA:3.40.50.300 (Gene3D);PS00152 (ProSitePatterns);G3DSA:2.40.10.170 (Gene3D)	atpD: ATP synthase F1, beta subunit (TIGRFAM);ATP synthase subunit beta [atpB]. (Hamap);F1-ATPase_beta (CDD);ATP synthase alpha/beta family, beta-barrel domain (Pfam);ATP synthase alpha/beta family, nucleotide-binding domain (Pfam);ATP synthase alpha and beta subunits signature. (ProSitePatterns)	IPR027417 (SUPERFAMILY);IPR005722 (TIGRFAM);IPR036121 (SUPERFAMILY);IPR005722 (Hamap);IPR004100 (Pfam);IPR024034 (Gene3D);IPR003593 (SMART);IPR000194 (Pfam);IPR020003 (ProSitePatterns)
207	9499	O60784	TOM1_HUMAN	8.11	2	1	1		53818	Target of Myb protein 1 OS=Homo sapiens OX=9606 GN=TOM1 PE=1 SV=2	0	0	359000	869000	577000	1040000	359000	830000	TOM1	9606.ENSP00000413697	hsa:10043	PF03127;PF00790	endocytosis [GO:0006897]; endosomal transport [GO:0016197]; intracellular protein transport [GO:0006886]; neutrophil degranulation [GO:0043312]; protein transport [GO:0015031]	azurophil granule membrane [GO:0035577]; cytoplasm [GO:0005737]; cytosol [GO:0005829]; early endosome [GO:0005769]; endosome [GO:0005768]; extracellular exosome [GO:0070062]; membrane [GO:0016020]; plasma membrane [GO:0005886]; specific granule membrane [GO:0035579]	clathrin binding [GO:0030276]	Q8TCA0; Q6FIE9; Q9H0E2; Q9H0E2-1; O75674; P0CG53; Q7Z3T8	TISSUE SPECIFICITY: Widely expressed. Highly expressed in skeletal muscle, heart, placenta and liver. {ECO:0000269|PubMed:10329004}.			R-HSA-6798695				115354		DIP-30844N		O60784	O60784		IPR008942;IPR004152;IPR038425;IPR014645;IPR002014		PS50909;PS50179	target of Myb 1 isoform X2	C:GO:0005769; C:GO:0070062; C:GO:0016020; P:GO:0016197; C:GO:0005829; F:GO:0030276; P:GO:0006886; P:GO:0006897	C:early endosome; C:extracellular exosome; C:membrane; P:endosomal transport; C:cytosol; F:clathrin binding; P:intracellular protein transport; P:endocytosis	cd03565 (CDD);cd14236 (CDD);PS50909 (ProSiteProfiles);G3DSA:1.25.40.90 (Gene3D);PF03127 (Pfam);SM00288 (SMART);PIRSF036948 (PIRSF);PS50179 (ProSiteProfiles);SSF48464 (SUPERFAMILY);G3DSA:1.20.58.160 (Gene3D);mobidb-lite (MobiDBLite);SSF89009 (SUPERFAMILY);PF00790 (Pfam)	VHS_Tom1 (CDD);GAT_TOM1 (CDD);GAT domain profile. (ProSiteProfiles);GAT domain (Pfam);VHS domain profile. (ProSiteProfiles);consensus disorder prediction (MobiDBLite);VHS domain (Pfam)	IPR004152 (ProSiteProfiles);IPR008942 (Gene3D);IPR004152 (Pfam);IPR002014 (SMART);IPR014645 (PIRSF);IPR002014 (ProSiteProfiles);IPR008942 (SUPERFAMILY);IPR002014 (Pfam)
208	559	H3BNC9	H3BNC9_HUMAN	19.54	3	2	2		64533	Uncharacterized protein OS=Homo sapiens OX=9606 PE=3 SV=2	1930000	799000	361000	2800000	3350000	3850000	1650000	3330000	CPEB1;CPE-BP1;CPEB;CPEB-1;h-CPEB;hCPEB-1	9606.ENSP00000454786	hsa:64506	PF16368;PF16366;PF00833;PF16367	negative regulation of cytoplasmic translation [GO:2000766]	cytoplasm [GO:0005737]; messenger ribonucleoprotein complex [GO:1990124]; neuron projection [GO:0043005]; nucleus [GO:0005634]; ribosome [GO:0005840]; synapse [GO:0045202]	mRNA 3'-UTR binding [GO:0003730]; ribosome binding [GO:0043022]; structural constituent of ribosome [GO:0003735]; translation factor activity, RNA binding [GO:0008135]; translation repressor activity, nucleic acid binding [GO:0000900]															cd12723	IPR032292;IPR032296;IPR038446;IPR034819;IPR034977;IPR012677;IPR035979;IPR001210;IPR036401;IPR000504	PTHR12566	PS50102	cytoplasmic polyadenylation element-binding 1 isoform X1	C:GO:0014069; P:GO:0045727; P:GO:0008285; C:GO:0000932; P:GO:0042254; C:GO:0043025; C:GO:0005654; P:GO:0006417; C:GO:0030426; F:GO:0000166; P:GO:0032869; C:GO:0030425; P:GO:0071230; C:GO:1990124; C:GO:0045211; P:GO:0010976; P:GO:0071456; P:GO:0051028; F:GO:0000900; F:GO:0008135; P:GO:0006397; C:GO:0005840; C:GO:0005813; C:GO:0048471; F:GO:0003735; F:GO:0035925; P:GO:0051770; P:GO:0071222; F:GO:00…	C:postsynaptic density; P:positive regulation of translation; P:negative regulation of cell proliferation; C:P-body; P:ribosome biogenesis; C:neuronal cell body; C:nucleoplasm; P:regulation of translation; C:growth cone; F:nucleotide binding; P:cellular response to insulin stimulus; C:dendrite; P:cellular response to amino acid stimulus; C:messenger ribonucleoprotein complex; C:postsynaptic membr…	SSF116820 (SUPERFAMILY);PF16366 (Pfam);PF16367 (Pfam);cd12725 (CDD);G3DSA:3.30.70.330 (Gene3D);SSF54928 (SUPERFAMILY);PS50102 (ProSiteProfiles);cd12723 (CDD);PF00833 (Pfam);G3DSA:1.10.60.20 (Gene3D);PF16368 (Pfam)	Cytoplasmic polyadenylation element-binding protein ZZ domain (Pfam);RNA recognition motif (Pfam);RRM2_CPEB1 (CDD);Eukaryotic RNA Recognition Motif (RRM) profile. (ProSiteProfiles);RRM1_CPEB1 (CDD);Ribosomal S17 (Pfam);Cytoplasmic polyadenylation element-binding protein 1 N-terminus (Pfam)	IPR036401 (SUPERFAMILY);IPR032296 (Pfam);IPR000504 (Pfam);IPR035979 (SUPERFAMILY);IPR000504 (ProSiteProfiles);IPR034977 (CDD);IPR001210 (Pfam);IPR036401 (Gene3D);IPR032292 (Pfam)
209	650	P62269	RS18_HUMAN	11.5	27	4	4	Acetylation (Protein N-term)	17719	40S ribosomal protein S18 OS=Homo sapiens OX=9606 GN=RPS18 PE=1 SV=3	266000	142000	0	1240000	583000	607000	255000	810000	RPS18;D6S218E;HKE3;KE-3;KE3;S18	9606.ENSP00000393241	hsa:6222	PF00416	nuclear-transcribed mRNA catabolic process, nonsense-mediated decay [GO:0000184]; ribosome biogenesis [GO:0042254]; rRNA processing [GO:0006364]; SRP-dependent cotranslational protein targeting to membrane [GO:0006614]; translation [GO:0006412]; translational initiation [GO:0006413]; viral transcription [GO:0019083]	cytosol [GO:0005829]; cytosolic small ribosomal subunit [GO:0022627]; extracellular exosome [GO:0070062]; extracellular matrix [GO:0031012]; focal adhesion [GO:0005925]; membrane [GO:0016020]; nucleoplasm [GO:0005654]; nucleus [GO:0005634]; ribosome [GO:0005840]; small ribosomal subunit [GO:0015935]	RNA binding [GO:0003723]; rRNA binding [GO:0019843]; structural constituent of ribosome [GO:0003735]					R-HSA-156827;R-HSA-156902;R-HSA-1799339;R-HSA-192823;R-HSA-2408557;R-HSA-6791226;R-HSA-72649;R-HSA-72689;R-HSA-72695;R-HSA-72702;R-HSA-72706;R-HSA-72764;R-HSA-9010553;R-HSA-975956;R-HSA-975957				112136	P62269	DIP-32892N		P62269	P62269		IPR027437;IPR001892;IPR010979;IPR018269		PS00646;PS50159	40S ribosomal S18	C:GO:0022627; P:GO:0006364; P:GO:0006413; C:GO:0005654; F:GO:0003723; P:GO:0019083; C:GO:0070062; F:GO:0005515; P:GO:0006614; C:GO:0005925; F:GO:0003735; P:GO:0000184; C:GO:0016020; F:GO:0019843	C:cytosolic small ribosomal subunit; P:rRNA processing; P:translational initiation; C:nucleoplasm; F:RNA binding; P:viral transcription; C:extracellular exosome; F:protein binding; P:SRP-dependent cotranslational protein targeting to membrane; C:focal adhesion; F:structural constituent of ribosome; P:nuclear-transcribed mRNA catabolic process, nonsense-mediated decay; C:membrane; F:rRNA binding	PIRSF002134 (PIRSF);PS50159 (ProSiteProfiles);MF_01315 (Hamap);G3DSA:4.10.910.10 (Gene3D);G3DSA:1.10.8.50 (Gene3D);PF00416 (Pfam);PS00646 (ProSitePatterns);SSF46946 (SUPERFAMILY)	Ribosomal protein S13 family profile. (ProSiteProfiles);30S ribosomal protein S13 [rpsM]. (Hamap);Ribosomal protein S13/S18 (Pfam);Ribosomal protein S13 signature. (ProSitePatterns)	IPR001892 (PIRSF);IPR001892 (ProSiteProfiles);IPR001892 (Hamap);IPR027437 (Gene3D);IPR001892 (Pfam);IPR018269 (ProSitePatterns);IPR010979 (SUPERFAMILY)
210	604	A0A2R8Y811		20.72	19	3	3		16160	40S ribosomal protein S14 (Fragment) OS=Homo sapiens OX=9606 GN=RPS14 PE=1 SV=1	1450000	555000	707000	3250000	2020000	2820000	917000	2690000
211	657	P01602	KV105_HUMAN	9.21	7	1	1		12782	Immunoglobulin kappa variable 1-5 OS=Homo sapiens OX=9606 GN=IGKV1-5 PE=1 SV=2	7360000	7760000	3390000	0	107000	0	6170000	107000	IGKV1-5		hsa:102725018	PF07686	complement activation [GO:0006956]; complement activation, classical pathway [GO:0006958]; Fc-epsilon receptor signaling pathway [GO:0038095]; Fc-gamma receptor signaling pathway involved in phagocytosis [GO:0038096]; immune response [GO:0006955]; immunoglobulin production [GO:0002377]; leukocyte migration [GO:0050900]; receptor-mediated endocytosis [GO:0006898]; regulation of complement activati…	blood microparticle [GO:0072562]; extracellular exosome [GO:0070062]; extracellular region [GO:0005576]; plasma membrane [GO:0005886]	antigen binding [GO:0003823]; serine-type endopeptidase activity [GO:0004252]					R-HSA-166663;R-HSA-173623;R-HSA-198933;R-HSA-202733;R-HSA-2029481;R-HSA-2029482;R-HSA-2029485;R-HSA-2168880;R-HSA-2454202;R-HSA-2730905;R-HSA-2871796;R-HSA-2871809;R-HSA-2871837;R-HSA-5690714;R-HSA-977606;R-HSA-983695								P01602			IPR007110;IPR036179;IPR013783;IPR003599;IPR013106		PS50835	immunoglobulin kappa light chain	C:GO:0019814; C:GO:0070062; F:GO:0003823; P:GO:0006958; C:GO:0072562; F:GO:0004252; P:GO:0038095; P:GO:0038096; P:GO:0006898; C:GO:0005886; P:GO:0002377	C:immunoglobulin complex; C:extracellular exosome; F:antigen binding; P:complement activation, classical pathway; C:blood microparticle; F:serine-type endopeptidase activity; P:Fc-epsilon receptor signaling pathway; P:Fc-gamma receptor signaling pathway involved in phagocytosis; P:receptor-mediated endocytosis; C:plasma membrane; P:immunoglobulin production	SM00406 (SMART);G3DSA:2.60.40.10 (Gene3D);SSF48726 (SUPERFAMILY);SM00409 (SMART);PS50835 (ProSiteProfiles);PF07686 (Pfam)	Ig-like domain profile. (ProSiteProfiles);Immunoglobulin V-set domain (Pfam)	IPR013106 (SMART);IPR013783 (Gene3D);IPR036179 (SUPERFAMILY);IPR003599 (SMART);IPR007110 (ProSiteProfiles);IPR013106 (Pfam)
214	530	P46776	RL27A_HUMAN	18.66	15	3	3		16561	60S ribosomal protein L27a OS=Homo sapiens OX=9606 GN=RPL27A PE=1 SV=2	1260000	110000	152000	1940000	1200000	1320000	1220000	1490000	RPL27A;L27A	9606.ENSP00000346015	hsa:6157	PF00828	cytoplasmic translation [GO:0002181]; nuclear-transcribed mRNA catabolic process, nonsense-mediated decay [GO:0000184]; rRNA processing [GO:0006364]; SRP-dependent cotranslational protein targeting to membrane [GO:0006614]; translation [GO:0006412]; translational initiation [GO:0006413]; viral transcription [GO:0019083]	cytosol [GO:0005829]; cytosolic large ribosomal subunit [GO:0022625]; endoplasmic reticulum [GO:0005783]; membrane [GO:0016020]	RNA binding [GO:0003723]; structural constituent of ribosome [GO:0003735]	P13984				R-HSA-156827;R-HSA-156902;R-HSA-1799339;R-HSA-192823;R-HSA-2408557;R-HSA-6791226;R-HSA-72689;R-HSA-72706;R-HSA-72764;R-HSA-9010553;R-HSA-975956;R-HSA-975957				112076	P46776	DIP-33121N		P46776	P46776		IPR036227;IPR030878;IPR001196;IPR021131		PS00475	60S ribosomal L27a	P:GO:0019083; F:GO:0005515; P:GO:0006614; F:GO:0003735; P:GO:0000184; C:GO:0016020; C:GO:0022625; P:GO:0006364; P:GO:0006413; F:GO:0003723	P:viral transcription; F:protein binding; P:SRP-dependent cotranslational protein targeting to membrane; F:structural constituent of ribosome; P:nuclear-transcribed mRNA catabolic process, nonsense-mediated decay; C:membrane; C:cytosolic large ribosomal subunit; P:rRNA processing; P:translational initiation; F:RNA binding	G3DSA:3.100.10.10 (Gene3D);mobidb-lite (MobiDBLite);SSF52080 (SUPERFAMILY);PS00475 (ProSitePatterns);PF00828 (Pfam);G3DSA:4.10.990.10 (Gene3D);MF_01341 (Hamap)	consensus disorder prediction (MobiDBLite);Ribosomal protein L15 signature. (ProSitePatterns);Ribosomal proteins 50S-L15, 50S-L18e, 60S-L27A (Pfam);50S ribosomal protein L15 [rplO]. (Hamap)	IPR036227 (SUPERFAMILY);IPR001196 (ProSitePatterns);IPR021131 (Pfam);IPR030878 (Hamap)
215	8264	Q12802	AKP13_HUMAN	15.8	0	1	1		307550	A-kinase anchor protein 13 OS=Homo sapiens OX=9606 GN=AKAP13 PE=1 SV=2	7080000	2140000	11800000	34300000	34100000	35100000	8050000	35200000	AKAP13;BRX;HT31;LBC;AKAP-13;AKAP-Lbc;ARHGEF13;HA-3;Ht31;PRKA13;PROTO-LB;PROTO-LBC;c-lbc;p47	9606.ENSP00000354718	hsa:11214	PF00169;PF00621;PF10522	adrenergic receptor signaling pathway [GO:0071875]; adrenergic receptor signaling pathway involved in heart process [GO:0086023]; bone development [GO:0060348]; cardiac muscle cell differentiation [GO:0055007]; G-protein coupled receptor signaling pathway [GO:0007186]; heart development [GO:0007507]; intracellular signal transduction [GO:0035556]; nuclear export [GO:0051168]; positive regulation …	actin filament [GO:0005884]; cell cortex [GO:0005938]; cytosol [GO:0005829]; membrane [GO:0016020]; nucleus [GO:0005634]; perinuclear region of cytoplasm [GO:0048471]	cAMP-dependent protein kinase activity [GO:0004691]; guanyl-nucleotide exchange factor activity [GO:0005085]; MAP-kinase scaffold activity [GO:0005078]; metal ion binding [GO:0046872]; protein complex scaffold activity [GO:0032947]; protein kinase A binding [GO:0051018]; Rho GTPase binding [GO:0017048]; Rho guanyl-nucleotide exchange factor activity [GO:0005089]; signal transducer activity [GO:00…	P03372; P21980; P31946; P61981	TISSUE SPECIFICITY: Detected in mammary gland (PubMed:9627117). Detected in heart (at protein level) (PubMed:11546812). Expressed as a 5.3 kb transcript in hematopoietic cells, skeletal muscle, lung, heart, estrogen-responsive reproductive tissues, including breast ductal epithelium. Also found in testis and breast cancer cell lines. Predominantly expressed as a 10 kb transcript in the heart and …			R-HSA-193648;R-HSA-194840;R-HSA-416482		Q12802	Q12802	116383		DIP-180N		Q12802	Q12802	cd00160	IPR028852;IPR035899;IPR000219;IPR002219;IPR011993;IPR001849;IPR018459	PTHR13944:SF18	PS50010;PS50003;PS00479;PS50081	A-kinase anchor 13 isoform X4	P:GO:0035025; P:GO:0043123; F:GO:0005078; C:GO:0005952; P:GO:0060348; P:GO:0051168; P:GO:0010611; C:GO:0005829; F:GO:0017048; P:GO:0055007; C:GO:0030864; P:GO:0060297; P:GO:0045859; P:GO:0086023; F:GO:0004691; F:GO:0005089; P:GO:0009069; P:GO:1900169; F:GO:0004871; C:GO:0005634; C:GO:0048471; F:GO:0046872; C:GO:0016020; P:GO:0043065; P:GO:0043087; F:GO:0051018	P:positive regulation of Rho protein signal transduction; P:positive regulation of I-kappaB kinase/NF-kappaB signaling; F:MAP-kinase scaffold activity; C:cAMP-dependent protein kinase complex; P:bone development; P:nuclear export; P:regulation of cardiac muscle hypertrophy; C:cytosol; F:Rho GTPase binding; P:cardiac muscle cell differentiation; C:cortical actin cytoskeleton; P:regulation of sarco…	PS50010 (ProSiteProfiles);SM00233 (SMART);SSF48065 (SUPERFAMILY);mobidb-lite (MobiDBLite);Coil (Coils);PF00621 (Pfam);SM00109 (SMART);PS00479 (ProSitePatterns);G3DSA:1.20.900.10 (Gene3D);PS50081 (ProSiteProfiles);G3DSA:1.10.287.620 (Gene3D);G3DSA:1.25.40.20 (Gene3D);PF10522 (Pfam);PF00169 (Pfam);cd00160 (CDD);SM00325 (SMART);PS50003 (ProSiteProfiles);cd13392 (CDD);G3DSA:3.30.60.20 (Gene3D);SSF578…	Dbl homology (DH) domain profile. (ProSiteProfiles);consensus disorder prediction (MobiDBLite);RhoGEF domain (Pfam);Zinc finger phorbol-ester/DAG-type signature. (ProSitePatterns);Zinc finger phorbol-ester/DAG-type profile. (ProSiteProfiles);RII binding domain (Pfam);PH domain (Pfam);RhoGEF (CDD);PH domain profile. (ProSiteProfiles);PH_AKAP13 (CDD)	IPR000219 (ProSiteProfiles);IPR001849 (SMART);IPR035899 (SUPERFAMILY);IPR000219 (Pfam);IPR002219 (SMART);IPR002219 (ProSitePatterns);IPR035899 (Gene3D);IPR002219 (ProSiteProfiles);IPR036770 (Gene3D);IPR018459 (Pfam);IPR001849 (Pfam);IPR000219 (CDD);IPR000219 (SMART);IPR001849 (ProSiteProfiles);IPR011993 (Gene3D);IPR011993 (SUPERFAMILY)
217	12255	P63244	RACK1_HUMAN	4.08	17	4	4	Carbamidomethylation	35077	Receptor of activated protein C kinase 1 OS=Homo sapiens OX=9606 GN=RACK1 PE=1 SV=3	788000	0	232000	465000	185000	0	605000	407000	RACK1;GNB2L1;HLC7;PIG21;Gnb2-rs1;H12.3;HLC-7	9606.ENSP00000426909	hsa:10399	PF00400	activation of cysteine-type endopeptidase activity involved in apoptotic process [GO:0006919]; cell cycle [GO:0007049]; cellular response to glucose stimulus [GO:0071333]; cellular response to growth factor stimulus [GO:0071363]; gastrulation [GO:0007369]; negative regulation of cell growth [GO:0030308]; negative regulation of endoplasmic reticulum unfolded protein response [GO:1900102]; negative…	cytoplasm [GO:0005737]; cytosol [GO:0005829]; dendrite [GO:0030425]; extracellular exosome [GO:0070062]; IRE1-RACK1-PP2A complex [GO:1990630]; midbody [GO:0030496]; mitochondrion [GO:0005739]; neuronal cell body [GO:0043025]; nucleoplasm [GO:0005654]; nucleus [GO:0005634]; perikaryon [GO:0043204]; perinuclear region of cytoplasm [GO:0048471]; phagocytic cup [GO:0001891]; small ribosomal subunit […	cadherin binding [GO:0045296]; cyclin binding [GO:0030332]; cysteine-type endopeptidase activator activity involved in apoptotic process [GO:0008656]; enzyme binding [GO:0019899]; ion channel inhibitor activity [GO:0008200]; protein complex scaffold activity [GO:0032947]; protein homodimerization activity [GO:0042803]; protein kinase C binding [GO:0005080]; protein phosphatase binding [GO:0019903…	P22303; P35609; Q9UKV8; O43521; O54918-1; P03206; P63167; O75530; P48551; Q92615; Q9Y561; P07948; Q9NWQ8; Q99497; O75928; Q08752; Q70EL1-9; P40337	TISSUE SPECIFICITY: In the liver, expressed at higher levels in activated hepatic stellate cells than in hepatocytes or Kupffer cells. Up-regulated in hepatocellular carcinomas and in the adjacent non-tumor liver tissue. {ECO:0000269|PubMed:18621736}.			R-HSA-5357905;R-HSA-5357956;R-HSA-5626978		P63244	P63244	115671	P63244	DIP-46736N		P63244	P63244		IPR020472;IPR015943;IPR001680;IPR019775;IPR017986;IPR036322		PS00678;PS50082;PS50294	guanine nucleotide-binding subunit beta-2-like 1	P:GO:0043547; C:GO:0008303; P:GO:1903208; P:GO:0030822; C:GO:0030425; P:GO:0030308; P:GO:0071333; P:GO:0043473; P:GO:0033137; P:GO:0051726; P:GO:0006919; P:GO:0017148; P:GO:2001244; P:GO:2000114; F:GO:0005080; F:GO:0019903; P:GO:0045859; F:GO:0035591; P:GO:1900102; C:GO:0005634; C:GO:0005913; P:GO:0071363; P:GO:0030178; C:GO:0030496; P:GO:0032436; F:GO:0030971; P:GO:0030335; P:GO:0050765; P:GO:00…	P:positive regulation of GTPase activity; C:caspase complex; P:negative regulation of hydrogen peroxide-induced neuron death; P:positive regulation of cAMP catabolic process; C:dendrite; P:negative regulation of cell growth; P:cellular response to glucose stimulus; P:pigmentation; P:negative regulation of peptidyl-serine phosphorylation; P:regulation of cell cycle; P:activation of cysteine-type e…	G3DSA:2.130.10.10 (Gene3D);G3DSA:2.40.50.140 (Gene3D);PS00678 (ProSitePatterns);G3DSA:2.80.10.50 (Gene3D);PS50082 (ProSiteProfiles);G3DSA:1.10.10.670 (Gene3D);SSF50978 (SUPERFAMILY);PF00400 (Pfam);cd00200 (CDD);PS50294 (ProSiteProfiles);SM00320 (SMART);PR00320 (PRINTS)	Trp-Asp (WD) repeats signature. (ProSitePatterns);Trp-Asp (WD) repeats profile. (ProSiteProfiles);WD domain, G-beta repeat (Pfam);WD40 (CDD);Trp-Asp (WD) repeats circular profile. (ProSiteProfiles);G protein beta WD-40 repeat signature (PRINTS)	IPR015943 (Gene3D);IPR019775 (ProSitePatterns);IPR001680 (ProSiteProfiles);IPR036322 (SUPERFAMILY);IPR001680 (Pfam);IPR017986 (ProSiteProfiles);IPR001680 (SMART);IPR020472 (PRINTS)
218	21104	P01040	CYTA_HUMAN	60.6	51	4	4		11006	Cystatin-A OS=Homo sapiens OX=9606 GN=CSTA PE=1 SV=1	86300	32600	306000	779000	1700000	1550000	305000	1340000	CSTA;STF1;STFA;AREI;PSS4	9606.ENSP00000264474	hsa:1475	PF00031	cell-cell adhesion [GO:0098609]; cornification [GO:0070268]; keratinocyte differentiation [GO:0030216]; negative regulation of peptidase activity [GO:0010466]; negative regulation of proteolysis [GO:0045861]; peptide cross-linking [GO:0018149]	cornified envelope [GO:0001533]; cytoplasm [GO:0005737]; cytosol [GO:0005829]; extracellular exosome [GO:0070062]; extracellular matrix [GO:0031012]; extracellular space [GO:0005615]; nucleus [GO:0005634]	cysteine-type endopeptidase inhibitor activity [GO:0004869]; protease binding [GO:0002020]; protein binding, bridging [GO:0030674]; structural molecule activity [GO:0005198]		TISSUE SPECIFICITY: Expressed in the skin throughout the epidermis. {ECO:0000269|PubMed:21944047}.			R-HSA-6809371				107857				P01040	P01040	cd00042	IPR000010;IPR018073;IPR001713	PTHR11414	PS00287	cystatin-A	P:GO:0016337; C:GO:0005634; P:GO:0030216; C:GO:0001533; C:GO:0005615; C:GO:0070062; F:GO:0004869; C:GO:0005737; F:GO:0005198; F:GO:0002020; P:GO:0018149; F:GO:0030674	P:single organismal cell-cell adhesion; C:nucleus; P:keratinocyte differentiation; C:cornified envelope; C:extracellular space; C:extracellular exosome; F:cysteine-type endopeptidase inhibitor activity; C:cytoplasm; F:structural molecule activity; F:protease binding; P:peptide cross-linking; F:protein binding, bridging	cd00042 (CDD);PF00031 (Pfam);PR00295 (PRINTS);SSF54403 (SUPERFAMILY);G3DSA:3.10.450.10 (Gene3D);PS00287 (ProSitePatterns);SM00043 (SMART)	CY (CDD);Cystatin domain (Pfam);Stefin A signature (PRINTS);Cysteine proteases inhibitors signature. (ProSitePatterns)	IPR000010 (CDD);IPR000010 (Pfam);IPR001713 (PRINTS);IPR018073 (ProSitePatterns);IPR000010 (SMART)
221	12395	P26373	RL13_HUMAN	5.84	9	2	2		24261	60S ribosomal protein L13 OS=Homo sapiens OX=9606 GN=RPL13 PE=1 SV=4	184000	307000	0	777000	294000	340000	276000	725000	RPL13;BBC1;OK/SW-cl.46;D16S444E;D16S44E;L13	9606.ENSP00000307889	hsa:6137	PF01294	nuclear-transcribed mRNA catabolic process, nonsense-mediated decay [GO:0000184]; rRNA processing [GO:0006364]; SRP-dependent cotranslational protein targeting to membrane [GO:0006614]; translation [GO:0006412]; translational initiation [GO:0006413]; viral transcription [GO:0019083]	cytosol [GO:0005829]; cytosolic large ribosomal subunit [GO:0022625]; cytosolic ribosome [GO:0022626]; endoplasmic reticulum [GO:0005783]; membrane [GO:0016020]; nucleolus [GO:0005730]; nucleus [GO:0005634]	RNA binding [GO:0003723]; structural constituent of ribosome [GO:0003735]	Q8NHQ1; Q5S007; P16333; P27986; Q15554	TISSUE SPECIFICITY: Higher levels of expression in benign breast lesions than in carcinomas.			R-HSA-156827;R-HSA-156902;R-HSA-1799339;R-HSA-192823;R-HSA-2408557;R-HSA-6791226;R-HSA-72689;R-HSA-72706;R-HSA-72764;R-HSA-9010553;R-HSA-975956;R-HSA-975957				112057	P26373			P26373	P26373		IPR001380;IPR018256	PTHR11722	PS01104	60S ribosomal L13	P:GO:0019083; C:GO:0005634; F:GO:0005515; P:GO:0006614; F:GO:0003735; P:GO:0000184; C:GO:0016020; C:GO:0022625; P:GO:0006364; P:GO:0006413; F:GO:0003723	P:viral transcription; C:nucleus; F:protein binding; P:SRP-dependent cotranslational protein targeting to membrane; F:structural constituent of ribosome; P:nuclear-transcribed mRNA catabolic process, nonsense-mediated decay; C:membrane; C:cytosolic large ribosomal subunit; P:rRNA processing; P:translational initiation; F:RNA binding	MF_00499 (Hamap);PS01104 (ProSitePatterns);PF01294 (Pfam)	50S ribosomal protein L13e [rpl13e]. (Hamap);Ribosomal protein L13e signature. (ProSitePatterns);Ribosomal protein L13e (Pfam)	IPR001380 (Hamap);IPR018256 (ProSitePatterns);IPR001380 (Pfam)
222	332	P32119	PRDX2_HUMAN	3.24	16	3	2		21892	Peroxiredoxin-2 OS=Homo sapiens OX=9606 GN=PRDX2 PE=1 SV=5	676000	606000	875000	1960000	1170000	1030000	853000	1470000	PRDX2;NKEFB;TDPX1;HEL-S-2a;NKEF-B;PRP;PRX2;PRXII;PTX1;TPX1;TSA	9606.ENSP00000301522	hsa:7001	PF10417;PF00578	cell redox homeostasis [GO:0045454]; cellular response to oxidative stress [GO:0034599]; hydrogen peroxide catabolic process [GO:0042744]; negative regulation of apoptotic process [GO:0043066]; regulation of apoptotic process [GO:0042981]; removal of superoxide radicals [GO:0019430]; response to oxidative stress [GO:0006979]	cytoplasm [GO:0005737]; cytosol [GO:0005829]; extracellular exosome [GO:0070062]	antioxidant activity [GO:0016209]; thioredoxin peroxidase activity [GO:0008379]	P40763; P10599			1.11.1.15	R-HSA-3299685;R-HSA-5628897;R-HSA-8862803				112860		DIP-39882N		P32119	P32119		IPR000866;IPR024706;IPR019479;IPR036249;IPR013766		PS51352	peroxiredoxin-2	C:GO:0070062; P:GO:0006804; P:GO:0019430; F:GO:0008379; C:GO:0005829; P:GO:0045454; P:GO:0055114; P:GO:0042744; P:GO:0043524	C:extracellular exosome; P:obsolete peroxidase reaction; P:removal of superoxide radicals; F:thioredoxin peroxidase activity; C:cytosol; P:cell redox homeostasis; P:oxidation-reduction process; P:hydrogen peroxide catabolic process; P:negative regulation of neuron apoptotic process	SSF52833 (SUPERFAMILY);PF00578 (Pfam);PF10417 (Pfam);G3DSA:3.40.30.10 (Gene3D);G3DSA:3.30.1020.10 (Gene3D);cd03015 (CDD);PS51352 (ProSiteProfiles);PIRSF000239 (PIRSF)	AhpC/TSA family (Pfam);C-terminal domain of 1-Cys peroxiredoxin (Pfam);PRX_Typ2cys (CDD);Thioredoxin domain profile. (ProSiteProfiles)	IPR036249 (SUPERFAMILY);IPR000866 (Pfam);IPR019479 (Pfam);IPR013766 (ProSiteProfiles);IPR024706 (PIRSF)
223	399	O00308	WWP2_HUMAN	9.88	3	2	2		98912	NEDD4-like E3 ubiquitin-protein ligase WWP2 OS=Homo sapiens OX=9606 GN=WWP2 PE=1 SV=2	44600	434000	425000	112000	896000	2110000	452000	1300000	WWP2;AIP2;WWp2-like	9606.ENSP00000348283	hsa:11060	PF00632;PF00397	cellular protein modification process [GO:0006464]; extracellular transport [GO:0006858]; negative regulation of DNA binding transcription factor activity [GO:0043433]; negative regulation of gene expression [GO:0010629]; negative regulation of Notch signaling pathway [GO:0045746]; negative regulation of protein transport [GO:0051224]; negative regulation of transcription, DNA-templated [GO:00458…	cytoplasm [GO:0005737]; cytosol [GO:0005829]; extracellular exosome [GO:0070062]; membrane [GO:0016020]; nucleus [GO:0005634]; ubiquitin ligase complex [GO:0000151]	RNA polymerase II transcription factor binding [GO:0001085]; transcriptional activator activity, RNA polymerase II transcription factor binding [GO:0001190]; transcription factor binding [GO:0008134]; ubiquitin protein ligase activity [GO:0061630]; ubiquitin-protein transferase activity [GO:0004842]	Q8WU02; P78563; Q8N8A2; Q8N5I2; Q96B67; Q96D16; Q9BUJ2; P40325; Q3B8N2; Q9NR12; Q01860; Q9BVN2; Q15796; P84022; O15105; Q96GM5; P14678-2; Q5TAL4; Q9BUZ4; A5D8V6; O43516; Q08909; A0A0S2Z5X4	TISSUE SPECIFICITY: Detected in heart, throughout the brain, placenta, lung, liver, muscle, kidney and pancreas. Also detected in spleen and peripheral blood leukocytes. {ECO:0000269|PubMed:19274063, ECO:0000269|PubMed:9647693}.		2.3.2.B9	R-HSA-8948751;R-HSA-9013507		O00308		116244				O00308	O00308	cd00078;cd00201	IPR000008;IPR035892;IPR024928;IPR000569;IPR035983;IPR001202;IPR036020		PS50237;PS01159;PS50020	NEDD4-like E3 ubiquitin- ligase WWP2	P:GO:0046718; F:GO:0061630; P:GO:0043433; P:GO:1901016; P:GO:0042787; P:GO:0051224; C:GO:0005634; P:GO:0043161; C:GO:0070062; P:GO:0042391; C:GO:0000151; C:GO:0005737; F:GO:0001085; C:GO:0016020; P:GO:0032410; P:GO:0070534; F:GO:0001190; F:GO:0016874; P:GO:0051865	P:viral entry into host cell; F:ubiquitin protein ligase activity; P:negative regulation of sequence-specific DNA binding transcription factor activity; P:regulation of potassium ion transmembrane transporter activity; P:protein ubiquitination involved in ubiquitin-dependent protein catabolic process; P:negative regulation of protein transport; C:nucleus; P:proteasome-mediated ubiquitin-dependent…	PS50020 (ProSiteProfiles);mobidb-lite (MobiDBLite);G3DSA:2.20.70.10 (Gene3D);cd00201 (CDD);SSF51045 (SUPERFAMILY);SM00239 (SMART);PF00397 (Pfam);SSF49562 (SUPERFAMILY);G3DSA:2.60.40.150 (Gene3D);PIRSF001569 (PIRSF);cd04021 (CDD);Coil (Coils);SSF56204 (SUPERFAMILY);PS50237 (ProSiteProfiles);G3DSA:3.90.1750.10 (Gene3D);G3DSA:3.30.2160.10 (Gene3D);SM00456 (SMART);cd00078 (CDD);G3DSA:3.30.2410.10 (Ge…	WW/rsp5/WWP domain profile. (ProSiteProfiles);consensus disorder prediction (MobiDBLite);WW (CDD);WW domain (Pfam);C2_E3_ubiquitin_ligase (CDD);HECT domain profile. (ProSiteProfiles);HECTc (CDD);HECT-domain (ubiquitin-transferase) (Pfam);WW/rsp5/WWP domain signature. (ProSitePatterns)	IPR001202 (ProSiteProfiles);IPR001202 (CDD);IPR036020 (SUPERFAMILY);IPR000008 (SMART);IPR001202 (Pfam);IPR035892 (SUPERFAMILY);IPR035892 (Gene3D);IPR024928 (PIRSF);IPR035983 (SUPERFAMILY);IPR000569 (ProSiteProfiles);IPR001202 (SMART);IPR000569 (CDD);IPR000569 (Pfam);IPR000569 (SMART);IPR001202 (ProSitePatterns)
224	21127	H0YBZ2	H0YBZ2_HUMAN	8.82	4	1	1		35098	HLA class II histocompatibility antigen gamma chain (Fragment) OS=Homo sapiens OX=9606 GN=CD74 PE=1 SV=1	0	22700	0	0	174000	226000	22700	200000	CD74;DHLAG;HLADG;II;Ia-GAMMA		hsa:972	PF09307;PF08831;PF00086	antigen processing and presentation [GO:0019882]; immune response [GO:0006955]; intracellular protein transport [GO:0006886]; protein trimerization [GO:0070206]	integral component of membrane [GO:0016021]; intracellular [GO:0005622]	MHC class II protein binding [GO:0042289]															cd00191	IPR015386;IPR022339;IPR011988;IPR036613;IPR000716;IPR036857		PS00484;PS51162	HLA class II histocompatibility antigen gamma chain isoform X1	C:GO:0042613; F:GO:0042658; C:GO:0009897; C:GO:0043202; C:GO:0005771; P:GO:0006886; P:GO:0060907; P:GO:0000187; P:GO:0001961; P:GO:0002830; C:GO:0030669; C:GO:0070062; F:GO:0044183; P:GO:0043030; F:GO:0035718; P:GO:0048146; C:GO:0071556; P:GO:0019883; F:GO:0050998; P:GO:0019886; C:GO:0032588; P:GO:0050731; P:GO:0070206; C:GO:0035693; F:GO:0042802; P:GO:0043518; P:GO:0035691; P:GO:0090023; C:GO:00…	C:MHC class II protein complex; F:MHC class II protein binding, via antigen binding groove; C:external side of plasma membrane; C:lysosomal lumen; C:multivesicular body; P:intracellular protein transport; P:positive regulation of macrophage cytokine production; P:activation of MAPK activity; P:positive regulation of cytokine-mediated signaling pathway; P:positive regulation of type 2 immune respo…	PF08831 (Pfam);G3DSA:4.10.800.10 (Gene3D);PS51162 (ProSiteProfiles);SSF57610 (SUPERFAMILY);SSF48305 (SUPERFAMILY);PR01990 (PRINTS);PF09307 (Pfam);SM00211 (SMART);cd00191 (CDD);PS00484 (ProSitePatterns);PF00086 (Pfam);G3DSA:1.10.870.10 (Gene3D);PIRSF001992 (PIRSF)	Class II MHC-associated invariant chain trimerisation domain (Pfam);Thyroglobulin type-1 domain profile. (ProSiteProfiles);H-2 class II histocompatibility antigen gamma chain (CD74 antigen) signature (PRINTS);CLIP, MHC2 interacting (Pfam);TY (CDD);Thyroglobulin type-1 repeat signature. (ProSitePatterns);Thyroglobulin type-1 repeat (Pfam)	IPR011988 (Pfam);IPR036857 (Gene3D);IPR000716 (ProSiteProfiles);IPR036857 (SUPERFAMILY);IPR036613 (SUPERFAMILY);IPR022339 (PRINTS);IPR015386 (Pfam);IPR000716 (SMART);IPR000716 (CDD);IPR000716 (ProSitePatterns);IPR000716 (Pfam);IPR036613 (Gene3D)
225	12279	P47914	RL29_HUMAN	11.97	18	3	3		17752	60S ribosomal protein L29 OS=Homo sapiens OX=9606 GN=RPL29 PE=1 SV=2	2560000	237000	446000	3470000	1340000	2100000	1460000	2480000	RPL29;HIP;HUMRPL29;L29;RPL29P10;RPL29_3_370	9606.ENSP00000294189	hsa:6159	PF01779	cytoplasmic translation [GO:0002181]; embryo implantation [GO:0007566]; nuclear-transcribed mRNA catabolic process, nonsense-mediated decay [GO:0000184]; rRNA processing [GO:0006364]; SRP-dependent cotranslational protein targeting to membrane [GO:0006614]; translation [GO:0006412]; translational initiation [GO:0006413]; viral transcription [GO:0019083]	cytosol [GO:0005829]; cytosolic large ribosomal subunit [GO:0022625]; membrane [GO:0016020]	cadherin binding [GO:0045296]; heparin binding [GO:0008201]; RNA binding [GO:0003723]; structural constituent of ribosome [GO:0003735]					R-HSA-156827;R-HSA-156902;R-HSA-1799339;R-HSA-192823;R-HSA-2408557;R-HSA-6791226;R-HSA-72689;R-HSA-72706;R-HSA-72764;R-HSA-9010553;R-HSA-975956;R-HSA-975957		P47914		112078	P47914			P47914	P47914		IPR002673	PTHR12884		60S ribosomal L29	P:GO:0019083; P:GO:0006614; F:GO:0003735; P:GO:0000184; P:GO:0002181; C:GO:0016020; F:GO:0008201; C:GO:0022625; P:GO:0006364; P:GO:0006413; P:GO:0007566; F:GO:0003723	P:viral transcription; P:SRP-dependent cotranslational protein targeting to membrane; F:structural constituent of ribosome; P:nuclear-transcribed mRNA catabolic process, nonsense-mediated decay; P:cytoplasmic translation; C:membrane; F:heparin binding; C:cytosolic large ribosomal subunit; P:rRNA processing; P:translational initiation; P:embryo implantation; F:RNA binding	mobidb-lite (MobiDBLite);PF01779 (Pfam);PD010314 (ProDom)	consensus disorder prediction (MobiDBLite);Ribosomal L29e protein family (Pfam);RIBOSOMAL L29 60S L29 RIBONUCLEOPROTEIN METHYLATION REPEAT DIRECT L29E SEQUENCING (ProDom)	IPR002673 (Pfam);IPR002673 (ProDom)
228	1141	P08670	VIME_HUMAN	0.14	2	1	1		53652	Vimentin OS=Homo sapiens OX=9606 GN=VIM PE=1 SV=4	0	680000	569000	563000	263000	493000	625000	440000	VIM;CTRCT30;HEL113	9606.ENSP00000224237	hsa:7431	PF00038;PF04732	astrocyte development [GO:0014002]; Bergmann glial cell differentiation [GO:0060020]; cellular response to interferon-gamma [GO:0071346]; cytokine-mediated signaling pathway [GO:0019221]; intermediate filament organization [GO:0045109]; lens fiber cell development [GO:0070307]; muscle filament sliding [GO:0030049]; negative regulation of neuron projection development [GO:0010977]; positive regula…	cell leading edge [GO:0031252]; cytoplasm [GO:0005737]; cytoskeleton [GO:0005856]; cytosol [GO:0005829]; extracellular exosome [GO:0070062]; extracellular matrix [GO:0031012]; focal adhesion [GO:0005925]; intermediate filament [GO:0005882]; intracellular ribonucleoprotein complex [GO:0030529]; neuron projection [GO:0043005]; peroxisome [GO:0005777]; phagocytic vesicle [GO:0045335]; plasma membran…	double-stranded RNA binding [GO:0003725]; identical protein binding [GO:0042802]; keratin filament binding [GO:1990254]; protein C-terminus binding [GO:0008022]; protein domain specific binding [GO:0019904]; scaffold protein binding [GO:0097110]; structural constituent of cytoskeleton [GO:0005200]; structural constituent of eye lens [GO:0005212]	Itself; P14340; P27958; P31749; P31751; Q9H6U6; Q14457; Q14194; Q2TBE0; P17661; P14136; P11021; O95251; P35900; O76036; P07196; P07197; Q9HC29; Q96IZ0; Q925J2; Q16512; Q13835-2; Q96PV4; O60437; P41219; P54727; O95361; Q9BQE3; Q8N3L3; P63104	TISSUE SPECIFICITY: Highly expressed in fibroblasts, some expression in T- and B-lymphocytes, and little or no expression in Burkitt's lymphoma cell lines. Expressed in many hormone-independent mammary carcinoma cell lines. {ECO:0000269|PubMed:2472876, ECO:0000269|PubMed:3371665}.			R-HSA-264870;R-HSA-390522;R-HSA-6785807			P08670	113272	P08670	DIP-32507N		P08670	P08670		IPR001664;IPR006821;IPR018039;IPR027699	PTHR23239;PTHR23239:SF27	PS00226;PS51842	vimentin	P:GO:0014002; F:GO:0008022; P:GO:0060020; C:GO:0043005; F:GO:0005212; P:GO:0045109; C:GO:0070062; C:GO:0005925; F:GO:0003725; P:GO:0010977; P:GO:0016032; C:GO:0005829; F:GO:0001948; P:GO:0070307; P:GO:0030049; F:GO:0042802; C:GO:0031252; P:GO:0060395; C:GO:0005882; F:GO:0005200; C:GO:0005886; F:GO:1990254; C:GO:0005777; F:GO:0097110; P:GO:0010628	P:astrocyte development; F:protein C-terminus binding; P:Bergmann glial cell differentiation; C:neuron projection; F:structural constituent of eye lens; P:intermediate filament organization; C:extracellular exosome; C:focal adhesion; F:double-stranded RNA binding; P:negative regulation of neuron projection development; P:viral process; C:cytosol; F:glycoprotein binding; P:lens fiber cell developm…	Coil (Coils);PS00226 (ProSitePatterns);G3DSA:1.20.5.340 (Gene3D);SSF64593 (SUPERFAMILY);PF04732 (Pfam);SM01391 (SMART);G3DSA:1.20.5.170 (Gene3D);PF00038 (Pfam);G3DSA:1.20.5.10 (Gene3D);mobidb-lite (MobiDBLite)	Intermediate filaments signature. (ProSitePatterns);Intermediate filament head (DNA binding) region (Pfam);Intermediate filament protein (Pfam);consensus disorder prediction (MobiDBLite)	IPR018039 (ProSitePatterns);IPR006821 (Pfam);IPR001664 (SMART);IPR001664 (Pfam)
230	12374	P63104	1433Z_HUMAN	25.99	13	4	3	Oxidation (M); Acetylation (Protein N-term)	27745	14-3-3 protein zeta/delta OS=Homo sapiens OX=9606 GN=YWHAZ PE=1 SV=1	488000	193000	193000	3820000	624000	1220000	359000	2220000	YWHAZ;14-3-3-zeta;HEL-S-3;HEL-S-93;HEL4;KCIP-1;YWHAD	9606.ENSP00000309503	hsa:7534	PF00244	cytokine-mediated signaling pathway [GO:0019221]; establishment of Golgi localization [GO:0051683]; Golgi reassembly [GO:0090168]; membrane organization [GO:0061024]; negative regulation of apoptotic process [GO:0043066]; platelet activation [GO:0030168]; positive regulation of protein insertion into mitochondrial membrane involved in apoptotic signaling pathway [GO:1900740]; protein targeting [G…	blood microparticle [GO:0072562]; cytoplasm [GO:0005737]; cytoplasmic vesicle membrane [GO:0030659]; cytosol [GO:0005829]; extracellular exosome [GO:0070062]; extracellular space [GO:0005615]; focal adhesion [GO:0005925]; melanosome [GO:0042470]; mitochondrion [GO:0005739]; nucleoplasm [GO:0005654]; nucleus [GO:0005634]; vesicle [GO:0031982]	cadherin binding [GO:0045296]; identical protein binding [GO:0042802]; ion channel binding [GO:0044325]; protein domain specific binding [GO:0019904]; protein kinase binding [GO:0019901]; RNA binding [GO:0003723]; transcription factor binding [GO:0008134]; ubiquitin protein ligase binding [GO:0031625]	Itself; Q29495; P00519; P60709; Q9P0K1; Q9P0K1-3; P10398; Q92974; P25705; P06576; P54253; Q92934; Q61337; P15056; Q6P6S3; P62158; O00257-3; P30304; P30305; Q00537; Q07002; P23528; P31327; P67828; O00273; Q96F86; P68104; P00533; P06733; Q9Y2J2; Q51451; O43524; Q16658; P30793; Q9Y4H4; P49841; P54256-2; P56524; Q9UQL6; Q8WUI4; P0C0S8; P68431; P62805; P07910; P04792; Q01113; Q9Y4H2; Q02241; P33176; Q…				R-HSA-111447;R-HSA-1445148;R-HSA-3769402;R-HSA-392517;R-HSA-430116;R-HSA-450604;R-HSA-512988;R-HSA-5625740;R-HSA-5628897;R-HSA-75035		P63104	P63104	113366	P63104	DIP-563N	P63104	P63104	P63104		IPR000308;IPR023409;IPR036815;IPR023410	PTHR18860	PS00796;PS00797	14-3-3 zeta delta	F:GO:0019901; F:GO:0019904; F:GO:0042802; P:GO:0090168; P:GO:0007165; P:GO:1900740; P:GO:0043488; F:GO:0008134; F:GO:0004497; C:GO:0005654; F:GO:0003723; P:GO:0006605; C:GO:0005667; C:GO:0030659; C:GO:0070062; F:GO:0031625; C:GO:0005925; C:GO:0042470; P:GO:0051683; P:GO:0043066; C:GO:0005739; C:GO:0072562; C:GO:0005829; P:GO:0030168	F:protein kinase binding; F:protein domain specific binding; F:identical protein binding; P:Golgi reassembly; P:signal transduction; P:positive regulation of protein insertion into mitochondrial membrane involved in apoptotic signaling pathway; P:regulation of mRNA stability; F:transcription factor binding; F:monooxygenase activity; C:nucleoplasm; F:RNA binding; P:protein targeting; C:transcripti…	PF00244 (Pfam);SSF48445 (SUPERFAMILY);PS00797 (ProSitePatterns);SM00101 (SMART);PS00796 (ProSitePatterns);PIRSF000868 (PIRSF);cd10022 (CDD);G3DSA:1.20.190.20 (Gene3D);PR00305 (PRINTS);Coil (Coils)	14-3-3 protein (Pfam);14-3-3 proteins signature 2. (ProSitePatterns);14-3-3 proteins signature 1. (ProSitePatterns);14-3-3_beta_zeta (CDD);14-3-3 protein zeta signature (PRINTS)	IPR023410 (Pfam);IPR036815 (SUPERFAMILY);IPR023409 (ProSitePatterns);IPR023410 (SMART);IPR000308 (PIRSF);IPR036815 (Gene3D);IPR000308 (PRINTS)
231	618	Q6ZVX7	FBX50_HUMAN	2.73	8	2	2		30847	F-box only protein 50 OS=Homo sapiens OX=9606 GN=NCCRP1 PE=1 SV=1	1700000	5140000	1480000	1630000	2080000	1680000	2770000	1800000	NCCRP1;FBXO50;NCCRP-1		hsa:342897	PF04300	positive regulation of cell proliferation [GO:0008284]	cytoplasm [GO:0005737]; extracellular exosome [GO:0070062]			TISSUE SPECIFICITY: Expressed in the esophagus, oral cavity, skin, tongue and reproductive organs. {ECO:0000269|PubMed:22087255}.							131204				Q6ZVX7			IPR007397;IPR008979		PS51114	F-box only 50	C:GO:0070062; C:GO:0005737; P:GO:0008284	C:extracellular exosome; C:cytoplasm; P:positive regulation of cell proliferation	PF04300 (Pfam);SM01198 (SMART);mobidb-lite (MobiDBLite);PS51114 (ProSiteProfiles);SSF49785 (SUPERFAMILY);G3DSA:2.60.120.260 (Gene3D)	F-box associated region (Pfam);consensus disorder prediction (MobiDBLite);F-box-associated (FBA) domain profile. (ProSiteProfiles)	IPR007397 (Pfam);IPR007397 (SMART);IPR007397 (ProSiteProfiles);IPR008979 (SUPERFAMILY);IPR008979 (Gene3D)
232	16519	Q15532	SSXT_HUMAN	4.32	3	1	1		45929	Protein SSXT OS=Homo sapiens OX=9606 GN=SS18 PE=1 SV=3	418000	0	0	378000	519000	522000	418000	473000	SS18;SSXT;SYT	9606.ENSP00000414516	hsa:6760	PF05030	cell morphogenesis [GO:0000902]; ephrin receptor signaling pathway [GO:0048013]; intracellular signal transduction [GO:0035556]; microtubule cytoskeleton organization [GO:0000226]; neuronal stem cell population maintenance [GO:0097150]; positive regulation of transcription by RNA polymerase II [GO:0045944]; response to drug [GO:0042493]; transcription, DNA-templated [GO:0006351]	cytoplasmic microtubule [GO:0005881]; npBAF complex [GO:0071564]; nucleus [GO:0005634]	ligand-dependent nuclear receptor transcription coactivator activity [GO:0030374]	P15336	TISSUE SPECIFICITY: Fairly ubiquitously expressed. Expressed in synovial sarcomas and in other human cell lines. The fusion genes SSXT-SSX1 and SSXT-SSX2 are expressed only in synovial sarcomas.						Q15532	112638				Q15532			IPR007726			SSXT isoform X1	P:GO:0000902; P:GO:0045893; C:GO:0005881; P:GO:0000226; P:GO:0045944; P:GO:0097150; C:GO:0005667; F:GO:0005515; C:GO:0071564; P:GO:0042493; P:GO:0048013; F:GO:0030374; P:GO:0035556	P:cell morphogenesis; P:positive regulation of transcription, DNA-templated; C:cytoplasmic microtubule; P:microtubule cytoskeleton organization; P:positive regulation of transcription from RNA polymerase II promoter; P:neuronal stem cell population maintenance; C:transcription factor complex; F:protein binding; C:npBAF complex; P:response to drug; P:ephrin receptor signaling pathway; F:ligand-dep…	mobidb-lite (MobiDBLite);PF05030 (Pfam)	consensus disorder prediction (MobiDBLite);SSXT protein (N-terminal region) (Pfam)	IPR007726 (Pfam)
237	12273	Q969Q0	RL36L_HUMAN	0.46	26	4	2		12469	60S ribosomal protein L36a-like OS=Homo sapiens OX=9606 GN=RPL36AL PE=1 SV=3	3130000	0	459000	1140000	648000	2120000	1790000	1300000	RPL36AL;RPL36A;L36A;L44L;MIG6;RPL44		hsa:6173	PF00935	translation [GO:0006412]	cytosol [GO:0005829]; cytosolic large ribosomal subunit [GO:0022625]; endoplasmic reticulum [GO:0005783]; nucleus [GO:0005634]; plasma membrane [GO:0005886]	structural constituent of ribosome [GO:0003735]	P60409	TISSUE SPECIFICITY: Ubiquitously expressed. {ECO:0000269|PubMed:12490704}.			R-HSA-156827;R-HSA-156902;R-HSA-1799339;R-HSA-192823;R-HSA-2408557;R-HSA-6791226;R-HSA-72689;R-HSA-72706;R-HSA-72764;R-HSA-9010553;R-HSA-975956;R-HSA-975957				112085				Q969Q0	Q969Q0		IPR000552;IPR011332	PTHR10369	PS01172	60S ribosomal L36a	P:GO:0019083; P:GO:0032526; F:GO:0005515; P:GO:0006614; F:GO:0003735; P:GO:0000184; P:GO:0002181; C:GO:0022625; P:GO:0006364; P:GO:0006413; F:GO:0003723	P:viral transcription; P:response to retinoic acid; F:protein binding; P:SRP-dependent cotranslational protein targeting to membrane; F:structural constituent of ribosome; P:nuclear-transcribed mRNA catabolic process, nonsense-mediated decay; P:cytoplasmic translation; C:cytosolic large ribosomal subunit; P:rRNA processing; P:translational initiation; F:RNA binding	PD002841 (ProDom);G3DSA:3.10.450.80 (Gene3D);SSF57829 (SUPERFAMILY);PS01172 (ProSitePatterns);PF00935 (Pfam);mobidb-lite (MobiDBLite)	RIBOSOMAL RIBONUCLEOPROTEIN 60S L44 L44E L41 RESISTANCE 50S ANTIBIOTIC CYCLOHEXIMIDE (ProDom);Ribosomal protein L44e signature. (ProSitePatterns);Ribosomal protein L44 (Pfam);consensus disorder prediction (MobiDBLite)	IPR000552 (ProDom);IPR011332 (SUPERFAMILY);IPR000552 (ProSitePatterns);IPR000552 (Pfam)
238	12287	P08865	RSSA_HUMAN	22.33	8	2	2		32854	40S ribosomal protein SA OS=Homo sapiens OX=9606 GN=RPSA PE=1 SV=4	100000	0	0	809000	342000	272000	100000	474000	RPSA;LAMBR;LAMR1;37LRP;67LR;ICAS;LBP;LBP/p40;LRP;LRP/LR;NEM/1CHD4;SA;lamR;p40	9606.ENSP00000346067	hsa:3921	PF16122;PF00318	cell adhesion [GO:0007155]; endonucleolytic cleavage in ITS1 to separate SSU-rRNA from 5.8S rRNA and LSU-rRNA from tricistronic rRNA transcript (SSU-rRNA, 5.8S rRNA, LSU-rRNA) [GO:0000447]; endonucleolytic cleavage to generate mature 3'-end of SSU-rRNA from (SSU-rRNA, 5.8S rRNA, LSU-rRNA) [GO:0000461]; nuclear-transcribed mRNA catabolic process, nonsense-mediated decay [GO:0000184]; ribosomal sma…	90S preribosome [GO:0030686]; cytoplasm [GO:0005737]; cytosol [GO:0005829]; cytosolic small ribosomal subunit [GO:0022627]; extracellular exosome [GO:0070062]; membrane [GO:0016020]; nucleoplasm [GO:0005654]; nucleus [GO:0005634]; plasma membrane [GO:0005886]	laminin receptor activity [GO:0005055]; ribosome binding [GO:0043022]; RNA binding [GO:0003723]; structural constituent of ribosome [GO:0003735]; virus receptor activity [GO:0001618]	Q15046; Q9BSI4				R-HSA-156827;R-HSA-156902;R-HSA-1799339;R-HSA-192823;R-HSA-2408557;R-HSA-6791226;R-HSA-72649;R-HSA-72689;R-HSA-72695;R-HSA-72702;R-HSA-72706;R-HSA-72764;R-HSA-9010553;R-HSA-975956;R-HSA-975957				110115	P08865	DIP-32878N		P08865	P08865	cd01425	IPR027504;IPR032281;IPR001865;IPR018130;IPR027498;IPR005707;IPR023591	PTHR11489	PS00962;PS00963	40S ribosomal SA	C:GO:0022627; P:GO:0007165; F:GO:0005055; P:GO:0000447; P:GO:0007155; P:GO:0000028; P:GO:0006413; F:GO:0043236; C:GO:0005886; C:GO:0005654; F:GO:0003723; P:GO:0019083; P:GO:0006407; P:GO:0000461; C:GO:0070062; P:GO:0006614; F:GO:0003735; P:GO:0000184; F:GO:0043022; F:GO:0001618; C:GO:0030686	C:cytosolic small ribosomal subunit; P:signal transduction; F:laminin receptor activity; P:endonucleolytic cleavage in ITS1 to separate SSU-rRNA from 5.8S rRNA and LSU-rRNA from tricistronic rRNA transcript (SSU-rRNA, 5.8S rRNA, LSU-rRNA); P:cell adhesion; P:ribosomal small subunit assembly; P:translational initiation; F:laminin binding; C:plasma membrane; C:nucleoplasm; F:RNA binding; P:viral tr…	PF00318 (Pfam);PS00963 (ProSitePatterns);PS00962 (ProSitePatterns);cd01425 (CDD);TIGR01012 (TIGRFAM);SSF52313 (SUPERFAMILY);MF_03016 (Hamap);MF_03015 (Hamap);G3DSA:3.40.50.10490 (Gene3D);PR00395 (PRINTS);mobidb-lite (MobiDBLite);PF16122 (Pfam)	Ribosomal protein S2 (Pfam);Ribosomal protein S2 signature 2. (ProSitePatterns);Ribosomal protein S2 signature 1. (ProSitePatterns);RPS2 (CDD);uS2_euk_arch: ribosomal protein uS2 (TIGRFAM);40S ribosomal protein SA [RPSA]. (Hamap);40S ribosomal protein SA [rps-0]. (Hamap);Ribosomal protein S2 signature (PRINTS);consensus disorder prediction (MobiDBLite);40S ribosomal protein SA C-terminus (Pfam)	IPR001865 (Pfam);IPR018130 (ProSitePatterns);IPR001865 (CDD);IPR005707 (TIGRFAM);IPR023591 (SUPERFAMILY);IPR027504 (Hamap);IPR027498 (Hamap);IPR001865 (PRINTS);IPR032281 (Pfam)
240	252	P51572	BAP31_HUMAN	22.34	8	2	2		27992	B-cell receptor-associated protein 31 OS=Homo sapiens OX=9606 GN=BCAP31 PE=1 SV=3	3000000	1670000	466000	0	437000	0	2000000	437000	BCAP31;BAP31;DXS1357E;6C6-AG;CDM;DDCH	9606.ENSP00000392330	hsa:10134	PF05529	antigen processing and presentation of peptide antigen via MHC class I [GO:0002474]; calcium-mediated signaling using intracellular calcium source [GO:0035584]; ER to Golgi vesicle-mediated transport [GO:0006888]; execution phase of apoptosis [GO:0097194]; intracellular protein transport [GO:0006886]; negative regulation of endoplasmic reticulum calcium ion concentration [GO:0032471]; positive re…	clathrin-coated vesicle [GO:0030136]; cytosol [GO:0005829]; endoplasmic reticulum [GO:0005783]; endoplasmic reticulum-Golgi intermediate compartment membrane [GO:0033116]; endoplasmic reticulum membrane [GO:0005789]; Golgi cisterna membrane [GO:0032580]; integral component of lumenal side of endoplasmic reticulum membrane [GO:0071556]; integral component of plasma membrane [GO:0005887]; lipid dro…	MHC class I protein binding [GO:0042288]; protein complex binding [GO:0032403]	P10415; Q14790; P13569; Q9BUN8; Q9Y3D6; Q6Y1H2; P60468; Q77YB1; Q15629	TISSUE SPECIFICITY: Ubiquitous. Highly expressed in neurons and discrete endocrine cells. {ECO:0000269|PubMed:11561007}.			R-HSA-111465;R-HSA-983170				115437				P51572	P51572		IPR008417	PTHR12701		B-cell receptor-associated 31	P:GO:0035584; P:GO:1904154; P:GO:0032471; C:GO:0042612; C:GO:0005887; P:GO:0051561; C:GO:0071556; C:GO:0005829; F:GO:0032403; P:GO:2001244; C:GO:0033116; C:GO:0032580; P:GO:0007283; F:GO:0042288; C:GO:0005784; P:GO:0002474; P:GO:0007204; C:GO:0005811; P:GO:0043280; P:GO:0006888; P:GO:0006921; C:GO:0097038; C:GO:0005739; P:GO:0070973; C:GO:0030136; P:GO:1903071	P:calcium-mediated signaling using intracellular calcium source; P:positive regulation of retrograde protein transport, ER to cytosol; P:negative regulation of endoplasmic reticulum calcium ion concentration; C:MHC class I protein complex; C:integral component of plasma membrane; P:positive regulation of mitochondrial calcium ion concentration; C:integral component of lumenal side of endoplasmic …	Coil (Coils);G3DSA:1.20.5.400 (Gene3D);PF05529 (Pfam)	B-cell receptor-associated protein 31-like (Pfam)	IPR008417 (Pfam)
241	16453	H3BTN5	H3BTN5_HUMAN	17.74	6	3	3	Carbamidomethylation	53045	Pyruvate kinase (Fragment) OS=Homo sapiens OX=9606 GN=PKM PE=1 SV=1	0	150000	14900	612000	384000	492000	165000	566000	PKM;CTHBP;HEL-S-30;OIP3;PK3;PKM2;TCB;THBP1		hsa:5315	PF00224;PF02887		cytosol [GO:0005829]	kinase activity [GO:0016301]; magnesium ion binding [GO:0000287]; potassium ion binding [GO:0030955]; pyruvate kinase activity [GO:0004743]															cd00288	IPR001697;IPR015813;IPR011037;IPR018209;IPR015793;IPR015795;IPR036918;IPR015806	PTHR11817	PS00110	pyruvate kinase PKM isoform X3	C:GO:0043209; P:GO:0006144; P:GO:0043403; F:GO:0000287; F:GO:0005524; P:GO:0009629; C:GO:0070062; P:GO:0001666; P:GO:0032868; P:GO:0001889; C:GO:0005929; C:GO:0005829; C:GO:0031012; P:GO:0042866; P:GO:0006094; P:GO:0014870; P:GO:0007584; F:GO:0043531; F:GO:0023026; P:GO:0006754; P:GO:0061621; C:GO:0005886; F:GO:0003723; C:GO:0005634; F:GO:0004743; F:GO:0030955; C:GO:0005739; P:GO:0031100; F:GO:00…	C:myelin sheath; P:purine nucleobase metabolic process; P:skeletal muscle tissue regeneration; F:magnesium ion binding; F:ATP binding; P:response to gravity; C:extracellular exosome; P:response to hypoxia; P:response to insulin; P:liver development; C:cilium; C:cytosol; C:extracellular matrix; P:pyruvate biosynthetic process; P:gluconeogenesis; P:response to muscle inactivity; P:response to nutri…	SSF52935 (SUPERFAMILY);SSF51621 (SUPERFAMILY);PR01050 (PRINTS);G3DSA:3.40.1380.20 (Gene3D);PF02887 (Pfam);G3DSA:3.20.20.60 (Gene3D);PF00224 (Pfam);SSF50800 (SUPERFAMILY);PS00110 (ProSitePatterns);G3DSA:2.40.33.10 (Gene3D);TIGR01064 (TIGRFAM);cd00288 (CDD)	Pyruvate kinase family signature (PRINTS);Pyruvate kinase, alpha/beta domain (Pfam);Pyruvate kinase, barrel domain (Pfam);Pyruvate kinase active site signature. (ProSitePatterns);pyruv_kin: pyruvate kinase (TIGRFAM);Pyruvate_Kinase (CDD)	IPR036918 (SUPERFAMILY);IPR015813 (SUPERFAMILY);IPR001697 (PRINTS);IPR036918 (Gene3D);IPR015795 (Pfam);IPR015793 (Pfam);IPR011037 (SUPERFAMILY);IPR018209 (ProSitePatterns);IPR001697 (TIGRFAM);IPR001697 (CDD)
242	587	P06733	ENOA_HUMAN	56.65	9	4	4		47169	Alpha-enolase OS=Homo sapiens OX=9606 GN=ENO1 PE=1 SV=2	609000	503000	57000	2500000	2170000	2290000	567000	2320000	ENO1;ENO1L1;MBPB1;MPB1;HEL-S-17;NNE;PPH	9606.ENSP00000234590	hsa:2023	PF00113;PF03952	canonical glycolysis [GO:0061621]; gluconeogenesis [GO:0006094]; negative regulation of cell growth [GO:0030308]; negative regulation of hypoxia-induced intrinsic apoptotic signaling pathway [GO:1903298]; negative regulation of transcription, DNA-templated [GO:0045892]; negative regulation of transcription by RNA polymerase II [GO:0000122]; positive regulation of ATP biosynthetic process [GO:2001…	cell cortex region [GO:0099738]; cell surface [GO:0009986]; cytoplasm [GO:0005737]; cytosol [GO:0005829]; extracellular exosome [GO:0070062]; extracellular space [GO:0005615]; M band [GO:0031430]; membrane [GO:0016020]; nucleus [GO:0005634]; phosphopyruvate hydratase complex [GO:0000015]; plasma membrane [GO:0005886]	cadherin binding [GO:0045296]; GTPase binding [GO:0051020]; magnesium ion binding [GO:0000287]; phosphopyruvate hydratase activity [GO:0004634]; protein homodimerization activity [GO:0042803]; RNA binding [GO:0003723]; RNA polymerase II regulatory region sequence-specific DNA binding [GO:0000977]; transcriptional repressor activity, RNA polymerase II proximal promoter sequence-specific DNA bindin…	P22303; Q60823; P12004; Q8WZ42; P63104	TISSUE SPECIFICITY: The alpha/alpha homodimer is expressed in embryo and in most adult tissues. The alpha/beta heterodimer and the beta/beta homodimer are found in striated muscle, and the alpha/gamma heterodimer and the gamma/gamma homodimer in neurons.	MetaCyc:ENSG00000074800-MONOMER	4.2.1.11	R-HSA-70171;R-HSA-70263	P06733		P06733	108338				P06733	P06733	cd03313	IPR000941;IPR036849;IPR029017;IPR034390;IPR020810;IPR020809;IPR020811	PTHR11902	PS00164	Enolase (alpha)	C:GO:0043209; P:GO:0009094; P:GO:0009615; P:GO:0006355; C:GO:0000015; F:GO:0000287; F:GO:0004634; P:GO:0000122; C:GO:0005667; F:GO:0003700; C:GO:0070062; P:GO:0000162; F:GO:0046982; P:GO:0001701; P:GO:0030308; F:GO:0051020; C:GO:0031430; P:GO:0006094; P:GO:0006571; P:GO:0061621; F:GO:0003723; C:GO:0005634; F:GO:0003677; C:GO:0005615; P:GO:0051099; F:GO:0003714; P:GO:0045892; C:GO:0019897	C:myelin sheath; P:L-phenylalanine biosynthetic process; P:response to virus; P:regulation of transcription, DNA-templated; C:phosphopyruvate hydratase complex; F:magnesium ion binding; F:phosphopyruvate hydratase activity; P:negative regulation of transcription from RNA polymerase II promoter; C:transcription factor complex; F:transcription factor activity, sequence-specific DNA binding; C:extra…	SFLDG00178 (SFLD);PF00113 (Pfam);SM01192 (SMART);Coil (Coils);PF03952 (Pfam);G3DSA:3.20.20.120 (Gene3D);SSF51604 (SUPERFAMILY);PIRSF001400 (PIRSF);MF_00318 (Hamap);PR00148 (PRINTS);SM01193 (SMART);cd03313 (CDD);SFLDS00001 (SFLD);TIGR01060 (TIGRFAM);SSF54826 (SUPERFAMILY);G3DSA:3.30.390.10 (Gene3D);SFLDF00002 (SFLD);PS00164 (ProSitePatterns)	enolase (SFLD);Enolase, C-terminal TIM barrel domain (Pfam);Enolase, N-terminal domain (Pfam);Enolase [eno]. (Hamap);Enolase signature (PRINTS);enolase (CDD);Enolase (SFLD);eno: phosphopyruvate hydratase (TIGRFAM);Enolase signature. (ProSitePatterns)	IPR000941 (SFLD);IPR020810 (Pfam);IPR020810 (SMART);IPR020811 (Pfam);IPR036849 (Gene3D);IPR036849 (SUPERFAMILY);IPR000941 (PIRSF);IPR000941 (Hamap);IPR000941 (PRINTS);IPR020811 (SMART);IPR000941 (CDD);IPR034390 (SFLD);IPR000941 (TIGRFAM);IPR029017 (SUPERFAMILY);IPR029017 (Gene3D);IPR020809 (ProSitePatterns)
243	505	X1WI28	X1WI28_HUMAN	6.27	6	1	1		22975	60S ribosomal protein L10 (Fragment) OS=Homo sapiens OX=9606 GN=RPL10 PE=1 SV=7	1980000	943000	556000	2890000	1060000	2990000	1160000	2320000	RPL10;AUTSX5;DXS648;DXS648E;L10;NOV;QM		hsa:6134	PF00252	translation [GO:0006412]	cytosol [GO:0005829]; endoplasmic reticulum [GO:0005783]; ribosome [GO:0005840]	structural constituent of ribosome [GO:0003735]															cd01433	IPR001197;IPR016180;IPR036920;IPR018255	PTHR11726	PS01257	60S ribosomal L10	P:GO:0019083; F:GO:0005515; P:GO:0006614; F:GO:0003735; P:GO:0000184; C:GO:0016020; C:GO:0005783; C:GO:0022625; P:GO:0006364; P:GO:0000027; P:GO:0006413; F:GO:0003723	P:viral transcription; F:protein binding; P:SRP-dependent cotranslational protein targeting to membrane; F:structural constituent of ribosome; P:nuclear-transcribed mRNA catabolic process, nonsense-mediated decay; C:membrane; C:endoplasmic reticulum; C:cytosolic large ribosomal subunit; P:rRNA processing; P:ribosomal large subunit assembly; P:translational initiation; F:RNA binding	SSF54686 (SUPERFAMILY);G3DSA:3.90.1170.10 (Gene3D);PF00252 (Pfam);PS01257 (ProSitePatterns);TIGR00279 (TIGRFAM);PIRSF005590 (PIRSF);cd01433 (CDD)	Ribosomal protein L16p/L10e (Pfam);Ribosomal protein L10e signature. (ProSitePatterns);uL16_euk_arch: ribosomal protein uL16 (TIGRFAM);Ribosomal_L16_L10e (CDD)	IPR036920 (SUPERFAMILY);IPR036920 (Gene3D);IPR016180 (Pfam);IPR018255 (ProSitePatterns);IPR001197 (TIGRFAM);IPR001197 (PIRSF);IPR016180 (CDD)
244	730	P60174	TPIS_HUMAN	4.36	5	1	1		30791	Triosephosphate isomerase OS=Homo sapiens OX=9606 GN=TPI1 PE=1 SV=3	418000	198000	0	492000	614000	982000	308000	696000	TPI1;TPI;HEL-S-49;TIM;TPID	9606.ENSP00000229270	hsa:7167	PF00121	canonical glycolysis [GO:0061621]; gluconeogenesis [GO:0006094]; glyceraldehyde-3-phosphate biosynthetic process [GO:0046166]; glycerol catabolic process [GO:0019563]; glycolytic process [GO:0006096]; multicellular organism development [GO:0007275]; pentose-phosphate shunt [GO:0006098]	cytosol [GO:0005829]; extracellular exosome [GO:0070062]; extracellular space [GO:0005615]; nucleus [GO:0005634]	triose-phosphate isomerase activity [GO:0004807]; ubiquitin protein ligase binding [GO:0031625]	P12004; P54274		MetaCyc:HS03441-MONOMER	5.3.1.1	R-HSA-70171;R-HSA-70263	P60174			113020				P60174	P60174	cd00311	IPR013785;IPR035990;IPR022896;IPR000652;IPR020861	PTHR21139	PS00171;PS51440	triosephosphate isomerase	P:GO:0006094; P:GO:0006020; P:GO:0006098; P:GO:0007275; P:GO:0006013; P:GO:0006000; P:GO:0061621; C:GO:0005634; C:GO:0005615; C:GO:0070062; F:GO:0031625; P:GO:0046486; P:GO:0046166; F:GO:0004807; C:GO:0005829; P:GO:0019563; P:GO:0015976	P:gluconeogenesis; P:inositol metabolic process; P:pentose-phosphate shunt; P:multicellular organism development; P:mannose metabolic process; P:fructose metabolic process; P:canonical glycolysis; C:nucleus; C:extracellular space; C:extracellular exosome; F:ubiquitin protein ligase binding; P:glycerolipid metabolic process; P:glyceraldehyde-3-phosphate biosynthetic process; F:triose-phosphate iso…	TIGR00419 (TIGRFAM);PF00121 (Pfam);PS00171 (ProSitePatterns);PS51440 (ProSiteProfiles);MF_00147_B (Hamap);SSF51351 (SUPERFAMILY);G3DSA:3.20.20.70 (Gene3D);cd00311 (CDD)	tim: triose-phosphate isomerase (TIGRFAM);Triosephosphate isomerase (Pfam);Triosephosphate isomerase active site. (ProSitePatterns);Triosephosphate isomerase (TIM) family profile. (ProSiteProfiles);Triosephosphate isomerase [tpiA]. (Hamap);TIM (CDD)	IPR000652 (TIGRFAM);IPR000652 (Pfam);IPR020861 (ProSitePatterns);IPR000652 (ProSiteProfiles);IPR022896 (Hamap);IPR035990 (SUPERFAMILY);IPR013785 (Gene3D);IPR000652 (CDD)
247	9570	Q01082	SPTB2_HUMAN	5.26	2	4	4		274608	Spectrin beta chain non-erythrocytic 1 OS=Homo sapiens OX=9606 GN=SPTBN1 PE=1 SV=2	810000	0	0	1710000	0	0	810000	1710000	SPTBN1;SPTB2;ELF;HEL102;betaSpII	9606.ENSP00000349259	hsa:6711	PF00307;PF00435	actin filament capping [GO:0051693]; axon guidance [GO:0007411]; common-partner SMAD protein phosphorylation [GO:0007182]; ER to Golgi vesicle-mediated transport [GO:0006888]; Golgi to plasma membrane protein transport [GO:0043001]; MAPK cascade [GO:0000165]; membrane assembly [GO:0071709]; mitotic cytokinesis [GO:0000281]; plasma membrane organization [GO:0007009]; positive regulation of interle…	axolemma [GO:0030673]; cuticular plate [GO:0032437]; cytoplasm [GO:0005737]; cytosol [GO:0005829]; extracellular exosome [GO:0070062]; M band [GO:0031430]; nucleolus [GO:0005730]; postsynaptic density [GO:0014069]; protein complex [GO:0043234]; spectrin [GO:0008091]; spectrin-associated cytoskeleton [GO:0014731]	actin binding [GO:0003779]; ankyrin binding [GO:0030506]; cadherin binding [GO:0045296]; calmodulin binding [GO:0005516]; GTPase binding [GO:0051020]; phospholipid binding [GO:0005543]; protein complex binding [GO:0032403]; Ras guanyl-nucleotide exchange factor activity [GO:0005088]; RNA binding [GO:0003723]; structural constituent of cytoskeleton [GO:0005200]	Q9NRI5; P02549; Q13813	TISSUE SPECIFICITY: Isoform 2 is present in brain, lung and kidney (at protein level). {ECO:0000269|PubMed:11665863}.			R-HSA-373753;R-HSA-375165;R-HSA-445095;R-HSA-5673001;R-HSA-6807878		Q01082	Q01082	112589		DIP-33182N	Q01082	Q01082	Q01082	cd00014	IPR001589;IPR001715;IPR036872;IPR011993;IPR001605;IPR001849;IPR018159;IPR016343;IPR002017		PS00019;PS00020;PS50021;PS50003	spectrin beta non-erythrocytic 1 isoform X1	P:GO:0007411; P:GO:0043001; C:GO:0005730; P:GO:0000165; C:GO:0070062; F:GO:0030506; F:GO:0051020; P:GO:0000281; P:GO:0072661; C:GO:0005829; C:GO:0031430; C:GO:0014731; P:GO:0007182; P:GO:1900042; P:GO:0007184; P:GO:0071709; P:GO:1903078; F:GO:0005088; F:GO:0005200; F:GO:0005543; F:GO:0003723; F:GO:0005516; P:GO:0006888; F:GO:0003779; P:GO:0051693; P:GO:0043087; C:GO:0030673; C:GO:0008091; C:GO:00…	P:axon guidance; P:Golgi to plasma membrane protein transport; C:nucleolus; P:MAPK cascade; C:extracellular exosome; F:ankyrin binding; F:GTPase binding; P:mitotic cytokinesis; P:protein targeting to plasma membrane; C:cytosol; C:M band; C:spectrin-associated cytoskeleton; P:common-partner SMAD protein phosphorylation; P:positive regulation of interleukin-2 secretion; P:SMAD protein import into n…	SSF46966 (SUPERFAMILY);G3DSA:1.10.418.10 (Gene3D);cd00014 (CDD);Coil (Coils);cd00176 (CDD);PF15410 (Pfam);G3DSA:1.20.58.60 (Gene3D);SSF47576 (SUPERFAMILY);SM00033 (SMART);cd10571 (CDD);PR00683 (PRINTS);PS50021 (ProSiteProfiles);PF00435 (Pfam);SM00150 (SMART);PS00019 (ProSitePatterns);G3DSA:2.30.29.30 (Gene3D);G3DSA:1.20.5.170 (Gene3D);SM00233 (SMART);PS00020 (ProSitePatterns);SSF50729 (SUPERFAMIL…	CH (CDD);SPEC (CDD);Pleckstrin homology domain (Pfam);PH_beta_spectrin (CDD);Spectrin pleckstrin homology domain signature (PRINTS);Calponin homology domain profile. (ProSiteProfiles);Spectrin repeat (Pfam);Actinin-type actin-binding domain signature 1. (ProSitePatterns);Actinin-type actin-binding domain signature 2. (ProSitePatterns);consensus disorder prediction (MobiDBLite);PH domain profile. …	IPR036872 (Gene3D);IPR001715 (CDD);IPR036872 (SUPERFAMILY);IPR001715 (SMART);IPR001605 (PRINTS);IPR001715 (ProSiteProfiles);IPR002017 (Pfam);IPR018159 (SMART);IPR001589 (ProSitePatterns);IPR011993 (Gene3D);IPR001849 (SMART);IPR011993 (SUPERFAMILY);IPR016343 (PIRSF);IPR001849 (ProSiteProfiles);IPR001715 (Pfam)
248	21113	E7EQV3	E7EQV3_HUMAN	6.5	1	1	1		65748	Polyadenylate-binding protein OS=Homo sapiens OX=9606 GN=PABPC1 PE=1 SV=1	0	75200	264000	420000	417000	943000	170000	593000	PABPC1;PAB1;PABP;PABP1;PABPC2;PABPL1		hsa:26986	PF00658;PF00076		cytosol [GO:0005829]	RNA binding [GO:0003723]													E7EQV3	E7EQV3		IPR012677;IPR036053;IPR006515;IPR002004;IPR035979;IPR000504;IPR003954		PS51309;PS50102	polyadenylate-binding 1	P:GO:0045948; C:GO:0010494; F:GO:0008022; F:GO:0008143; F:GO:0008494; F:GO:0008266; C:GO:0005840; P:GO:0060213; P:GO:0006378; F:GO:0003723; P:GO:0000398; F:GO:0000166; C:GO:0070062; C:GO:0005925; C:GO:0071013; C:GO:0016020; P:GO:0048255; C:GO:0005829; P:GO:0031047; P:GO:2000623; P:GO:0045070	P:positive regulation of translational initiation; C:cytoplasmic stress granule; F:protein C-terminus binding; F:poly(A) binding; F:translation activator activity; F:poly(U) RNA binding; C:ribosome; P:positive regulation of nuclear-transcribed mRNA poly(A) tail shortening; P:mRNA polyadenylation; F:RNA binding; P:mRNA splicing, via spliceosome; F:nucleotide binding; C:extracellular exosome; C:foc…	SSF54928 (SUPERFAMILY);cd12380 (CDD);G3DSA:3.30.70.330 (Gene3D);SM00517 (SMART);G3DSA:1.10.1900.10 (Gene3D);PF00658 (Pfam);SM00361 (SMART);cd12381 (CDD);SSF63570 (SUPERFAMILY);cd12379 (CDD);PS51309 (ProSiteProfiles);PS50102 (ProSiteProfiles);cd12378 (CDD);SM00360 (SMART);TIGR01628 (TIGRFAM);PF00076 (Pfam)	RRM3_I_PABPs (CDD);Poly-adenylate binding protein, unique domain (Pfam);RRM4_I_PABPs (CDD);RRM2_I_PABPs (CDD);Poly(A)-binding protein C-terminal (PABC) domain profile. (ProSiteProfiles);Eukaryotic RNA Recognition Motif (RRM) profile. (ProSiteProfiles);RRM1_I_PABPs (CDD);PABP-1234: polyadenylate binding protein, human types 1, 2, 3, 4 family (TIGRFAM);RNA recognition motif. (a.k.a. RRM, RBD, or RN…	IPR035979 (SUPERFAMILY);IPR002004 (SMART);IPR002004 (Pfam);IPR003954 (SMART);IPR036053 (SUPERFAMILY);IPR002004 (ProSiteProfiles);IPR000504 (ProSiteProfiles);IPR000504 (SMART);IPR006515 (TIGRFAM);IPR000504 (Pfam)
249	8141	B1APY4	B1APY4_HUMAN	9.55	1	1	1		79271	Receptor tyrosine kinase-like orphan receptor 2 isoform CRA_b OS=Homo sapiens OX=9606 GN=ROR2 PE=1 SV=1	962000	75500	6300000	8660000	3930000	3620000	3520000	5400000	ROR2;hCG_1985325;BDB;BDB1;NTRKR2		hsa:4920	PF01392;PF00051;PF07714	transmembrane receptor protein tyrosine kinase signaling pathway [GO:0007169]	integral component of membrane [GO:0016021]	ATP binding [GO:0005524]; protein kinase activity [GO:0004672]																IPR020067;IPR036790;IPR011009;IPR000001;IPR013806;IPR018056;IPR038178;IPR000719;IPR001245;IPR008266;IPR016247		PS50038;PS00021;PS50070;PS50011;PS00109	tyrosine- kinase transmembrane receptor ROR2 isoform X2	P:GO:0008285; P:GO:0007254; P:GO:0042733; C:GO:0005887; F:GO:0005524; F:GO:1904929; F:GO:0005109; C:GO:0030669; P:GO:0001502; F:GO:0004714; P:GO:0045893; P:GO:0030509; F:GO:0017147; P:GO:0060395; P:GO:0007223; P:GO:0090263; P:GO:0007169; P:GO:0007224; P:GO:0090090; P:GO:0030538; F:GO:0046872; P:GO:0001756; P:GO:0042472; P:GO:0045165; P:GO:0030335	P:negative regulation of cell proliferation; P:JNK cascade; P:embryonic digit morphogenesis; C:integral component of plasma membrane; F:ATP binding; F:coreceptor activity involved in Wnt signaling pathway, planar cell polarity pathway; F:frizzled binding; C:clathrin-coated endocytic vesicle membrane; P:cartilage condensation; F:transmembrane receptor protein tyrosine kinase activity; P:positive r…	cd05091 (CDD);cd00108 (CDD);PS50070 (ProSiteProfiles);mobidb-lite (MobiDBLite);G3DSA:1.10.2000.10 (Gene3D);PS50011 (ProSiteProfiles);PR00109 (PRINTS);PF01392 (Pfam);SSF57440 (SUPERFAMILY);SSF56112 (SUPERFAMILY);G3DSA:3.30.200.20 (Gene3D);G3DSA:2.40.20.10 (Gene3D);PR00018 (PRINTS);PF07714 (Pfam);cd07468 (CDD);PS00021 (ProSitePatterns);G3DSA:1.10.510.10 (Gene3D);PS50038 (ProSiteProfiles);PS00109 (P…	PTKc_Ror2 (CDD);KR (CDD);Kringle domain profile. (ProSiteProfiles);consensus disorder prediction (MobiDBLite);Protein kinase domain profile. (ProSiteProfiles);Tyrosine kinase catalytic domain signature (PRINTS);Fz domain (Pfam);Kringle domain signature (PRINTS);Protein tyrosine kinase (Pfam);CRD_TK_ROR2 (CDD);Kringle domain signature. (ProSitePatterns);Frizzled (fz) domain profile. (ProSiteProfil…	IPR000001 (ProSiteProfiles);IPR036790 (Gene3D);IPR000719 (ProSiteProfiles);IPR001245 (PRINTS);IPR020067 (Pfam);IPR013806 (SUPERFAMILY);IPR011009 (SUPERFAMILY);IPR001245 (Pfam);IPR018056 (ProSitePatterns);IPR020067 (ProSiteProfiles);IPR008266 (ProSitePatterns);IPR000001 (SMART);IPR016247 (PIRSF);IPR000001 (Pfam)
250	370	Q8WVV4	POF1B_HUMAN	0.45	3	2	2		68065	Protein POF1B OS=Homo sapiens OX=9606 GN=POF1B PE=1 SV=3	246000	672000	1270000	415000	808000	713000	852000	746000	POF1B;POF;POF2B	9606.ENSP00000262753	hsa:79983		actin cytoskeleton organization [GO:0030036]; actin filament organization [GO:0007015]; bicellular tight junction assembly [GO:0070830]; epithelial cell morphogenesis [GO:0003382]	actin filament [GO:0005884]; adherens junction [GO:0005912]; bicellular tight junction [GO:0005923]; desmosome [GO:0030057]	actin filament binding [GO:0051015]									123048				Q8WVV4			IPR026186	PTHR22546		POF1B isoform X2	C:GO:0005923; F:GO:0003779; C:GO:0030057	C:bicellular tight junction; F:actin binding; C:desmosome	Coil (Coils);G3DSA:1.20.5.340 (Gene3D)
251	21142	Q9Y265	RUVB1_HUMAN	8.95	2	1	1		50228	RuvB-like 1 OS=Homo sapiens OX=9606 GN=RUVBL1 PE=1 SV=1	0	94700	0	593000	412000	1050000	94700	685000	RUVBL1;INO80H;NMP238;TIP49;TIP49A;ECP-54;ECP54;NMP_238;PONTIN;Pontin52;RVB1;TIH1	9606.ENSP00000318297	hsa:8607	PF06068	beta-catenin-TCF complex assembly [GO:1904837]; box C/D snoRNP assembly [GO:0000492]; cell cycle [GO:0007049]; cell division [GO:0051301]; CENP-A containing nucleosome assembly [GO:0034080]; chromatin remodeling [GO:0006338]; DNA recombination [GO:0006310]; DNA repair [GO:0006281]; histone H2A acetylation [GO:0043968]; histone H4 acetylation [GO:0043967]; positive regulation of protein targeting …	cytosol [GO:0005829]; extracellular exosome [GO:0070062]; Ino80 complex [GO:0031011]; intracellular ribonucleoprotein complex [GO:0030529]; membrane [GO:0016020]; microtubule organizing center [GO:0005815]; MLL1 complex [GO:0071339]; NuA4 histone acetyltransferase complex [GO:0035267]; nuclear matrix [GO:0016363]; nucleoplasm [GO:0005654]; nucleus [GO:0005634]; R2TP complex [GO:0097255]; Swr1 com…	ADP binding [GO:0043531]; ATPase activity [GO:0016887]; ATPase binding [GO:0051117]; ATP binding [GO:0005524]; ATP-dependent 5'-3' DNA helicase activity [GO:0043141]; ATP-dependent DNA helicase activity [GO:0004003]; cadherin binding [GO:0045296]; DNA helicase activity [GO:0003678]; TFIID-class transcription factor binding [GO:0001094]	P35222; O60832; O95905; P37268; G3I183; Q14164; Q92993; O75665; Q9Y230; O14746; P63279; Q15906; P25490; Q9UHR6	TISSUE SPECIFICITY: Ubiquitously expressed with high expression in heart, skeletal muscle and testis.			R-HSA-171319;R-HSA-201722;R-HSA-3214847;R-HSA-5689603;R-HSA-5689880;R-HSA-5696394;R-HSA-606279				114166	Q9Y265	DIP-29937N		Q9Y265	Q9Y265		IPR003593;IPR027417;IPR027238;IPR037938;IPR010339	PTHR11093;PTHR11093:SF6		ruvB-like 1	P:GO:0043967; P:GO:0006281; C:GO:0035267; P:GO:0043968; P:GO:1903146; P:GO:1904874; C:GO:0000812; C:GO:0005794; P:GO:1904837; P:GO:0051301; F:GO:0005524; C:GO:0070062; C:GO:0031011; C:GO:0071339; P:GO:0007283; P:GO:0006310; P:GO:0007067; P:GO:0040008; P:GO:0034080; P:GO:1903955; P:GO:0006357; C:GO:0005657; C:GO:0097255; F:GO:0005515; C:GO:0005815; F:GO:0043141; P:GO:0000492; C:GO:0016020; C:GO:00…	P:histone H4 acetylation; P:DNA repair; C:NuA4 histone acetyltransferase complex; P:histone H2A acetylation; P:regulation of mitophagy; P:positive regulation of telomerase RNA localization to Cajal body; C:Swr1 complex; C:Golgi apparatus; P:beta-catenin-TCF complex assembly; P:cell division; F:ATP binding; C:extracellular exosome; C:Ino80 complex; C:MLL1 complex; P:spermatogenesis; P:DNA recombin…	G3DSA:3.40.50.300 (Gene3D);SM00382 (SMART);SSF52540 (SUPERFAMILY);cd00009 (CDD);G3DSA:1.10.8.60 (Gene3D);PF06068 (Pfam)	AAA (CDD);TIP49 C-terminus (Pfam)	IPR003593 (SMART);IPR027417 (SUPERFAMILY);IPR010339 (Pfam)
252	16576	Q9Y230	RUVB2_HUMAN	0.44	3	1	1		51157	RuvB-like 2 OS=Homo sapiens OX=9606 GN=RUVBL2 PE=1 SV=3	0	394000	214000	0	147000	367000	304000	257000	RUVBL2;INO80J;TIP48;TIP49B;CGI-46;ECP-51;ECP51;REPTIN;RVB2;TAP54-beta;TIH2	9606.ENSP00000473172	hsa:10856	PF06068	box C/D snoRNP assembly [GO:0000492]; cellular response to estradiol stimulus [GO:0071392]; cellular response to UV [GO:0034644]; chromatin remodeling [GO:0006338]; DNA recombination [GO:0006310]; DNA repair [GO:0006281]; establishment of protein localization to chromatin [GO:0071169]; histone H2A acetylation [GO:0043968]; histone H4 acetylation [GO:0043967]; negative regulation of estrogen recep…	centrosome [GO:0005813]; cytosol [GO:0005829]; extracellular exosome [GO:0070062]; Ino80 complex [GO:0031011]; intracellular [GO:0005622]; intracellular ribonucleoprotein complex [GO:0030529]; membrane [GO:0016020]; MLL1 complex [GO:0071339]; NuA4 histone acetyltransferase complex [GO:0035267]; nuclear euchromatin [GO:0005719]; nuclear matrix [GO:0016363]; nucleoplasm [GO:0005654]; nucleus [GO:00…	ADP binding [GO:0043531]; ATPase binding [GO:0051117]; ATP binding [GO:0005524]; ATP-dependent 5'-3' DNA helicase activity [GO:0043141]; ATP-dependent DNA helicase activity [GO:0004003]; chromatin DNA binding [GO:0031490]; DNA helicase activity [GO:0003678]; identical protein binding [GO:0042802]; protein homodimerization activity [GO:0042803]; RNA polymerase II core promoter sequence-specific DN…	Itself; Q8IW40; Q9BVM2; Q8TBB1; Q9Y265; P25490	TISSUE SPECIFICITY: Ubiquitously expressed. Highly expressed in testis and thymus.			R-HSA-171319;R-HSA-3214847				116067	Q9Y230	DIP-28153N		Q9Y230	Q9Y230		IPR003593;IPR027417;IPR027238;IPR037942;IPR010339	PTHR11093;PTHR11093:SF2		ruvB-like 2	P:GO:0035066; P:GO:0043967; P:GO:0006281; C:GO:0035267; P:GO:0043968; P:GO:1904874; F:GO:0000979; C:GO:0000812; F:GO:0000980; F:GO:0005524; P:GO:0006338; P:GO:0071392; C:GO:0070062; C:GO:0030529; F:GO:0001094; P:GO:0034644; P:GO:0071733; C:GO:0031011; P:GO:0071899; C:GO:0071339; F:GO:0031490; F:GO:0042803; P:GO:0006310; F:GO:0051082; F:GO:0043531; P:GO:0006457; P:GO:0040008; C:GO:0005657; C:GO:00…	P:positive regulation of histone acetylation; P:histone H4 acetylation; P:DNA repair; C:NuA4 histone acetyltransferase complex; P:histone H2A acetylation; P:positive regulation of telomerase RNA localization to Cajal body; F:RNA polymerase II core promoter sequence-specific DNA binding; C:Swr1 complex; F:RNA polymerase II distal enhancer sequence-specific DNA binding; F:ATP binding; P:chromatin r…	PF06068 (Pfam);SM00382 (SMART);cd00009 (CDD);SSF52540 (SUPERFAMILY);G3DSA:3.40.50.300 (Gene3D);PR01874 (PRINTS);G3DSA:1.10.8.60 (Gene3D)	TIP49 C-terminus (Pfam);AAA (CDD);DNA repair protein radA signature (PRINTS)	IPR010339 (Pfam);IPR003593 (SMART);IPR027417 (SUPERFAMILY)
253	16491	P62917	RL8_HUMAN	22.88	11	2	2		28025	60S ribosomal protein L8 OS=Homo sapiens OX=9606 GN=RPL8 PE=1 SV=2	36900	54100	0	2810000	331000	64300	91000	1440000	RPL8;L8	9606.ENSP00000262584	hsa:6132	PF00181;PF03947	cytoplasmic translation [GO:0002181]; nuclear-transcribed mRNA catabolic process, nonsense-mediated decay [GO:0000184]; rRNA processing [GO:0006364]; SRP-dependent cotranslational protein targeting to membrane [GO:0006614]; translation [GO:0006412]; translational initiation [GO:0006413]; viral transcription [GO:0019083]	cytosol [GO:0005829]; cytosolic large ribosomal subunit [GO:0022625]; focal adhesion [GO:0005925]; membrane [GO:0016020]; polysomal ribosome [GO:0042788]	RNA binding [GO:0003723]; rRNA binding [GO:0019843]; structural constituent of ribosome [GO:0003735]					R-HSA-156827;R-HSA-156902;R-HSA-1799339;R-HSA-192823;R-HSA-2408557;R-HSA-6791226;R-HSA-72689;R-HSA-72706;R-HSA-72764;R-HSA-9010553;R-HSA-975956;R-HSA-975957				112052	P62917	DIP-37967N		P62917	P62917		IPR012340;IPR022666;IPR014722;IPR002171;IPR023672;IPR022669;IPR022671;IPR014726;IPR008991	PTHR13691	PS00467	60S ribosomal L8	P:GO:0002181; C:GO:0022625; P:GO:0006364; C:GO:0005730; P:GO:0006413; F:GO:0003723; P:GO:0019083; P:GO:0006614; C:GO:0005925; F:GO:0003735; P:GO:0000184; C:GO:0016020; F:GO:0019843	P:cytoplasmic translation; C:cytosolic large ribosomal subunit; P:rRNA processing; C:nucleolus; P:translational initiation; F:RNA binding; P:viral transcription; P:SRP-dependent cotranslational protein targeting to membrane; C:focal adhesion; F:structural constituent of ribosome; P:nuclear-transcribed mRNA catabolic process, nonsense-mediated decay; C:membrane; F:rRNA binding	mobidb-lite (MobiDBLite);SM01383 (SMART);SSF50104 (SUPERFAMILY);G3DSA:2.30.30.30 (Gene3D);G3DSA:4.10.950.10 (Gene3D);SSF50249 (SUPERFAMILY);SM01382 (SMART);PF00181 (Pfam);MF_01320_A (Hamap);PS00467 (ProSitePatterns);PIRSF002158 (PIRSF);G3DSA:2.40.50.140 (Gene3D);PF03947 (Pfam)	consensus disorder prediction (MobiDBLite);Ribosomal Proteins L2, RNA binding domain (Pfam);50S ribosomal protein L2 [rplB]. (Hamap);Ribosomal protein L2 signature. (ProSitePatterns);Ribosomal Proteins L2, C-terminal domain (Pfam)	IPR002171 (SMART);IPR008991 (SUPERFAMILY);IPR014722 (Gene3D);IPR014726 (Gene3D);IPR012340 (SUPERFAMILY);IPR022669 (SMART);IPR022666 (Pfam);IPR023672 (Hamap);IPR022671 (ProSitePatterns);IPR002171 (PIRSF);IPR022669 (Pfam)
254	16525	P62750	RL23A_HUMAN	25.53	22	4	4		17695	60S ribosomal protein L23a OS=Homo sapiens OX=9606 GN=RPL23A PE=1 SV=1	1180000	73700	53900	2950000	1310000	1610000	1190000	1960000	RPL23A;L23A;MDA20	9606.ENSP00000389103	hsa:6147	PF00276;PF03939	cell proliferation [GO:0008283]; nuclear-transcribed mRNA catabolic process, nonsense-mediated decay [GO:0000184]; ribosomal large subunit assembly [GO:0000027]; rRNA processing [GO:0006364]; SRP-dependent cotranslational protein targeting to membrane [GO:0006614]; translation [GO:0006412]; translational initiation [GO:0006413]; viral transcription [GO:0019083]	cytoplasm [GO:0005737]; cytosol [GO:0005829]; cytosolic large ribosomal subunit [GO:0022625]; extracellular exosome [GO:0070062]; nucleolus [GO:0005730]; nucleus [GO:0005634]; TORC2 complex [GO:0031932]	cadherin binding [GO:0045296]; RNA binding [GO:0003723]; rRNA binding [GO:0019843]; structural constituent of ribosome [GO:0003735]	Q5S007				R-HSA-156827;R-HSA-156902;R-HSA-1799339;R-HSA-192823;R-HSA-2408557;R-HSA-6791226;R-HSA-72689;R-HSA-72706;R-HSA-72764;R-HSA-9010553;R-HSA-975956;R-HSA-975957				112067	P62750			P62750	P62750		IPR012677;IPR019985;IPR012678;IPR001014;IPR005633;IPR013025		PS00050	60S ribosomal L23a	P:GO:0008283; C:GO:0022625; P:GO:0006364; C:GO:0005730; P:GO:0000027; P:GO:0006413; F:GO:0003723; F:GO:0000166; P:GO:0019083; C:GO:0031932; C:GO:0070062; F:GO:0005515; P:GO:0006614; F:GO:0003735; P:GO:0000184; F:GO:0019843	P:cell proliferation; C:cytosolic large ribosomal subunit; P:rRNA processing; C:nucleolus; P:ribosomal large subunit assembly; P:translational initiation; F:RNA binding; F:nucleotide binding; P:viral transcription; C:TORC2 complex; C:extracellular exosome; F:protein binding; P:SRP-dependent cotranslational protein targeting to membrane; F:structural constituent of ribosome; P:nuclear-transcribed …	PF00276 (Pfam);PS00050 (ProSitePatterns);SSF54189 (SUPERFAMILY);G3DSA:3.30.70.330 (Gene3D);mobidb-lite (MobiDBLite);TIGR03636 (TIGRFAM);MF_01369_A (Hamap);PF03939 (Pfam)	Ribosomal protein L23 (Pfam);Ribosomal protein L23 signature. (ProSitePatterns);consensus disorder prediction (MobiDBLite);uL23_arch: ribosomal protein uL23 (TIGRFAM);50S ribosomal protein L23 [rplW]. (Hamap);Ribosomal protein L23, N-terminal domain (Pfam)	IPR013025 (Pfam);IPR001014 (ProSitePatterns);IPR012678 (SUPERFAMILY);IPR019985 (TIGRFAM);IPR013025 (Hamap);IPR005633 (Pfam)
255	881	P15814	IGLL1_HUMAN	5.19	4	1	1		22963	Immunoglobulin lambda-like polypeptide 1 OS=Homo sapiens OX=9606 GN=IGLL1 PE=1 SV=1	2180000	1410000	2860000	4010000	11500000	9480000	2150000	8340000	IGLL1;IGL1;14.1;AGM2;CD179b;IGL5;IGLJ14.1;IGLL;IGO;IGVPB;VPREB2	9606.ENSP00000329312	hsa:3543	PF07654	B cell receptor signaling pathway [GO:0050853]; complement activation, classical pathway [GO:0006958]; defense response to bacterium [GO:0042742]; immune response [GO:0006955]; innate immune response [GO:0045087]; leukocyte migration [GO:0050900]; phagocytosis, engulfment [GO:0006911]; phagocytosis, recognition [GO:0006910]; positive regulation of B cell activation [GO:0050871]	blood microparticle [GO:0072562]; external side of plasma membrane [GO:0009897]; extracellular exosome [GO:0070062]; extracellular region [GO:0005576]; immunoglobulin complex, circulating [GO:0042571]; membrane [GO:0016020]	antigen binding [GO:0003823]; immunoglobulin receptor binding [GO:0034987]		TISSUE SPECIFICITY: Expressed only in pre-B-cells and a special B-cell line (which is surface Ig negative). {ECO:0000269|PubMed:2128466}.			R-HSA-202733				109759	P15814			P15814	P15814		IPR007110;IPR036179;IPR013783;IPR003006;IPR003597		PS50835;PS00290	Immunoglobulin lambda-like polypeptide 1	C:GO:0009897; P:GO:0042742; P:GO:0006910; C:GO:0070062; P:GO:0006911; P:GO:0050871; F:GO:0003823; P:GO:0006958; P:GO:0045087; C:GO:0042571; C:GO:0072562; F:GO:0034987; P:GO:0050853	C:external side of plasma membrane; P:defense response to bacterium; P:phagocytosis, recognition; C:extracellular exosome; P:phagocytosis, engulfment; P:positive regulation of B cell activation; F:antigen binding; P:complement activation, classical pathway; P:innate immune response; C:immunoglobulin complex, circulating; C:blood microparticle; F:immunoglobulin receptor binding; P:B cell receptor …	G3DSA:2.60.40.10 (Gene3D);SSF48726 (SUPERFAMILY);PS00290 (ProSitePatterns);SM00407 (SMART);PS50835 (ProSiteProfiles);PF07654 (Pfam);cd07699 (CDD)	Immunoglobulins and major histocompatibility complex proteins signature. (ProSitePatterns);Ig-like domain profile. (ProSiteProfiles);Immunoglobulin C1-set domain (Pfam);IgC_L (CDD)	IPR013783 (Gene3D);IPR036179 (SUPERFAMILY);IPR003006 (ProSitePatterns);IPR003597 (SMART);IPR007110 (ProSiteProfiles);IPR003597 (Pfam)
256	12323	P04792	HSPB1_HUMAN	0.92	16	2	2		22783	Heat shock protein beta-1 OS=Homo sapiens OX=9606 GN=HSPB1 PE=1 SV=2	1390000	0	360000	1210000	594000	430000	935000	793000	HSPB1;HSP27;HSP28;CMT2F;HEL-S-102;HMN2B;HS.76067;Hsp25;SRP27	9606.ENSP00000248553	hsa:3315	PF00011	anterograde axonal protein transport [GO:0099641]; cellular response to vascular endothelial growth factor stimulus [GO:0035924]; chaperone-mediated protein folding [GO:0061077]; intracellular signal transduction [GO:0035556]; negative regulation of apoptotic process [GO:0043066]; negative regulation of oxidative stress-induced intrinsic apoptotic signaling pathway [GO:1902176]; negative regulati…	axon cytoplasm [GO:1904115]; cytoplasm [GO:0005737]; cytoskeleton [GO:0005856]; cytosol [GO:0005829]; extracellular exosome [GO:0070062]; extracellular matrix [GO:0031012]; extracellular space [GO:0005615]; focal adhesion [GO:0005925]; nucleus [GO:0005634]; plasma membrane [GO:0005886]; proteasome complex [GO:0000502]; spindle [GO:0005819]; Z disc [GO:0030018]	identical protein binding [GO:0042802]; protein binding involved in protein folding [GO:0044183]; protein homodimerization activity [GO:0042803]; protein kinase binding [GO:0019901]; protein kinase C binding [GO:0005080]; protein kinase C inhibitor activity [GO:0008426]; RNA binding [GO:0003723]; ubiquitin binding [GO:0043130]	Itself; O95817; P27797; P02489; P02511; Q9UER7; O00273; Q15029; P00533; Q14240; P78344; Q02790; P02794; P11413; P78417; Q9UJY1; Q7Z6Z7; P78318; Q13418; P49137; Q16644; Q8IW41; P08473; Q8N7H5; Q96G03; Q86YS6; Q12874; Q13573; Q9Y657; P04637; P13693; P13010; P63104	TISSUE SPECIFICITY: Detected in all tissues tested: skeletal muscle, heart, aorta, large intestine, small intestine, stomach, esophagus, bladder, adrenal gland, thyroid, pancreas, testis, adipose tissue, kidney, liver, spleen, cerebral cortex, blood serum and cerebrospinal fluid. Highest levels are found in the heart and in tissues composed of striated and smooth muscle. {ECO:0000269|PubMed:15600…			R-HSA-4420097;R-HSA-450408;R-HSA-5687128			P04792	109547		DIP-412N		P04792	P04792	cd06475	IPR002068;IPR037876;IPR001436;IPR031107;IPR008978	PTHR11527	PS01031	heat shock beta-1	P:GO:0038033; P:GO:1902176; P:GO:0043122; P:GO:0043488; P:GO:0006446; P:GO:0009615; F:GO:0008426; P:GO:0006986; P:GO:0042313; P:GO:0045766; P:GO:0042535; C:GO:0070062; C:GO:0005925; F:GO:0043130; C:GO:0005829; P:GO:0070527; P:GO:0035556; F:GO:0005080; F:GO:0042802; P:GO:0045859; C:GO:0000502; C:GO:0005886; P:GO:0043536; F:GO:0003723; C:GO:0005634; C:GO:0030018; P:GO:0001895; C:GO:0005615; P:GO:00…	P:positive regulation of endothelial cell chemotaxis by VEGF-activated vascular endothelial growth factor receptor signaling pathway; P:negative regulation of oxidative stress-induced intrinsic apoptotic signaling pathway; P:regulation of I-kappaB kinase/NF-kappaB signaling; P:regulation of mRNA stability; P:regulation of translational initiation; P:response to virus; F:protein kinase C inhibitor…	PR00299 (PRINTS);PF00011 (Pfam);SSF49764 (SUPERFAMILY);G3DSA:2.60.40.790 (Gene3D);PS01031 (ProSiteProfiles);cd06475 (CDD)	Alpha crystallin signature (PRINTS);Hsp20/alpha crystallin family (Pfam);Small heat shock protein (sHSP) domain profile. (ProSiteProfiles);ACD_HspB1_like (CDD)	IPR001436 (PRINTS);IPR002068 (Pfam);IPR008978 (SUPERFAMILY);IPR008978 (Gene3D);IPR002068 (ProSiteProfiles)
259	16689	Q96HS1	PGAM5_HUMAN	6.78	3	1	1		32004	Serine/threonine-protein phosphatase PGAM5 mitochondrial OS=Homo sapiens OX=9606 GN=PGAM5 PE=1 SV=2	44200	40600	75000	281000	335000	271000	53200	296000	PGAM5;BXLBV68	9606.ENSP00000438465	hsa:192111	PF00300	macroautophagy [GO:0016236]; necroptotic process [GO:0070266]	integral component of membrane [GO:0016021]; mitochondrial outer membrane [GO:0005741]; mitochondrion [GO:0005739]	GTPase activator activity [GO:0005096]; phosphatase activity [GO:0016791]; protein complex binding [GO:0032403]; protein serine/threonine phosphatase activity [GO:0004722]; signal transducer, downstream of receptor, with serine/threonine phosphatase activity [GO:0009400]	Q99683				R-HSA-8934903				128154	Q96HS1	DIP-50735N	Q96HS1	Q96HS1	Q96HS1	cd07067	IPR013078;IPR029033			serine threonine- phosphatase mitochondrial isoform X1	C:GO:0008287; P:GO:0070266; F:GO:0005096; P:GO:0006470; C:GO:0016021; F:GO:0009400; C:GO:0005741; F:GO:0032403; P:GO:0035556	C:protein serine/threonine phosphatase complex; P:necroptotic process; F:GTPase activator activity; P:protein dephosphorylation; C:integral component of membrane; F:signal transducer, downstream of receptor, with serine/threonine phosphatase activity; C:mitochondrial outer membrane; F:protein complex binding; P:intracellular signal transduction	SM00855 (SMART);cd07067 (CDD);PF00300 (Pfam);mobidb-lite (MobiDBLite);SSF53254 (SUPERFAMILY);G3DSA:3.40.50.1240 (Gene3D)	HP_PGM_like (CDD);Histidine phosphatase superfamily (branch 1) (Pfam);consensus disorder prediction (MobiDBLite)	IPR013078 (SMART);IPR013078 (CDD);IPR013078 (Pfam);IPR029033 (SUPERFAMILY);IPR029033 (Gene3D)
260	12810	G8JLD3	G8JLD3_HUMAN	4.35	1	1	1	Deamidation (NQ)	124820	ELKS/Rab6-interacting/CAST family member 1 OS=Homo sapiens OX=9606 GN=ERC1 PE=1 SV=1	146000	86400	95600	442000	323000	358000	109000	374000	ERC1;Cast2;ELKS;ERC-1;RAB6IP2		hsa:23085	PF10174		presynaptic active zone [GO:0048786]																	IPR019323			ELKS Rab6-interacting CAST family member 1 isoform X2	C:GO:0042734; C:GO:0048786; P:GO:0007252; C:GO:0008385; P:GO:0007275; P:GO:0015031; F:GO:0030165; C:GO:0000139; P:GO:0042147; F:GO:0017137; F:GO:0043522; P:GO:0051092	C:presynaptic membrane; C:presynaptic active zone; P:I-kappaB phosphorylation; C:IkappaB kinase complex; P:multicellular organism development; P:protein transport; F:PDZ domain binding; C:Golgi membrane; P:retrograde transport, endosome to Golgi; F:Rab GTPase binding; F:leucine zipper domain binding; P:positive regulation of NF-kappaB transcription factor activity	Coil (Coils);G3DSA:1.20.5.50 (Gene3D);mobidb-lite (MobiDBLite);G3DSA:1.20.5.730 (Gene3D);G3DSA:1.20.5.340 (Gene3D);PF10174 (Pfam);SSF57997 (SUPERFAMILY)	consensus disorder prediction (MobiDBLite);RIM-binding protein of the cytomatrix active zone (Pfam)	IPR019323 (Pfam)
261	16461	P62424	RL7A_HUMAN	20.86	6	2	2		29996	60S ribosomal protein L7a OS=Homo sapiens OX=9606 GN=RPL7A PE=1 SV=2	53300	76500	0	1990000	253000	0	130000	1120000	RPL7A;SURF-3;SURF3;L7A;TRUP	9606.ENSP00000361076	hsa:6130	PF01248	maturation of LSU-rRNA [GO:0000470]; nuclear-transcribed mRNA catabolic process, nonsense-mediated decay [GO:0000184]; rRNA processing [GO:0006364]; SRP-dependent cotranslational protein targeting to membrane [GO:0006614]; translation [GO:0006412]; translational initiation [GO:0006413]; viral transcription [GO:0019083]	cytoplasm [GO:0005737]; cytosol [GO:0005829]; cytosolic large ribosomal subunit [GO:0022625]; extracellular exosome [GO:0070062]; focal adhesion [GO:0005925]; membrane [GO:0016020]; nucleolus [GO:0005730]; nucleus [GO:0005634]; polysomal ribosome [GO:0042788]	cadherin binding [GO:0045296]; RNA binding [GO:0003723]; structural constituent of ribosome [GO:0003735]	O95793				R-HSA-156827;R-HSA-156902;R-HSA-1799339;R-HSA-192823;R-HSA-2408557;R-HSA-6791226;R-HSA-72689;R-HSA-72706;R-HSA-72764;R-HSA-9010553;R-HSA-975956;R-HSA-975957				112050	P62424	DIP-31502N		P62424	P62424		IPR029064;IPR001921;IPR038524;IPR004038;IPR018492;IPR004037		PS01082	60S ribosomal L7a	C:GO:0022625; C:GO:0005730; P:GO:0006413; C:GO:0042788; F:GO:0003723; P:GO:0019083; C:GO:0070062; F:GO:0005515; P:GO:0006614; C:GO:0005925; F:GO:0003735; P:GO:0000184; P:GO:0000470; C:GO:0016020	C:cytosolic large ribosomal subunit; C:nucleolus; P:translational initiation; C:polysomal ribosome; F:RNA binding; P:viral transcription; C:extracellular exosome; F:protein binding; P:SRP-dependent cotranslational protein targeting to membrane; C:focal adhesion; F:structural constituent of ribosome; P:nuclear-transcribed mRNA catabolic process, nonsense-mediated decay; P:maturation of LSU-rRNA; C…	G3DSA:3.30.1330.30 (Gene3D);SSF55315 (SUPERFAMILY);PR00881 (PRINTS);PR00882 (PRINTS);PS01082 (ProSitePatterns);PF01248 (Pfam)	Ribosomal protein L7A/RS6 family signature (PRINTS);Ribosomal protein L7A family signature (PRINTS);Ribosomal protein L7Ae signature. (ProSitePatterns);Ribosomal protein L7Ae/L30e/S12e/Gadd45 family (Pfam)	IPR029064 (Gene3D);IPR029064 (SUPERFAMILY);IPR018492 (PRINTS);IPR001921 (PRINTS);IPR004037 (ProSitePatterns);IPR004038 (Pfam)
262	12340	E9PQD7	E9PQD7_HUMAN	10.29	9	2	2	Carbamidomethylation	25211	40S ribosomal protein S2 OS=Homo sapiens OX=9606 GN=RPS2 PE=1 SV=1	466000	114000	0	1060000	728000	601000	487000	795000	RPS2;LLREP3;S2		hsa:6187	PF00333;PF03719	translation [GO:0006412]	ribosome [GO:0005840]	RNA binding [GO:0003723]; structural constituent of ribosome [GO:0003735]													E9PQD7	E9PQD7		IPR000851;IPR005324;IPR020568;IPR014721;IPR013810	PTHR13718		Ribosomal S2	C:GO:0022627; P:GO:0006364; C:GO:0005730; P:GO:0006413; C:GO:0005654; P:GO:0019083; C:GO:0070062; P:GO:0006614; C:GO:0005925; F:GO:0003735; P:GO:0000184; C:GO:0016020; F:GO:0003729; F:GO:0017134; P:GO:0051347; F:GO:0019899	C:cytosolic small ribosomal subunit; P:rRNA processing; C:nucleolus; P:translational initiation; C:nucleoplasm; P:viral transcription; C:extracellular exosome; P:SRP-dependent cotranslational protein targeting to membrane; C:focal adhesion; F:structural constituent of ribosome; P:nuclear-transcribed mRNA catabolic process, nonsense-mediated decay; C:membrane; F:mRNA binding; F:fibroblast growth f…	mobidb-lite (MobiDBLite);G3DSA:3.30.230.10 (Gene3D);PF00333 (Pfam);SSF54211 (SUPERFAMILY);PF03719 (Pfam);G3DSA:3.30.160.20 (Gene3D)	consensus disorder prediction (MobiDBLite);Ribosomal protein S5, N-terminal domain (Pfam);Ribosomal protein S5, C-terminal domain (Pfam)	IPR014721 (Gene3D);IPR013810 (Pfam);IPR020568 (SUPERFAMILY);IPR005324 (Pfam)
263	517	P47755	CAZA2_HUMAN	0	11	4	1	Acetylation (Protein N-term)	32949	F-actin-capping protein subunit alpha-2 OS=Homo sapiens OX=9606 GN=CAPZA2 PE=1 SV=3	128000	0	0	128000	0	0	128000	128000	CAPZA2;CAPPA2;CAPZ	9606.ENSP00000354947	hsa:830	PF01267	antigen processing and presentation of exogenous peptide antigen via MHC class II [GO:0019886]; barbed-end actin filament capping [GO:0051016]; blood coagulation [GO:0007596]; ER to Golgi vesicle-mediated transport [GO:0006888]; innate immune response [GO:0045087]; protein complex assembly [GO:0006461]	actin cytoskeleton [GO:0015629]; brush border [GO:0005903]; cortical cytoskeleton [GO:0030863]; cytosol [GO:0005829]; extracellular exosome [GO:0070062]; extracellular region [GO:0005576]; F-actin capping protein complex [GO:0008290]; membrane [GO:0016020]	actin binding [GO:0003779]	Q13561				R-HSA-2132295;R-HSA-3371497;R-HSA-6807878;R-HSA-6811436;R-HSA-879415;R-HSA-983231				107280				P47755			IPR002189;IPR037282;IPR017865	PTHR10653	PS00748;PS00749	F-actin-capping subunit alpha-2	P:GO:0051016; C:GO:0070062; C:GO:0005903; F:GO:0003779; P:GO:0006461; P:GO:0006928; P:GO:0045087; C:GO:0016020; C:GO:0005829; P:GO:0007596; C:GO:0008290; C:GO:0030863	P:barbed-end actin filament capping; C:extracellular exosome; C:brush border; F:actin binding; P:protein complex assembly; P:movement of cell or subcellular component; P:innate immune response; C:membrane; C:cytosol; P:blood coagulation; C:F-actin capping protein complex; C:cortical cytoskeleton	PS00748 (ProSitePatterns);PS00749 (ProSitePatterns);PF01267 (Pfam);SSF90096 (SUPERFAMILY);PR00191 (PRINTS);Coil (Coils)	F-actin capping protein alpha subunit signature 1. (ProSitePatterns);F-actin capping protein alpha subunit signature 2. (ProSitePatterns);F-actin capping protein alpha subunit (Pfam);F-actin capping protein alpha subunit signature (PRINTS)	IPR017865 (ProSitePatterns);IPR002189 (Pfam);IPR037282 (SUPERFAMILY);IPR002189 (PRINTS)
264	12364	P07195	LDHB_HUMAN	13.97	6	2	2		36639	L-lactate dehydrogenase B chain OS=Homo sapiens OX=9606 GN=LDHB PE=1 SV=2	1370000	111000	111000	1030000	2400000	2780000	794000	2070000	LDHB;HEL-S-281;LDH-B;LDH-H;LDHBD;TRG-5	9606.ENSP00000229319	hsa:3945	PF02866;PF00056	carbohydrate metabolic process [GO:0005975]; lactate metabolic process [GO:0006089]; NAD metabolic process [GO:0019674]; pyruvate metabolic process [GO:0006090]	cytoplasm [GO:0005737]; cytosol [GO:0005829]; extracellular exosome [GO:0070062]; membrane [GO:0016020]; membrane raft [GO:0045121]; mitochondrion [GO:0005739]; myelin sheath [GO:0043209]	identical protein binding [GO:0042802]; kinase binding [GO:0019900]; L-lactate dehydrogenase activity [GO:0004459]; NAD binding [GO:0051287]	Itself; Q93050; P00338-3; Q5S007; P50542; P38340; P54274			1.1.1.27	R-HSA-70268	P07195			110137				P07195	P07195		IPR001557;IPR011304;IPR018177;IPR022383;IPR001236;IPR015955;IPR036291		PS00064	lactate dehydrogenase B	P:GO:0006094; F:GO:0042802; C:GO:0043209; P:GO:0006096; P:GO:0006089; P:GO:0006534; C:GO:0070062; F:GO:0004459; F:GO:0051287; C:GO:0005739; C:GO:0045121; P:GO:0019674; C:GO:0005829; P:GO:0055114; F:GO:0019900	P:gluconeogenesis; F:identical protein binding; C:myelin sheath; P:glycolytic process; P:lactate metabolic process; P:cysteine metabolic process; C:extracellular exosome; F:L-lactate dehydrogenase activity; F:NAD binding; C:mitochondrion; C:membrane raft; P:NAD metabolic process; C:cytosol; P:oxidation-reduction process; F:kinase binding	MF_00488 (Hamap);PF00056 (Pfam);PR00086 (PRINTS);cd05293 (CDD);PF02866 (Pfam);SSF56327 (SUPERFAMILY);PS00064 (ProSitePatterns);SSF51735 (SUPERFAMILY);G3DSA:3.40.50.720 (Gene3D);G3DSA:3.90.110.10 (Gene3D);PIRSF000102 (PIRSF);TIGR01771 (TIGRFAM)	L-lactate dehydrogenase [ldh]. (Hamap);lactate/malate dehydrogenase, NAD binding domain (Pfam);L-lactate dehydrogenase signature (PRINTS);LDH_1 (CDD);lactate/malate dehydrogenase, alpha/beta C-terminal domain (Pfam);L-lactate dehydrogenase active site. (ProSitePatterns);L-LDH-NAD: L-lactate dehydrogenase (TIGRFAM)	IPR011304 (Hamap);IPR001236 (Pfam);IPR001557 (PRINTS);IPR022383 (Pfam);IPR015955 (SUPERFAMILY);IPR018177 (ProSitePatterns);IPR036291 (SUPERFAMILY);IPR015955 (Gene3D);IPR001557 (PIRSF);IPR011304 (TIGRFAM)
265	16551	P62258	1433E_HUMAN	8.87	7	2	1	Acetylation (Protein N-term)	29174	14-3-3 protein epsilon OS=Homo sapiens OX=9606 GN=YWHAE PE=1 SV=1	84800	0	101000	650000	377000	429000	93100	485000	YWHAE;14-3-3E;HEL2;KCIP-1;MDCR;MDS	9606.ENSP00000264335	hsa:7531	PF00244	cellular response to heat [GO:0034605]; cerebral cortex development [GO:0021987]; ciliary basal body-plasma membrane docking [GO:0097711]; G2/M transition of mitotic cell cycle [GO:0000086]; hippocampus development [GO:0021766]; hippo signaling [GO:0035329]; intracellular signal transduction [GO:0035556]; MAPK cascade [GO:0000165]; membrane organization [GO:0061024]; membrane repolarization durin…	axon [GO:0030424]; central region of growth cone [GO:0090724]; cytoplasm [GO:0005737]; cytoplasmic vesicle membrane [GO:0030659]; cytosol [GO:0005829]; extracellular exosome [GO:0070062]; focal adhesion [GO:0005925]; kinesin complex [GO:0005871]; melanosome [GO:0042470]; membrane [GO:0016020]; mitochondrion [GO:0005739]; nucleus [GO:0005634]	cadherin binding [GO:0045296]; calcium channel regulator activity [GO:0005246]; enzyme binding [GO:0019899]; histone deacetylase binding [GO:0042826]; identical protein binding [GO:0042802]; ion channel binding [GO:0044325]; MHC class II protein complex binding [GO:0023026]; phosphoprotein binding [GO:0051219]; phosphoserine residue binding [GO:0050815]; potassium channel regulator activity [GO:0…	Itself; O92972; Q96AP0; Q08981; O14727; P10398; P54253; O00257-3; Q9Y3M2; Q86Z20; P30304; P30305; P30305-2; O94921; P61962; Q13627; Q51451; Q9UKT5; P56524; Q9UQL6; P08069; Q9NRR6; P35568; Q14678-2; Q5S007; Q13233; Q9Y2U5; Q99759; O15151; P58340; O35244; Q96QF0; P04049; P61588; Q99469; Q9GZV5; P46937; Q06251; P31946; P61981; P27348; P63104				R-HSA-111447;R-HSA-1445148;R-HSA-2028269;R-HSA-205025;R-HSA-2565942;R-HSA-3371453;R-HSA-3371511;R-HSA-380259;R-HSA-380270;R-HSA-380284;R-HSA-380320;R-HSA-5620912;R-HSA-5625740;R-HSA-5628897;R-HSA-75035;R-HSA-8854518;R-HSA-8862803;R-HSA-8876198		P62258	P62258	113363	P62258	DIP-36676N	P62258	P62258	P62258		IPR000308;IPR023409;IPR036815;IPR023410	PTHR18860	PS00796;PS00797	14-3-3 epsilon	P:GO:0086013; P:GO:1900034; P:GO:0060306; C:GO:0000118; C:GO:0005871; P:GO:0001764; P:GO:1902309; C:GO:0070062; P:GO:0000086; C:GO:0005925; F:GO:0046982; P:GO:0043154; P:GO:0016032; C:GO:0005829; F:GO:0050815; C:GO:0030424; F:GO:0019904; F:GO:0042826; P:GO:1900740; P:GO:0003064; P:GO:0021766; P:GO:0021987; P:GO:1901016; F:GO:0023026; F:GO:0004497; F:GO:0044325; P:GO:0021762; F:GO:0003723; F:GO:00…	P:membrane repolarization during cardiac muscle cell action potential; P:regulation of cellular response to heat; P:regulation of membrane repolarization; C:histone deacetylase complex; C:kinesin complex; P:neuron migration; P:negative regulation of peptidyl-serine dephosphorylation; C:extracellular exosome; P:G2/M transition of mitotic cell cycle; C:focal adhesion; F:protein heterodimerization a…	G3DSA:1.20.190.20 (Gene3D);cd10020 (CDD);PF00244 (Pfam);mobidb-lite (MobiDBLite);PS00796 (ProSitePatterns);PIRSF000868 (PIRSF);PR00305 (PRINTS);SSF48445 (SUPERFAMILY);SM00101 (SMART);PS00797 (ProSitePatterns)	14-3-3_epsilon (CDD);14-3-3 protein (Pfam);consensus disorder prediction (MobiDBLite);14-3-3 proteins signature 1. (ProSitePatterns);14-3-3 protein zeta signature (PRINTS);14-3-3 proteins signature 2. (ProSitePatterns)	IPR036815 (Gene3D);IPR023410 (Pfam);IPR023409 (ProSitePatterns);IPR000308 (PIRSF);IPR000308 (PRINTS);IPR036815 (SUPERFAMILY);IPR023410 (SMART)
266	540	Q01469	FABP5_HUMAN	2.56	7	1	1	Acetylation (Protein N-term)	15164	Fatty acid-binding protein 5 OS=Homo sapiens OX=9606 GN=FABP5 PE=1 SV=3	448000	92400	744000	936000	833000	1060000	428000	943000	FABP5;E-FABP;EFABP;KFABP;PA-FABP;PAFABP	9606.ENSP00000297258	hsa:2171	PF00061	epidermis development [GO:0008544]; lipid metabolic process [GO:0006629]; neutrophil degranulation [GO:0043312]; triglyceride catabolic process [GO:0019433]	azurophil granule lumen [GO:0035578]; cytoplasm [GO:0005737]; cytosol [GO:0005829]; extracellular exosome [GO:0070062]; extracellular region [GO:0005576]; nucleoplasm [GO:0005654]; plasma membrane [GO:0005886]; secretory granule membrane [GO:0030667]	fatty acid binding [GO:0005504]; lipid binding [GO:0008289]		TISSUE SPECIFICITY: Keratinocytes; highly expressed in psoriatic skin.			R-HSA-163560;R-HSA-5362517;R-HSA-6798695				108469				Q01469			IPR012674;IPR000463;IPR031259;IPR000566	PTHR11955	PS00214	fatty acid-binding epidermal	C:GO:0070062; F:GO:0005504; F:GO:0005515; P:GO:0008544; P:GO:0009611; C:GO:0005829; P:GO:0015758; P:GO:0019433; P:GO:0006006; P:GO:0006656; F:GO:0005215; C:GO:0005654	C:extracellular exosome; F:fatty acid binding; F:protein binding; P:epidermis development; P:response to wounding; C:cytosol; P:glucose transport; P:triglyceride catabolic process; P:glucose metabolic process; P:phosphatidylcholine biosynthetic process; F:transporter activity; C:nucleoplasm	PS00214 (ProSitePatterns);PR00178 (PRINTS);G3DSA:2.40.128.20 (Gene3D);SSF50814 (SUPERFAMILY);PF00061 (Pfam)	Cytosolic fatty-acid binding proteins signature. (ProSitePatterns);Fatty acid-binding protein signature (PRINTS);Lipocalin / cytosolic fatty-acid binding protein family (Pfam)	IPR000463 (ProSitePatterns);IPR000463 (PRINTS);IPR012674 (Gene3D);IPR012674 (SUPERFAMILY);IPR000566 (Pfam)
267	12265	P33241	LSP1_HUMAN	1.41	7	2	2		37192	Lymphocyte-specific protein 1 OS=Homo sapiens OX=9606 GN=LSP1 PE=1 SV=1	3890000	36800	0	2680000	0	0	3930000	2680000	LSP1;WP34;pp52	9606.ENSP00000308383	hsa:4046	PF02029	cellular defense response [GO:0006968]	actin cytoskeleton [GO:0015629]; extracellular exosome [GO:0070062]; membrane [GO:0016020]; plasma membrane [GO:0005886]	actin binding [GO:0003779]; signal transducer activity [GO:0004871]		TISSUE SPECIFICITY: Activated T-lymphocytes.					P33241	P33241	110224				P33241	P33241		IPR006018;IPR002211	PTHR18949		lymphocyte-specific 1 isoform X2	P:GO:0006935; P:GO:0006968; C:GO:0070062; F:GO:0003779; P:GO:0006928; P:GO:0007165; C:GO:0015629; F:GO:0004871; C:GO:0005886	P:chemotaxis; P:cellular defense response; C:extracellular exosome; F:actin binding; P:movement of cell or subcellular component; P:signal transduction; C:actin cytoskeleton; F:signal transducer activity; C:plasma membrane	mobidb-lite (MobiDBLite);PF02029 (Pfam);PR01083 (PRINTS)	consensus disorder prediction (MobiDBLite);Caldesmon (Pfam);Lymphocyte-specific protein signature (PRINTS)	IPR006018 (Pfam);IPR002211 (PRINTS)
268	679	P62805	H4_HUMAN	2.4	10	1	1		11367	Histone H4 OS=Homo sapiens OX=9606 GN=HIST1H4A PE=1 SV=2	224000	354000	270000	435000	267000	793000	414000	602000	HIST1H4A;H4/A;H4FA;;HIST1H4B;H4/I;H4FI;HIST1H4C;H4/G;H4FG;HIST1H4D;H4/B;H4FB;HIST1H4E;H4/J;H4FJ;HIST1H4F;H4/C;H4FC;HIST1H4H;H4/H;H4FH;HIST1H4I;H4/M;H4FM;HIST1H4J;H4/E;H4FE;HIST1H4K;H4/D;H4FD;HIST1H4L;H4/K;H4FK;HIST2H4A;H4/N;H4F2;H4FN;HIST2H4;HIST2H4B;H4/O;H4FO;HIST4H4;H4/o	9606.ENSP00000367034	hsa:554313	PF15511	beta-catenin-TCF complex assembly [GO:1904837]; cellular protein metabolic process [GO:0044267]; CENP-A containing nucleosome assembly [GO:0034080]; chromatin silencing at rDNA [GO:0000183]; DNA replication-dependent nucleosome assembly [GO:0006335]; DNA replication-independent nucleosome assembly [GO:0006336]; DNA-templated transcription, initiation [GO:0006352]; double-strand break repair via n…	extracellular exosome [GO:0070062]; extracellular matrix [GO:0031012]; extracellular region [GO:0005576]; membrane [GO:0016020]; nuclear chromosome [GO:0000228]; nuclear chromosome, telomeric region [GO:0000784]; nuclear nucleosome [GO:0000788]; nucleoplasm [GO:0005654]; nucleosome [GO:0000786]; nucleus [GO:0005634]; protein complex [GO:0043234]	DNA binding [GO:0003677]; histone binding [GO:0042393]; protein domain specific binding [GO:0019904]; protein heterodimerization activity [GO:0046982]; RNA binding [GO:0003723]	P35609; Q9Y294; Q12830; Q12830-4; P25440; O60885-1; P55201; P49450; P49450-1; Q96DZ9-2; Q9NQ92; Q92793; P45481; P84243; O14929; Q13547; P68431; Q71DI3; Q16695; Q9H9V9; O75164; Q9NQR1; Q9Y468; P49736; P25205; P33992; Q86UY6-1; Q9BVI0; A8MW92; Q99873; O14744; Q582G4; Q16576; Q14684-1; P38890; Q9VK33; Q8IUQ4; O60264; Q04724; Q12888; Q12888-1; P63104				R-HSA-1221632;R-HSA-171306;R-HSA-201722;R-HSA-212300;R-HSA-2299718;R-HSA-2559580;R-HSA-2559582;R-HSA-2559586;R-HSA-3214815;R-HSA-3214841;R-HSA-3214842;R-HSA-3214847;R-HSA-3214858;R-HSA-427359;R-HSA-427389;R-HSA-427413;R-HSA-4551638;R-HSA-5250924;R-HSA-5334118;R-HSA-5578749;R-HSA-5617472;R-HSA-5625886;R-HSA-5693565;R-HSA-5693571;R-HSA-5693607;R-HSA-606279;R-HSA-69473;R-HSA-73728;R-HSA-73777;R-HSA-…			P62805	113899;113955;113956;113957;113958;113959;113960;113961;113962;113963;113964;113966;125732;299853	P62805	DIP-33079N		P62805	P62805	cd00076	IPR035425;IPR009072;IPR001951;IPR019809;IPR004823		PS00047	histone H4-like	C:GO:0005634; F:GO:0003677; F:GO:0046982; P:GO:0006352; C:GO:0000786; P:GO:0006334	C:nucleus; F:DNA binding; F:protein heterodimerization activity; P:DNA-templated transcription, initiation; C:nucleosome; P:nucleosome assembly	SM00803 (SMART);G3DSA:1.10.20.10 (Gene3D);PS00047 (ProSitePatterns);cd00076 (CDD);SM00417 (SMART);PF15511 (Pfam);PR00623 (PRINTS);mobidb-lite (MobiDBLite);SSF47113 (SUPERFAMILY)	Histone H4 signature. (ProSitePatterns);H4 (CDD);Centromere kinetochore component CENP-T histone fold (Pfam);Histone H4 signature (PRINTS);consensus disorder prediction (MobiDBLite)	IPR004823 (SMART);IPR019809 (ProSitePatterns);IPR001951 (CDD);IPR001951 (SMART);IPR035425 (Pfam);IPR001951 (PRINTS);IPR009072 (SUPERFAMILY)
269	29834	Q5T750	XP32_HUMAN	8.33	4	2	2		26238	Skin-specific protein 32 OS=Homo sapiens OX=9606 GN=XP32 PE=1 SV=1	117000	18100	351000	262000	598000	375000	162000	412000	XP32;C1orf68;LEP7	9606.ENSP00000354769	hsa:100129271		epidermis development [GO:0008544]; keratinocyte differentiation [GO:0030216]; peptide cross-linking [GO:0018149]	cornified envelope [GO:0001533]; cytoplasm [GO:0005737]; extracellular exosome [GO:0070062]	structural molecule activity [GO:0005198]		TISSUE SPECIFICITY: Expressed at high levels in normal and psoriatic skin, but not in normal keratinocytes, A-431 cells, or any of the other cell lines or tissues tested. {ECO:0000269|PubMed:9344646}.							139295				Q5T750			IPR026078;IPR026075	PTHR23263;PTHR23263:SF4		skin-specific 32	P:GO:0030216; C:GO:0001533; C:GO:0070062; C:GO:0005737; F:GO:0005198; P:GO:0018149	P:keratinocyte differentiation; C:cornified envelope; C:extracellular exosome; C:cytoplasm; F:structural molecule activity; P:peptide cross-linking	PR00021 (PRINTS)	Small proline-rich protein signature (PRINTS)
271	781	Q9UMN6	KMT2B_HUMAN	1.33	0	1	1		293513	Histone-lysine N-methyltransferase 2B OS=Homo sapiens OX=9606 GN=KMT2B PE=1 SV=1	260000	974000	2290000	319000	539000	1390000	1170000	748000	KMT2B;HRX2;KIAA0304;MLL2;MLL4;TRX2;WBP7;CXXC10;MLL1B;WBP-7	9606.ENSP00000222270	hsa:9757	PF05965;PF05964;PF00628;PF00856;PF02008	chromatin-mediated maintenance of transcription [GO:0048096]; gene silencing [GO:0016458]; histone H3-K4 methylation [GO:0051568]; histone H3-K4 trimethylation [GO:0080182]; memory [GO:0007613]; oocyte differentiation [GO:0009994]; ovarian follicle development [GO:0001541]; ovulation [GO:0030728]; regulation of histone H3-K4 methylation [GO:0051569]; regulation of megakaryocyte differentiation [G…	histone methyltransferase complex [GO:0035097]; nucleoplasm [GO:0005654]; nucleus [GO:0005634]	DNA binding [GO:0003677]; DNA binding transcription factor activity [GO:0003700]; histone-lysine N-methyltransferase activity [GO:0018024]; histone methyltransferase activity (H3-K4 specific) [GO:0042800]; zinc ion binding [GO:0008270]	Q9UBL3-3; P16333; Q14686; P61964	TISSUE SPECIFICITY: Widely expressed. Highest levels in testis. Also found in brain with higher expression in the cerebellum than in any other region, bone marrow, heart, muscle, kidney, placenta, spleen, thymus, prostate, ovary, intestine, colon, peripheral blood lymphocytes and pancreas. Often amplified in pancreatic carcinomas. {ECO:0000269|PubMed:27992417}.			R-HSA-3214841;R-HSA-8936459				115104	Q9UMN6	DIP-34598N	Q9UMN6	Q9UMN6	Q9UMN6		IPR036427;IPR034732;IPR003889;IPR003888;IPR016569;IPR003616;IPR001214;IPR002857;IPR011011;IPR001965;IPR019787;IPR013083		PS51805;PS51543;PS51542;PS50868;PS50280;PS51058;PS01359;PS50016	histone-lysine N-methyltransferase 2B isoform X2	F:GO:0042800; P:GO:0016458; P:GO:0080182; F:GO:0008270; C:GO:0035097; P:GO:0009994; P:GO:0006355; P:GO:0007613; P:GO:0001541; C:GO:0005667; F:GO:0003677; F:GO:0003700; F:GO:0005515; P:GO:0030728; P:GO:0048096; P:GO:0051569	F:histone methyltransferase activity (H3-K4 specific); P:gene silencing; P:histone H3-K4 trimethylation; F:zinc ion binding; C:histone methyltransferase complex; P:oocyte differentiation; P:regulation of transcription, DNA-templated; P:memory; P:ovarian follicle development; C:transcription factor complex; F:DNA binding; F:transcription factor activity, sequence-specific DNA binding; F:protein bi…	PIRSF010354 (PIRSF);cd15593 (CDD);mobidb-lite (MobiDBLite);G3DSA:2.170.270.10 (Gene3D);PF02008 (Pfam);SSF57903 (SUPERFAMILY);G3DSA:3.30.40.10 (Gene3D);PS51805 (ProSiteProfiles);SM00541 (SMART);SSF82199 (SUPERFAMILY);Coil (Coils);PF00628 (Pfam);cd15694 (CDD);cd15591 (CDD);SM00249 (SMART);PS51058 (ProSiteProfiles);cd05493 (CDD);PS51542 (ProSiteProfiles);PS51543 (ProSiteProfiles);PF05964 (Pfam);PS50…	PHD3_KMT2B (CDD);consensus disorder prediction (MobiDBLite);CXXC zinc finger domain (Pfam);Extended PHD (ePHD) domain profile. (ProSiteProfiles);PHD-finger (Pfam);ePHD_KMT2B (CDD);PHD2_KMT2B (CDD);Zinc finger CXXC-type profile. (ProSiteProfiles);Bromo_ALL-1 (CDD);FYR domain FYRN motif profile. (ProSiteProfiles);FYR domain FYRC motif profile. (ProSiteProfiles);F/Y-rich N-terminus (Pfam);Post-SET d…	IPR016569 (PIRSF);IPR002857 (Pfam);IPR011011 (SUPERFAMILY);IPR013083 (Gene3D);IPR034732 (ProSiteProfiles);IPR003888 (SMART);IPR019787 (Pfam);IPR001965 (SMART);IPR002857 (ProSiteProfiles);IPR003888 (ProSiteProfiles);IPR003889 (ProSiteProfiles);IPR003888 (Pfam);IPR003616 (ProSiteProfiles);IPR019787 (ProSiteProfiles);IPR001214 (ProSiteProfiles);IPR001214 (SMART);IPR001214 (Pfam);IPR003616 (SMART);IP…
272	8185	P02545	LMNA_HUMAN	9.35	4	2	2		74140	Prelamin-A/C OS=Homo sapiens OX=9606 GN=LMNA PE=1 SV=1	0	0	458000	1370000	0	143000	458000	954000	LMNA;LMN1;CDCD1;CDDC;CMD1A;CMT2B1;EMD2;FPL;FPLD;FPLD2;HGPS;IDC;LDP1;LFP;LGMD1B;LMNC;LMNL1;PRO1	9606.ENSP00000357283	hsa:4000	PF00038;PF00932	cellular protein localization [GO:0034613]; cellular response to hypoxia [GO:0071456]; establishment or maintenance of microtubule cytoskeleton polarity [GO:0030951]; IRE1-mediated unfolded protein response [GO:0036498]; mitotic nuclear envelope disassembly [GO:0007077]; mitotic nuclear envelope reassembly [GO:0007084]; muscle organ development [GO:0007517]; negative regulation of cardiac muscle …	cytosol [GO:0005829]; extracellular matrix [GO:0031012]; intermediate filament [GO:0005882]; lamin filament [GO:0005638]; nuclear envelope [GO:0005635]; nuclear lamina [GO:0005652]; nuclear membrane [GO:0031965]; nuclear speck [GO:0016607]; nucleoplasm [GO:0005654]; nucleus [GO:0005634]; perinuclear region of cytoplasm [GO:0048471]	identical protein binding [GO:0042802]; structural molecule activity [GO:0005198]	P18054; Q9UII6; P16104; Q71DI3; P60409; P20700; P10215; P10218; Q96RG2; Q9UH99; Q8N0S2; P63104; O75844	TISSUE SPECIFICITY: In the arteries, prelamin-A/C accumulation is not observed in young healthy vessels but is prevalent in medial vascular smooth muscle cells (VSMCs) from aged individuals and in atherosclerotic lesions, where it often colocalizes with senescent and degenerate VSMCs. Prelamin-A/C expression increases with age and disease. In normal aging, the accumulation of prelamin-A/C is caus…			R-HSA-1221632;R-HSA-2993913;R-HSA-2995383;R-HSA-352238;R-HSA-381038;R-HSA-4419969;R-HSA-6802952;R-HSA-8862803			P02545	110186	P02545	DIP-32948N;DIP-58162N		P02545	P02545		IPR001664;IPR018039;IPR001322;IPR036415	PTHR23239	PS00226;PS51842;PS51841	lamin	P:GO:0036498; P:GO:0007077; C:GO:0016607; P:GO:1904178; F:GO:0005198; P:GO:0045669; P:GO:0009612; C:GO:0005829; P:GO:0071456; P:GO:0007084; P:GO:0090201; P:GO:0007283; P:GO:0090343; F:GO:0008157; P:GO:0007517; C:GO:0031965; C:GO:0048471; C:GO:0005638; C:GO:0016363; P:GO:2001237; P:GO:0055015; P:GO:0030334; P:GO:0035105; P:GO:1900180; P:GO:0030951	P:IRE1-mediated unfolded protein response; P:mitotic nuclear envelope disassembly; C:nuclear speck; P:negative regulation of adipose tissue development; F:structural molecule activity; P:positive regulation of osteoblast differentiation; P:response to mechanical stimulus; C:cytosol; P:cellular response to hypoxia; P:mitotic nuclear envelope reassembly; P:negative regulation of release of cytochro…	SSF74853 (SUPERFAMILY);G3DSA:2.60.40.1260 (Gene3D);mobidb-lite (MobiDBLite);G3DSA:1.20.5.340 (Gene3D);SSF64593 (SUPERFAMILY);PF00932 (Pfam);SM01391 (SMART);Coil (Coils);G3DSA:1.20.5.170 (Gene3D);PF00038 (Pfam);PS00226 (ProSitePatterns);SSF90257 (SUPERFAMILY)	consensus disorder prediction (MobiDBLite);Lamin Tail Domain (Pfam);Intermediate filament protein (Pfam);Intermediate filaments signature. (ProSitePatterns)	IPR036415 (SUPERFAMILY);IPR036415 (Gene3D);IPR001322 (Pfam);IPR001664 (SMART);IPR001664 (Pfam);IPR018039 (ProSitePatterns)
273	16511	H7C144	H7C144_HUMAN	7.12	8	3	1		39002	Alpha-actinin-4 (Fragment) OS=Homo sapiens OX=9606 GN=ACTN4 PE=1 SV=1	0	55900	127000	151000	572000	360000	91400	361000	ACTN4;ACTININ-4;FSGS;FSGS1		hsa:81	PF13499;PF08726;PF00435		cytosol [GO:0005829]; nuclear body [GO:0016604]	calcium ion binding [GO:0005509]															cd00051	IPR029637;IPR011992;IPR014837;IPR002048;IPR002017	PTHR43947:SF7	PS50222	alpha-actinin-4 isoform X4	F:GO:0005515; F:GO:0005509	F:protein binding; F:calcium ion binding	PF00435 (Pfam);G3DSA:1.20.58.60 (Gene3D);SSF46966 (SUPERFAMILY);PS50222 (ProSiteProfiles);cd00176 (CDD);SM01184 (SMART);PF08726 (Pfam);SM00054 (SMART);PF13499 (Pfam);SSF47473 (SUPERFAMILY);G3DSA:1.10.238.10 (Gene3D);cd00051 (CDD)	Spectrin repeat (Pfam);EF-hand calcium-binding domain profile. (ProSiteProfiles);SPEC (CDD);Ca2+ insensitive EF hand (Pfam);EF-hand domain pair (Pfam);EFh (CDD)	IPR002017 (Pfam);IPR002048 (ProSiteProfiles);IPR014837 (Pfam);IPR002048 (SMART);IPR002048 (Pfam);IPR011992 (SUPERFAMILY);IPR002048 (CDD)
275	16448	Q6P452	Q6P452_HUMAN	8.93	2	1	1		33552	Annexin OS=Homo sapiens OX=9606 GN=ANXA4 PE=1 SV=1	0	234000	0	4770000	0	0	234000	4770000	ANXA4;ANX4;HEL-S-274;P32.5;PAP-II;PIG28;PP4-X;ZAP36		hsa:307	PF00191	negative regulation of coagulation [GO:0050819]		calcium-dependent phospholipid binding [GO:0005544]; calcium ion binding [GO:0005509]													Q6P452			IPR001464;IPR018502;IPR018252;IPR037104;IPR002391;IPR002392	PTHR10502:SF28	PS00223	Annexin A4	F:GO:0042802; P:GO:2000483; P:GO:0032088; P:GO:0050819; F:GO:0048306; C:GO:0005886; C:GO:0009986; F:GO:0005544; P:GO:0006357; F:GO:0051059; P:GO:0030855; C:GO:0005667; C:GO:0031965; C:GO:0048471; C:GO:0070062; P:GO:0007219; C:GO:0012506; F:GO:0005509; P:GO:0043066; F:GO:0004859	F:identical protein binding; P:negative regulation of interleukin-8 secretion; P:negative regulation of NF-kappaB transcription factor activity; P:negative regulation of coagulation; F:calcium-dependent protein binding; C:plasma membrane; C:cell surface; F:calcium-dependent phospholipid binding; P:regulation of transcription from RNA polymerase II promoter; F:NF-kappaB binding; P:epithelial cell …	SSF47874 (SUPERFAMILY);G3DSA:1.10.220.10 (Gene3D);PR00196 (PRINTS);PR00201 (PRINTS);SM00335 (SMART);PS00223 (ProSitePatterns);PF00191 (Pfam)	Annexin family signature (PRINTS);Annexin type V signature (PRINTS);Annexins repeated domain signature. (ProSitePatterns);Annexin (Pfam)	IPR037104 (Gene3D);IPR001464 (PRINTS);IPR002392 (PRINTS);IPR018502 (SMART);IPR018252 (ProSitePatterns);IPR018502 (Pfam)
277	16653	P62826	RAN_HUMAN	3.49	8	2	2		24423	GTP-binding nuclear protein Ran OS=Homo sapiens OX=9606 GN=RAN PE=1 SV=3	421000	195000	249000	520000	243000	857000	474000	681000	RAN;ARA24;OK/SW-cl.81;Gsp1;TC4	9606.ENSP00000376176	hsa:5901	PF00071	actin cytoskeleton organization [GO:0030036]; androgen receptor signaling pathway [GO:0030521]; cell division [GO:0051301]; cellular protein complex localization [GO:0034629]; cellular response to mineralocorticoid stimulus [GO:0071389]; DNA metabolic process [GO:0006259]; GTP metabolic process [GO:0046039]; hippocampus development [GO:0021766]; intracellular transport of virus [GO:0075733]; miRN…	centriole [GO:0005814]; cytoplasm [GO:0005737]; cytosol [GO:0005829]; extracellular exosome [GO:0070062]; extracellular matrix [GO:0031012]; host cell [GO:0043657]; male germ cell nucleus [GO:0001673]; manchette [GO:0002177]; melanosome [GO:0042470]; membrane [GO:0016020]; midbody [GO:0030496]; nuclear envelope [GO:0005635]; nuclear pore [GO:0005643]; nucleolus [GO:0005730]; nucleoplasm [GO:00056…	androgen receptor binding [GO:0050681]; cadherin binding [GO:0045296]; chromatin binding [GO:0003682]; dynein intermediate chain binding [GO:0045505]; GDP binding [GO:0019003]; GTPase activity [GO:0003924]; GTP binding [GO:0005525]; importin-alpha family protein binding [GO:0061676]; magnesium ion binding [GO:0000287]; protein complex binding [GO:0032403]; protein domain specific binding [GO:0019…	P03254; Q8WVL7; O15392; O94829; P49791; P61970; Q8WUF5; P43487; P18754; Q13625; Q99986; Q86Y07-1; Q86Y07-5; Q6P5F9	TISSUE SPECIFICITY: Expressed in a variety of tissues. {ECO:0000269|PubMed:2108320}.			R-HSA-165054;R-HSA-1655829;R-HSA-168333;R-HSA-180746;R-HSA-203927;R-HSA-5578749;R-HSA-6784531		P62826	P62826	111837	P62826	DIP-5929N		P62826	P62826		IPR027417;IPR002041;IPR005225;IPR001806	PTHR24071	PS51418	GTP-binding nuclear Ran	P:GO:0032092; P:GO:0007052; P:GO:0035281; C:GO:0001673; C:GO:0005667; P:GO:0034629; P:GO:0075733; P:GO:0045893; F:GO:0003924; P:GO:0000060; F:GO:0019003; C:GO:0005829; F:GO:0070883; C:GO:0036126; F:GO:0032403; F:GO:0019904; C:GO:0090543; P:GO:0007264; P:GO:0006259; C:GO:0000785; C:GO:0002177; C:GO:0005643; F:GO:0050681; C:GO:0005913; C:GO:0042470; P:GO:0006409; P:GO:1902570; F:GO:0008320; F:GO:00…	P:positive regulation of protein binding; P:mitotic spindle organization; P:pre-miRNA export from nucleus; C:male germ cell nucleus; C:transcription factor complex; P:cellular protein complex localization; P:intracellular transport of virus; P:positive regulation of transcription, DNA-templated; F:GTPase activity; P:protein import into nucleus, translocation; F:GDP binding; C:cytosol; F:pre-miRNA…	TIGR00231 (TIGRFAM);SM00173 (SMART);SM00176 (SMART);PR00627 (PRINTS);SSF52540 (SUPERFAMILY);PS51418 (ProSiteProfiles);G3DSA:3.40.50.300 (Gene3D);SM00175 (SMART);cd00877 (CDD);PF00071 (Pfam);G3DSA:3.30.70.1390 (Gene3D);SM00174 (SMART)	small_GTP: small GTP-binding protein domain (TIGRFAM);GTP-binding nuclear protein Ran/Tc4 family signature (PRINTS);small GTPase Ran family profile. (ProSiteProfiles);Ran (CDD);Ras family (Pfam)	IPR005225 (TIGRFAM);IPR002041 (PRINTS);IPR027417 (SUPERFAMILY);IPR002041 (ProSiteProfiles);IPR001806 (Pfam)
278	8086	F8W6I7	F8W6I7_HUMAN	8.21	6	1	1		33155	Heterogeneous nuclear ribonucleoprotein A1 OS=Homo sapiens OX=9606 GN=HNRNPA1 PE=1 SV=2	360000	0	244000	1990000	979000	1210000	302000	1390000	HNRNPA1;HNRNPA1L2		hsa:144983	PF11627;PF00076		nucleoplasm [GO:0005654]	RNA binding [GO:0003723]															cd12761;cd12580	IPR021662;IPR034845;IPR034803;IPR012677;IPR035979;IPR000504		PS50102	heterogeneous nuclear ribonucleo A1 isoform X2	F:GO:0061752; P:GO:0008543; P:GO:0051170; C:GO:0005654; F:GO:0003723; P:GO:0000398; F:GO:0000166; C:GO:0070062; F:GO:0005515; P:GO:0006405; C:GO:0071013; C:GO:0005737; C:GO:0016020; F:GO:0003727; P:GO:0016032; P:GO:0032212; C:GO:0019013; F:GO:0098505; P:GO:0032211; P:GO:0051028	F:telomeric repeat-containing RNA binding; P:fibroblast growth factor receptor signaling pathway; P:nuclear import; C:nucleoplasm; F:RNA binding; P:mRNA splicing, via spliceosome; F:nucleotide binding; C:extracellular exosome; F:protein binding; P:RNA export from nucleus; C:catalytic step 2 spliceosome; C:cytoplasm; C:membrane; F:single-stranded RNA binding; P:viral process; P:positive regulation…	cd12761 (CDD);SSF54928 (SUPERFAMILY);PF11627 (Pfam);PF00076 (Pfam);G3DSA:3.30.70.330 (Gene3D);cd12580 (CDD);mobidb-lite (MobiDBLite);PS50102 (ProSiteProfiles);SM00360 (SMART)	RRM1_hnRNPA1 (CDD);Nuclear factor hnRNPA1 (Pfam);RNA recognition motif. (a.k.a. RRM, RBD, or RNP domain) (Pfam);RRM2_hnRNPA1 (CDD);consensus disorder prediction (MobiDBLite);Eukaryotic RNA Recognition Motif (RRM) profile. (ProSiteProfiles)	IPR034845 (CDD);IPR035979 (SUPERFAMILY);IPR021662 (Pfam);IPR000504 (Pfam);IPR034803 (CDD);IPR000504 (ProSiteProfiles);IPR000504 (SMART)
280	12382	H0Y9Y4	H0Y9Y4_HUMAN	21.55	16	3	3		23528	40S ribosomal protein S3a (Fragment) OS=Homo sapiens OX=9606 GN=RPS3A PE=1 SV=1	743000	355000	0	1480000	1390000	1250000	708000	1370000	RPS3A;FTE1;MFTL;S3A		hsa:6189	PF01015	translation [GO:0006412]	cytosol [GO:0005829]; endoplasmic reticulum [GO:0005783]; nucleolus [GO:0005730]; ribosome [GO:0005840]	structural constituent of ribosome [GO:0003735]																IPR027500;IPR001593			40S ribosomal S3a	C:GO:0022627; P:GO:0006364; C:GO:0005730; P:GO:0006413; C:GO:0005654; F:GO:0003723; P:GO:0019083; C:GO:0070062; F:GO:0005515; P:GO:0006614; C:GO:0005925; F:GO:0003735; P:GO:0000184; P:GO:0043066; P:GO:0030154	C:cytosolic small ribosomal subunit; P:rRNA processing; C:nucleolus; P:translational initiation; C:nucleoplasm; F:RNA binding; P:viral transcription; C:extracellular exosome; F:protein binding; P:SRP-dependent cotranslational protein targeting to membrane; C:focal adhesion; F:structural constituent of ribosome; P:nuclear-transcribed mRNA catabolic process, nonsense-mediated decay; P:negative regu…	mobidb-lite (MobiDBLite);PF01015 (Pfam);MF_03122 (Hamap);SM01397 (SMART)	consensus disorder prediction (MobiDBLite);Ribosomal S3Ae family (Pfam);40S ribosomal protein S1 [RPS3A]. (Hamap)	IPR001593 (Pfam);IPR027500 (Hamap);IPR001593 (SMART)
282	508	B4DGY6	B4DGY6_HUMAN	13.93	11	2	2	Acetylation (Protein N-term)	24786	cDNA FLJ53039 highly similar to NEDD4 family-interacting protein 2 OS=Homo sapiens OX=9606 GN=NDFIP2 PE=1 SV=1	77500	716000	312000	206000	1890000	3080000	592000	2170000	NDFIP2;N4WBP5A		hsa:54602		metal ion transport [GO:0030001]; vacuolar transport [GO:0007034]	integral component of membrane [GO:0016021]																	IPR019325	PTHR13396		NEDD4 family-interacting 2	P:GO:0043123; C:GO:0000139; C:GO:0005783; P:GO:0007034; F:GO:0004871; P:GO:0051224; P:GO:0010629; C:GO:0048471; C:GO:0005739; C:GO:0016021; P:GO:0031398; P:GO:0032410; C:GO:0032585; P:GO:0030001; F:GO:0050699	P:positive regulation of I-kappaB kinase/NF-kappaB signaling; C:Golgi membrane; C:endoplasmic reticulum; P:vacuolar transport; F:signal transducer activity; P:negative regulation of protein transport; P:negative regulation of gene expression; C:perinuclear region of cytoplasm; C:mitochondrion; C:integral component of membrane; P:positive regulation of protein ubiquitination; P:negative regulation…	mobidb-lite (MobiDBLite)	consensus disorder prediction (MobiDBLite)
283	16462	P18124	RL7_HUMAN	21.86	12	2	2		29226	60S ribosomal protein L7 OS=Homo sapiens OX=9606 GN=RPL7 PE=1 SV=1	275000	0	0	2350000	51100	46800	275000	1620000	RPL7;L7;humL7-1	9606.ENSP00000339795	hsa:6129	PF00327;PF08079	cytoplasmic translation [GO:0002181]; maturation of LSU-rRNA from tricistronic rRNA transcript (SSU-rRNA, 5.8S rRNA, LSU-rRNA) [GO:0000463]; nuclear-transcribed mRNA catabolic process, nonsense-mediated decay [GO:0000184]; ribosomal large subunit biogenesis [GO:0042273]; rRNA processing [GO:0006364]; SRP-dependent cotranslational protein targeting to membrane [GO:0006614]; translation [GO:0006412…	cytoplasm [GO:0005737]; cytosol [GO:0005829]; cytosolic large ribosomal subunit [GO:0022625]; extracellular exosome [GO:0070062]; focal adhesion [GO:0005925]; intracellular ribonucleoprotein complex [GO:0030529]; membrane [GO:0016020]; nucleolus [GO:0005730]; nucleus [GO:0005634]	DNA binding [GO:0003677]; mRNA binding [GO:0003729]; protein homodimerization activity [GO:0042803]; RNA binding [GO:0003723]; structural constituent of ribosome [GO:0003735]	O00410; Q15843				R-HSA-156827;R-HSA-156902;R-HSA-1799339;R-HSA-192823;R-HSA-2408557;R-HSA-6791226;R-HSA-72689;R-HSA-72706;R-HSA-72764;R-HSA-9010553;R-HSA-975956;R-HSA-975957				112049	P18124			P18124	P18124	cd01657	IPR036919;IPR023106;IPR018038;IPR016082;IPR012988;IPR005998;IPR035808		PS00634	60S ribosomal L7	F:GO:0042803; P:GO:0002181; C:GO:0022625; C:GO:0005730; P:GO:0006413; C:GO:0005844; P:GO:0000463; P:GO:0019083; F:GO:0003677; C:GO:0070062; P:GO:0006614; C:GO:0005925; F:GO:0003735; P:GO:0000184; C:GO:0016020; F:GO:0003729	F:protein homodimerization activity; P:cytoplasmic translation; C:cytosolic large ribosomal subunit; C:nucleolus; P:translational initiation; C:polysome; P:maturation of LSU-rRNA from tricistronic rRNA transcript (SSU-rRNA, 5.8S rRNA, LSU-rRNA); P:viral transcription; F:DNA binding; C:extracellular exosome; P:SRP-dependent cotranslational protein targeting to membrane; C:focal adhesion; F:structu…	TIGR01310 (TIGRFAM);cd01657 (CDD);PF08079 (Pfam);Coil (Coils);SSF55129 (SUPERFAMILY);PF00327 (Pfam);PS00634 (ProSitePatterns);G3DSA:3.30.1390.20 (Gene3D)	uL30_euk: 60S ribosomal protein uL30 (TIGRFAM);Ribosomal_L7_archeal_euk (CDD);Ribosomal L30 N-terminal domain (Pfam);Ribosomal protein L30p/L7e (Pfam);Ribosomal protein L30 signature. (ProSitePatterns)	IPR005998 (TIGRFAM);IPR035808 (CDD);IPR012988 (Pfam);IPR036919 (SUPERFAMILY);IPR016082 (Pfam);IPR018038 (ProSitePatterns);IPR036919 (Gene3D)
284	29727	P61769	B2MG_HUMAN	29.99	13	2	2		13715	Beta-2-microglobulin OS=Homo sapiens OX=9606 GN=B2M PE=1 SV=1	490000	287000	0	1190000	1150000	4770000	778000	3240000	B2M;CDABP0092;HDCMA22P;IMD43	9606.ENSP00000452780	hsa:567	PF07654	antibacterial humoral response [GO:0019731]; antigen processing and presentation of endogenous peptide antigen via MHC class I [GO:0019885]; antigen processing and presentation of exogenous peptide antigen via MHC class I, TAP-dependent [GO:0002479]; antigen processing and presentation of exogenous peptide antigen via MHC class I, TAP-independent [GO:0002480]; antigen processing and presentation …	cytosol [GO:0005829]; early endosome lumen [GO:0031905]; early endosome membrane [GO:0031901]; endoplasmic reticulum lumen [GO:0005788]; ER to Golgi transport vesicle membrane [GO:0012507]; external side of plasma membrane [GO:0009897]; extracellular exosome [GO:0070062]; extracellular region [GO:0005576]; extracellular space [GO:0005615]; focal adhesion [GO:0005925]; Golgi apparatus [GO:0005794]…	identical protein binding [GO:0042802]	Itself; P06126; P29016; Q9BZW8; Q30201; P01892; P03989; Q95460-1; P12004				R-HSA-1236974;R-HSA-1236977;R-HSA-164940;R-HSA-198933;R-HSA-2172127;R-HSA-2424491;R-HSA-6798695;R-HSA-877300;R-HSA-977225;R-HSA-983170			P61769	107044		DIP-6055N		P61769	P61769		IPR015707;IPR007110;IPR036179;IPR013783;IPR003006;IPR003597	PTHR19944:SF62	PS50835;PS00290	beta-2-microglobulin precursor	P:GO:0055072; P:GO:1904434; C:GO:0009897; P:GO:0002480; P:GO:0002481; P:GO:1904437; C:GO:0000139; P:GO:0003254; P:GO:0071281; C:GO:0042612; C:GO:0005788; P:GO:0002479; C:GO:0070062; C:GO:0005925; P:GO:0010977; P:GO:0050690; F:GO:0001948; P:GO:0019885; P:GO:0048260; P:GO:0050830; F:GO:0042802; P:GO:0060333; P:GO:0050829; P:GO:0033077; P:GO:1903991; P:GO:1900121; P:GO:0044267; P:GO:0046686; P:GO:00…	P:iron ion homeostasis; P:positive regulation of ferrous iron binding; C:external side of plasma membrane; P:antigen processing and presentation of exogenous peptide antigen via MHC class I, TAP-independent; P:antigen processing and presentation of exogenous protein antigen via MHC class Ib, TAP-dependent; P:positive regulation of transferrin receptor binding; C:Golgi membrane; P:regulation of me…	G3DSA:2.60.40.10 (Gene3D);PS50835 (ProSiteProfiles);SM00407 (SMART);PF07654 (Pfam);cd05770 (CDD);SSF48726 (SUPERFAMILY);PS00290 (ProSitePatterns)	Ig-like domain profile. (ProSiteProfiles);Immunoglobulin C1-set domain (Pfam);IgC_beta2m (CDD);Immunoglobulins and major histocompatibility complex proteins signature. (ProSitePatterns)	IPR013783 (Gene3D);IPR007110 (ProSiteProfiles);IPR003597 (SMART);IPR003597 (Pfam);IPR036179 (SUPERFAMILY);IPR003006 (ProSitePatterns)
285	16726	Q96P63	SPB12_HUMAN	8.24	7	2	2		46276	Serpin B12 OS=Homo sapiens OX=9606 GN=SERPINB12 PE=1 SV=1	10300000	23600000	20500000	240000	478000	304000	18200000	341000	SERPINB12;YUKOPIN	9606.ENSP00000269491	hsa:89777	PF00079	hematopoietic progenitor cell differentiation [GO:0002244]; negative regulation of protein catabolic process [GO:0042177]; neutrophil degranulation [GO:0043312]	cytoplasm [GO:0005737]; extracellular exosome [GO:0070062]; extracellular space [GO:0005615]; ficolin-1-rich granule membrane [GO:0101003]; plasma membrane [GO:0005886]	enzyme binding [GO:0019899]; serine-type endopeptidase inhibitor activity [GO:0004867]		TISSUE SPECIFICITY: Expressed in many tissues, including brain, bone marrow, lymph node, heart, lung, liver, pancreas, testis, ovary, and intestine.			R-HSA-6798695				124597				Q96P63			IPR023795;IPR023796;IPR000215;IPR036186	PTHR11461	PS00284	serpin B12 isoform X2	C:GO:0005615; F:GO:0004867; C:GO:0070062; C:GO:0005737; P:GO:0042177; P:GO:0002244; F:GO:0019899	C:extracellular space; F:serine-type endopeptidase inhibitor activity; C:extracellular exosome; C:cytoplasm; P:negative regulation of protein catabolic process; P:hematopoietic progenitor cell differentiation; F:enzyme binding	G3DSA:2.30.39.10 (Gene3D);SSF56574 (SUPERFAMILY);G3DSA:3.30.497.10 (Gene3D);mobidb-lite (MobiDBLite);PS00284 (ProSitePatterns);cd02059 (CDD);SM00093 (SMART);PF00079 (Pfam)	consensus disorder prediction (MobiDBLite);Serpins signature. (ProSitePatterns);ovalbumin_like (CDD);Serpin (serine protease inhibitor) (Pfam)	IPR036186 (SUPERFAMILY);IPR023795 (ProSitePatterns);IPR023796 (SMART);IPR023796 (Pfam)
287	16460	O95994	AGR2_HUMAN	30.47	10	2	2	Oxidation (M)	19979	Anterior gradient protein 2 homolog OS=Homo sapiens OX=9606 GN=AGR2 PE=1 SV=1	310000	342000	154000	24800000	0	0	405000	24800000	AGR2;AG2;UNQ515/PRO1030;GOB-4;HAG-2;HEL-S-116;PDIA17;XAG-2	9606.ENSP00000391490	hsa:10551		cell differentiation [GO:0030154]; digestive tract morphogenesis [GO:0048546]; lung goblet cell differentiation [GO:0060480]; mucus secretion [GO:0070254]; negative regulation of cell death [GO:0060548]; positive regulation of cell-substrate adhesion [GO:0010811]; positive regulation of developmental growth [GO:0048639]; positive regulation of epidermal growth factor receptor signaling pathway [G…	endoplasmic reticulum [GO:0005783]; extracellular space [GO:0005615]; mitochondrion [GO:0005739]	dystroglycan binding [GO:0002162]; epidermal growth factor receptor binding [GO:0005154]; protein homodimerization activity [GO:0042803]	Q12140; Q8NEC5; P12104; Q12154; Q15323; Q02817; Q9H1M0; Q96HA1; Q01589; Q12118; Q9UMX0; Q9UMX0-2; Q9UHD9	TISSUE SPECIFICITY: Expressed strongly in trachea, lung, stomach, colon, prostate and small intestine. Expressed weakly in pituitary gland, salivary gland, mammary gland, bladder, appendix, ovary, fetal lung, uterus, pancreas, kidney, fetal kidney, testis, placenta, thyroid gland and in estrogen receptor (ER)-positive breast cancer cell lines. {ECO:0000269|PubMed:9790916}.							115802		DIP-48825N		O95994			IPR036249			anterior gradient 2 homolog	F:GO:0042803; P:GO:0060480; P:GO:0090004; F:GO:0005154; P:GO:0045742; F:GO:0002162; P:GO:0060548; P:GO:1903899; C:GO:0005783; P:GO:0048546; P:GO:1903896; P:GO:0048639; C:GO:0005615; P:GO:0070254; P:GO:0010628; C:GO:0005739; P:GO:0010811; P:GO:0034976	F:protein homodimerization activity; P:lung goblet cell differentiation; P:positive regulation of establishment of protein localization to plasma membrane; F:epidermal growth factor receptor binding; P:positive regulation of epidermal growth factor receptor signaling pathway; F:dystroglycan binding; P:negative regulation of cell death; P:positive regulation of PERK-mediated unfolded protein respo…	G3DSA:3.40.30.10 (Gene3D);PF13899 (Pfam);cd02960 (CDD);SSF52833 (SUPERFAMILY)	Thioredoxin-like (Pfam);AGR (CDD)	IPR036249 (SUPERFAMILY)
288	8092	K7ES02	K7ES02_HUMAN	6.18	10	2	2		37198	Bleomycin hydrolase (Fragment) OS=Homo sapiens OX=9606 GN=BLMH PE=1 SV=1	1300000	116000	489000	1110000	1530000	904000	968000	1180000	BLMH;BH;BMH		hsa:642	PF03051			cysteine-type endopeptidase activity [GO:0004197]															cd00585	IPR000169;IPR004134	PTHR10363	PS00139	bleomycin hydrolase	C:GO:0005634; F:GO:0004180; C:GO:0070062; F:GO:0005515; P:GO:0000209; P:GO:0042493; P:GO:0006508; F:GO:0004197; C:GO:0005829; F:GO:0004177; P:GO:0009636	C:nucleus; F:carboxypeptidase activity; C:extracellular exosome; F:protein binding; P:protein polyubiquitination; P:response to drug; P:proteolysis; F:cysteine-type endopeptidase activity; C:cytosol; F:aminopeptidase activity; P:response to toxic substance	PS00139 (ProSitePatterns);SSF54001 (SUPERFAMILY);G3DSA:3.90.70.10 (Gene3D);PF03051 (Pfam);cd00585 (CDD)	Eukaryotic thiol (cysteine) proteases cysteine active site. (ProSitePatterns);Peptidase C1-like family (Pfam);Peptidase_C1B (CDD)	IPR000169 (ProSitePatterns);IPR004134 (Pfam);IPR004134 (CDD)
289	8035	P28072	PSB6_HUMAN	16.75	9	2	2		25358	Proteasome subunit beta type-6 OS=Homo sapiens OX=9606 GN=PSMB6 PE=1 SV=4	51500	0	410000	1070000	741000	433000	402000	749000	PSMB6;LMPY;Y;DELTA	9606.ENSP00000270586	hsa:5694	PF00227	anaphase-promoting complex-dependent catabolic process [GO:0031145]; antigen processing and presentation of exogenous peptide antigen via MHC class I, TAP-dependent [GO:0002479]; Fc-epsilon receptor signaling pathway [GO:0038095]; interleukin-1-mediated signaling pathway [GO:0070498]; MAPK cascade [GO:0000165]; negative regulation of canonical Wnt signaling pathway [GO:0090090]; negative regulati…	cytosol [GO:0005829]; extracellular exosome [GO:0070062]; nucleoplasm [GO:0005654]; nucleus [GO:0005634]; proteasome complex [GO:0000502]; proteasome core complex [GO:0005839]; proteasome core complex, beta-subunit complex [GO:0019774]	cadherin binding [GO:0045296]; endopeptidase activity [GO:0004175]; threonine-type endopeptidase activity [GO:0004298]					R-HSA-1169091;R-HSA-1234176;R-HSA-1236974;R-HSA-1236978;R-HSA-174084;R-HSA-174113;R-HSA-174154;R-HSA-174178;R-HSA-174184;R-HSA-180534;R-HSA-180585;R-HSA-187577;R-HSA-195253;R-HSA-202424;R-HSA-211733;R-HSA-2467813;R-HSA-2871837;R-HSA-349425;R-HSA-350562;R-HSA-382556;R-HSA-450408;R-HSA-4608870;R-HSA-4641257;R-HSA-4641258;R-HSA-5358346;R-HSA-5362768;R-HSA-5607761;R-HSA-5607764;R-HSA-5610780;R-HSA-56…				111667	P28072	DIP-33847N		P28072	P28072		IPR029055;IPR000243;IPR035140;IPR016050;IPR001353;IPR023333	PTHR11599:SF46	PS00854;PS51476	proteasome subunit beta type-6 isoform X1	P:GO:0000209; P:GO:0038095; P:GO:0090263; P:GO:0038061; C:GO:0005794; F:GO:0004298; P:GO:0043488; P:GO:0006521; C:GO:0005654; P:GO:0002223; P:GO:0090090; P:GO:0000165; P:GO:0002479; P:GO:0033209; C:GO:0070062; C:GO:0005839; P:GO:0016032; P:GO:0031145; C:GO:0005829; P:GO:0060071; P:GO:0051437; P:GO:0050852; P:GO:0051436	P:protein polyubiquitination; P:Fc-epsilon receptor signaling pathway; P:positive regulation of canonical Wnt signaling pathway; P:NIK/NF-kappaB signaling; C:Golgi apparatus; F:threonine-type endopeptidase activity; P:regulation of mRNA stability; P:regulation of cellular amino acid metabolic process; C:nucleoplasm; P:stimulatory C-type lectin receptor signaling pathway; P:negative regulation of …	cd03762 (CDD);SSF56235 (SUPERFAMILY);PS51476 (ProSiteProfiles);PS00854 (ProSitePatterns);PF00227 (Pfam);PR00141 (PRINTS);G3DSA:3.60.20.10 (Gene3D)	proteasome_beta_type_6 (CDD);Proteasome beta-type subunit profile. (ProSiteProfiles);Proteasome beta-type subunits signature. (ProSitePatterns);Proteasome subunit (Pfam);Proteasome component signature (PRINTS)	IPR029055 (SUPERFAMILY);IPR023333 (ProSiteProfiles);IPR016050 (ProSitePatterns);IPR001353 (Pfam);IPR000243 (PRINTS);IPR029055 (Gene3D)
292	8049	F8W8Y7	F8W8Y7_HUMAN	9.64	0	1	1		235962	Armadillo repeat-containing X-linked protein 4 OS=Homo sapiens OX=9606 GN=ARMCX4 PE=1 SV=3	172000	168000	914000	1540000	2060000	628000	485000	1600000	ARMCX4;CXorf35;GASP4		hsa:100131755	PF04826		integral component of membrane [GO:0016021]																	IPR006911;IPR016024;IPR000225		PS50176	armadillo repeat-containing X-linked 4	F:GO:0005515; C:GO:0016021	F:protein binding; C:integral component of membrane	PF04826 (Pfam);PS50176 (ProSiteProfiles);mobidb-lite (MobiDBLite);SSF48371 (SUPERFAMILY);G3DSA:1.25.10.10 (Gene3D)	Armadillo-like (Pfam);Armadillo/plakoglobin ARM repeat profile. (ProSiteProfiles);consensus disorder prediction (MobiDBLite)	IPR006911 (Pfam);IPR000225 (ProSiteProfiles);IPR016024 (SUPERFAMILY);IPR011989 (Gene3D)
293	516	P22735	TGM1_HUMAN	0	5	3	3		89787	Protein-glutamine gamma-glutamyltransferase K OS=Homo sapiens OX=9606 GN=TGM1 PE=1 SV=4	311000	286000	338000	0	482000	453000	467000	719000	TGM1;KTG;ARCI1;ICR2;LI;LI1;TGASE;TGK	9606.ENSP00000206765	hsa:7051	PF00927;PF01841;PF00868	cell envelope organization [GO:0043163]; cellular protein modification process [GO:0006464]; cornification [GO:0070268]; keratinocyte differentiation [GO:0030216]; peptide cross-linking [GO:0018149]; positive regulation of cell cycle [GO:0045787]; positive regulation of keratinocyte proliferation [GO:0010838]	cornified envelope [GO:0001533]; cytosol [GO:0005829]; extracellular exosome [GO:0070062]; intrinsic component of membrane [GO:0031224]; plasma membrane [GO:0005886]	metal ion binding [GO:0046872]; protein-glutamine gamma-glutamyltransferase activity [GO:0003810]	B2R4U6				R-HSA-6809371			P22735	112909				P22735	P22735		IPR013783;IPR014756;IPR002931;IPR036985;IPR023608;IPR013808;IPR008958;IPR036238;IPR001102		PS00547	-glutamine gamma-glutamyltransferase K	P:GO:0010838; C:GO:0001533; F:GO:0003810; C:GO:0070062; F:GO:0005515; P:GO:0043163; F:GO:0046872; P:GO:0045787; P:GO:0018149; P:GO:0031424; C:GO:0031224	P:positive regulation of keratinocyte proliferation; C:cornified envelope; F:protein-glutamine gamma-glutamyltransferase activity; C:extracellular exosome; F:protein binding; P:cell envelope organization; F:metal ion binding; P:positive regulation of cell cycle; P:peptide cross-linking; P:keratinization; C:intrinsic component of membrane	G3DSA:2.60.40.10 (Gene3D);mobidb-lite (MobiDBLite);PS00547 (ProSitePatterns);PF01841 (Pfam);PF00868 (Pfam);PF00927 (Pfam);SSF49309 (SUPERFAMILY);SSF54001 (SUPERFAMILY);SM00460 (SMART);G3DSA:3.90.260.10 (Gene3D);SSF81296 (SUPERFAMILY);PIRSF000459 (PIRSF)	consensus disorder prediction (MobiDBLite);Transglutaminases active site. (ProSitePatterns);Transglutaminase-like superfamily (Pfam);Transglutaminase family (Pfam);Transglutaminase family, C-terminal ig like domain (Pfam)	IPR013783 (Gene3D);IPR013808 (ProSitePatterns);IPR002931 (Pfam);IPR001102 (Pfam);IPR008958 (Pfam);IPR036238 (SUPERFAMILY);IPR002931 (SMART);IPR036985 (Gene3D);IPR014756 (SUPERFAMILY);IPR023608 (PIRSF)
297	16622	P37802	TAGL2_HUMAN	8.98	6	1	1	Acetylation (Protein N-term)	22391	Transgelin-2 OS=Homo sapiens OX=9606 GN=TAGLN2 PE=1 SV=3	118000	0	0	1360000	354000	203000	118000	640000	TAGLN2;KIAA0120;CDABP0035;HA1756	9606.ENSP00000357075	hsa:8407	PF00402;PF00307	epithelial cell differentiation [GO:0030855]; platelet degranulation [GO:0002576]	cytosol [GO:0005829]; extracellular exosome [GO:0070062]; extracellular region [GO:0005576]; vesicle [GO:0031982]	cadherin binding [GO:0045296]	P60709	TISSUE SPECIFICITY: Expressed in epididymis (at protein level). {ECO:0000269|PubMed:20736409}.			R-HSA-114608				113995				P37802		cd00014	IPR000557;IPR001715;IPR036872;IPR003096;IPR001061	PTHR18959:SF41	PS01052;PS51122;PS50021	transgelin-2	P:GO:0030855; C:GO:0070062; F:GO:0005515	P:epithelial cell differentiation; C:extracellular exosome; F:protein binding	PF00402 (Pfam);SSF47576 (SUPERFAMILY);PR00888 (PRINTS);PR00890 (PRINTS);PS50021 (ProSiteProfiles);SM00033 (SMART);PS51122 (ProSiteProfiles);cd00014 (CDD);PS01052 (ProSitePatterns);PF00307 (Pfam);G3DSA:1.10.418.10 (Gene3D)	Calponin family repeat (Pfam);Smooth muscle protein/calponin family signature (PRINTS);Smooth muscle protein 22-alpha (transgelin) signature (PRINTS);Calponin homology domain profile. (ProSiteProfiles);Calponin-like repeat profile. (ProSiteProfiles);CH (CDD);Calponin-like repeat signature. (ProSitePatterns);Calponin homology (CH) domain (Pfam)	IPR000557 (Pfam);IPR036872 (SUPERFAMILY);IPR003096 (PRINTS);IPR001715 (ProSiteProfiles);IPR001715 (SMART);IPR000557 (ProSiteProfiles);IPR001715 (CDD);IPR000557 (ProSitePatterns);IPR001715 (Pfam);IPR036872 (Gene3D)
298	406	J3KTJ3	J3KTJ3_HUMAN	4.89	25	2	2		8899	60S ribosomal protein L23 OS=Homo sapiens OX=9606 GN=RPL23 PE=1 SV=1	2110000	2840000	0	3250000	2420000	2590000	2470000	2750000	RPL23;hCG_2027400;L23;rpL17		hsa:9349	PF00238	translation [GO:0006412]	ribosome [GO:0005840]	structural constituent of ribosome [GO:0003735]																IPR036853;IPR000218;IPR019972	PTHR11761	PS00049	60S ribosomal	F:GO:0003735; P:GO:0042254; C:GO:0005840; P:GO:0006412	F:structural constituent of ribosome; P:ribosome biogenesis; C:ribosome; P:translation	PF00238 (Pfam);PS00049 (ProSitePatterns);SSF50193 (SUPERFAMILY);SM01374 (SMART);G3DSA:2.40.150.20 (Gene3D)	Ribosomal protein L14p/L23e (Pfam);Ribosomal protein L14 signature. (ProSitePatterns)	IPR000218 (Pfam);IPR019972 (ProSitePatterns);IPR036853 (SUPERFAMILY);IPR000218 (SMART);IPR036853 (Gene3D)
299	1454	P40259	CD79B_HUMAN	2.97	3	1	1		26048	B-cell antigen receptor complex-associated protein beta chain OS=Homo sapiens OX=9606 GN=CD79B PE=1 SV=1	0	251000	0	0	89500	540000	251000	315000	CD79B;B29;IGB;AGM6	9606.ENSP00000376544	hsa:974	PF07686	adaptive immune response [GO:0002250]; B cell differentiation [GO:0030183]; B cell receptor signaling pathway [GO:0050853]; immune response [GO:0006955]; protein homooligomerization [GO:0051260]; signal transduction [GO:0007165]	B cell receptor complex [GO:0019815]; cytoplasm [GO:0005737]; cytosol [GO:0005829]; external side of plasma membrane [GO:0009897]; extracellular exosome [GO:0070062]; Golgi apparatus [GO:0005794]; integral component of plasma membrane [GO:0005887]; nucleoplasm [GO:0005654]; plasma membrane [GO:0005886]	identical protein binding [GO:0042802]; protein homodimerization activity [GO:0042803]; transmembrane signaling receptor activity [GO:0004888]	O43765; Q96EQ0	TISSUE SPECIFICITY: B-cells.			R-HSA-5690714;R-HSA-983695		P40259	P40259	107412		DIP-59497N	P40259	P40259			IPR007110;IPR036179;IPR013783;IPR003599;IPR013106;IPR003110		PS50835;PS51055	B-cell antigen receptor complex-associated beta chain isoform X2	C:GO:0005887; C:GO:0019815; C:GO:0070062; F:GO:0004888; F:GO:0005515; P:GO:0030183; C:GO:0009897; P:GO:0002250; C:GO:0005794; C:GO:0005654; P:GO:0050853	C:integral component of plasma membrane; C:B cell receptor complex; C:extracellular exosome; F:transmembrane signaling receptor activity; F:protein binding; P:B cell differentiation; C:external side of plasma membrane; P:adaptive immune response; C:Golgi apparatus; C:nucleoplasm; P:B cell receptor signaling pathway	SM00409 (SMART);SM00077 (SMART);PS50835 (ProSiteProfiles);SSF48726 (SUPERFAMILY);PF07686 (Pfam);G3DSA:2.60.40.10 (Gene3D);cd16096 (CDD);PS51055 (ProSiteProfiles)	Ig-like domain profile. (ProSiteProfiles);Immunoglobulin V-set domain (Pfam);IgV_CD79b_beta (CDD);ITAM motif mammalian type profile. (ProSiteProfiles)	IPR003599 (SMART);IPR003110 (SMART);IPR007110 (ProSiteProfiles);IPR036179 (SUPERFAMILY);IPR013106 (Pfam);IPR013783 (Gene3D);IPR003110 (ProSiteProfiles)
300	16827	P28799	GRN_HUMAN	8.81	2	1	1		63545	Granulins OS=Homo sapiens OX=9606 GN=GRN PE=1 SV=2	0	14000	0	81900	231000	256000	14000	190000	GRN;CLN11;GEP;GP88;PCDGF;PEPI;PGRN	9606.ENSP00000053867	hsa:2896	PF00396	neutrophil degranulation [GO:0043312]; signal transduction [GO:0007165]	azurophil granule lumen [GO:0035578]; endoplasmic reticulum [GO:0005783]; endosome [GO:0005768]; extracellular exosome [GO:0070062]; extracellular region [GO:0005576]; lysosome [GO:0005764]	cytokine activity [GO:0005125]; growth factor activity [GO:0008083]; RNA binding [GO:0003723]	D3DTF8; Q8N6T3; Q8N6T3-3; O00555; P42830; Q16643; Q07687; Q9NW38; O76003; P49639; P09022; P98160; Q07627; P60409; Q6PEX3; Q96MT4; Q9UBE8; Q7Z417; P32242; O43765; Q99523; O43597; P19438; P20333	TISSUE SPECIFICITY: In myelogenous leukemic cell lines of promonocytic, promyelocytic, and proerythroid lineage, in fibroblasts, and very strongly in epithelial cell lines. Present in inflammatory cells and bone marrow. Highest levels in kidney.			R-HSA-6798695			P28799	109153	P28799	DIP-41742N		P28799	P28799		IPR000118;IPR037277		PS00799	granulins	F:GO:0008083; P:GO:0060179; P:GO:0007165; P:GO:0061351; P:GO:0060999; F:GO:0005125; P:GO:0040007; F:GO:0003723; C:GO:0005615; C:GO:0070062; P:GO:0048488; C:GO:0043231; P:GO:0032355; C:GO:0005829; P:GO:0035988	F:growth factor activity; P:male mating behavior; P:signal transduction; P:neural precursor cell proliferation; P:positive regulation of dendritic spine development; F:cytokine activity; P:growth; F:RNA binding; C:extracellular space; C:extracellular exosome; P:synaptic vesicle endocytosis; C:intracellular membrane-bounded organelle; P:response to estradiol; C:cytosol; P:chondrocyte proliferation	SSF57277 (SUPERFAMILY);SM00277 (SMART);PF00396 (Pfam);PS00799 (ProSitePatterns)	Granulin (Pfam);Granulins signature. (ProSitePatterns)	IPR037277 (SUPERFAMILY);IPR000118 (SMART);IPR000118 (Pfam);IPR000118 (ProSitePatterns)
302	16509	P83731	RL24_HUMAN	2.43	7	1	1		17779	60S ribosomal protein L24 OS=Homo sapiens OX=9606 GN=RPL24 PE=1 SV=1	444000	0	0	550000	162000	247000	444000	320000	RPL24;HEL-S-310;L24	9606.ENSP00000377640	hsa:6152	PF01246	assembly of large subunit precursor of preribosome [GO:1902626]; cytoplasmic translation [GO:0002181]; nuclear-transcribed mRNA catabolic process, nonsense-mediated decay [GO:0000184]; ribosomal large subunit assembly [GO:0000027]; rRNA processing [GO:0006364]; SRP-dependent cotranslational protein targeting to membrane [GO:0006614]; translation [GO:0006412]; translational initiation [GO:0006413]…	cytoplasm [GO:0005737]; cytosol [GO:0005829]; cytosolic large ribosomal subunit [GO:0022625]; endoplasmic reticulum [GO:0005783]; extracellular exosome [GO:0070062]; membrane [GO:0016020]; polysomal ribosome [GO:0042788]	cadherin binding [GO:0045296]; RNA binding [GO:0003723]; structural constituent of ribosome [GO:0003735]					R-HSA-156827;R-HSA-156902;R-HSA-1799339;R-HSA-192823;R-HSA-2408557;R-HSA-6791226;R-HSA-72689;R-HSA-72706;R-HSA-72764;R-HSA-9010553;R-HSA-975956;R-HSA-975957				112071	P83731			P83731	P83731	cd00472	IPR000988;IPR023442;IPR011017	PTHR10792	PS01073	60S ribosomal L24	C:GO:0022625; P:GO:0006364; P:GO:0000027; P:GO:0006413; P:GO:1902626; F:GO:0003723; P:GO:0019083; C:GO:0070062; F:GO:0005515; P:GO:0006614; F:GO:0003735; P:GO:0000184; C:GO:0016020	C:cytosolic large ribosomal subunit; P:rRNA processing; P:ribosomal large subunit assembly; P:translational initiation; P:assembly of large subunit precursor of preribosome; F:RNA binding; P:viral transcription; C:extracellular exosome; F:protein binding; P:SRP-dependent cotranslational protein targeting to membrane; F:structural constituent of ribosome; P:nuclear-transcribed mRNA catabolic proce…	PF01246 (Pfam);cd00472 (CDD);PS01073 (ProSitePatterns);SM00746 (SMART);Coil (Coils);SSF57716 (SUPERFAMILY);mobidb-lite (MobiDBLite);G3DSA:2.30.170.20 (Gene3D)	Ribosomal protein L24e (Pfam);Ribosomal_L24e_L24 (CDD);Ribosomal protein L24e signature. (ProSitePatterns);consensus disorder prediction (MobiDBLite)	IPR000988 (Pfam);IPR000988 (CDD);IPR023442 (ProSitePatterns);IPR011017 (SMART)
303	16558	Q5JR95	Q5JR95_HUMAN	9.68	13	3	3		21880	40S ribosomal protein S8 OS=Homo sapiens OX=9606 GN=RPS8 PE=1 SV=1	815000	0	0	1510000	479000	823000	815000	938000	RPS8;S8		hsa:6202	PF01201	translation [GO:0006412]	cytosol [GO:0005829]; endoplasmic reticulum [GO:0005783]; ribosome [GO:0005840]	structural constituent of ribosome [GO:0003735]													Q5JR95	Q5JR95		IPR001047;IPR022309;IPR018283	PTHR10394	PS01193	40S ribosomal S8	C:GO:0022627; P:GO:0006413; C:GO:0005654; F:GO:0003723; P:GO:0019083; P:GO:0000462; C:GO:0070062; F:GO:0005515; P:GO:0006614; C:GO:0005925; F:GO:0003735; P:GO:0000184; C:GO:0016020	C:cytosolic small ribosomal subunit; P:translational initiation; C:nucleoplasm; F:RNA binding; P:viral transcription; P:maturation of SSU-rRNA from tricistronic rRNA transcript (SSU-rRNA, 5.8S rRNA, LSU-rRNA); C:extracellular exosome; F:protein binding; P:SRP-dependent cotranslational protein targeting to membrane; C:focal adhesion; F:structural constituent of ribosome; P:nuclear-transcribed mRNA…	PS01193 (ProSitePatterns);PF01201 (Pfam);mobidb-lite (MobiDBLite);cd11380 (CDD)	Ribosomal protein S8e signature. (ProSitePatterns);Ribosomal protein S8e (Pfam);consensus disorder prediction (MobiDBLite);Ribosomal_S8e_like (CDD)	IPR018283 (ProSitePatterns);IPR022309 (Pfam)
304	16658	P31947	1433S_HUMAN	0.36	8	2	1		27774	14-3-3 protein sigma OS=Homo sapiens OX=9606 GN=SFN PE=1 SV=1	508000	0	248000	659000	0	0	378000	659000	SFN;HME1;YWHAS	9606.ENSP00000340989	hsa:2810	PF00244	DNA damage response, signal transduction by p53 class mediator resulting in cell cycle arrest [GO:0006977]; establishment of skin barrier [GO:0061436]; intrinsic apoptotic signaling pathway in response to DNA damage [GO:0008630]; keratinization [GO:0031424]; keratinocyte development [GO:0003334]; membrane organization [GO:0061024]; negative regulation of cysteine-type endopeptidase activity invol…	cytoplasmic vesicle membrane [GO:0030659]; cytosol [GO:0005829]; extracellular exosome [GO:0070062]; extracellular space [GO:0005615]; mitochondrion [GO:0005739]; nucleus [GO:0005634]	cadherin binding [GO:0045296]; identical protein binding [GO:0042802]; phosphoprotein binding [GO:0051219]; protein domain specific binding [GO:0019904]; protein kinase binding [GO:0019901]; protein kinase C inhibitor activity [GO:0008426]	Itself; P00519; Q96IF1; P10398; Q92934; Q68D86; P51946; P30305; P30305-2; Q7L5N1; Q03373; P00533; Q9UJM3; Q51451; Q9NYF3; Q8IZU0; P98177; O60269; P56524; Q9UQL6; Q8WUI4; Q14103-4; Q17RB8; P43355; Q9Y2U5; P27448; Q13064; O00444; Q96QF0; P04049; Q8NFH8-2; Q8NHY2; Q13470; P04637; Q96HA8; P63104; Q53FD0	TISSUE SPECIFICITY: Present mainly in tissues enriched in stratified squamous keratinizing epithelium.			R-HSA-111447;R-HSA-1445148;R-HSA-5625740;R-HSA-5628897;R-HSA-6804114;R-HSA-75035		P31947	P31947	109072		DIP-29861N	P31947	P31947	P31947	cd10019	IPR000308;IPR023409;IPR036815;IPR023410;IPR037435	PTHR18860	PS00796;PS00797	14-3-3 sigma	P:GO:0010482; P:GO:0045606; F:GO:0008426; P:GO:0042313; P:GO:0061436; P:GO:0000079; P:GO:0003334; P:GO:0010839; P:GO:0030307; C:GO:0070062; P:GO:0006977; P:GO:0043154; C:GO:0005829; F:GO:0019901; F:GO:0019904; P:GO:0046827; P:GO:1900740; P:GO:0008630; C:GO:0005634; C:GO:0005615; C:GO:0030659; C:GO:0005739; P:GO:0001836; F:GO:0051219; P:GO:0031424	P:regulation of epidermal cell division; P:positive regulation of epidermal cell differentiation; F:protein kinase C inhibitor activity; P:protein kinase C deactivation; P:establishment of skin barrier; P:regulation of cyclin-dependent protein serine/threonine kinase activity; P:keratinocyte development; P:negative regulation of keratinocyte proliferation; P:positive regulation of cell growth; C:…	PF00244 (Pfam);PS00797 (ProSitePatterns);G3DSA:1.20.190.20 (Gene3D);SM00101 (SMART);cd10019 (CDD);PIRSF000868 (PIRSF);PS00796 (ProSitePatterns);PR00305 (PRINTS);SSF48445 (SUPERFAMILY)	14-3-3 protein (Pfam);14-3-3 proteins signature 2. (ProSitePatterns);14-3-3_sigma (CDD);14-3-3 proteins signature 1. (ProSitePatterns);14-3-3 protein zeta signature (PRINTS)	IPR023410 (Pfam);IPR023409 (ProSitePatterns);IPR036815 (Gene3D);IPR023410 (SMART);IPR037435 (CDD);IPR000308 (PIRSF);IPR000308 (PRINTS);IPR036815 (SUPERFAMILY)
306	16633	F2Z2Y8	F2Z2Y8_HUMAN	9.02	7	1	1		23280	Toll-interacting protein OS=Homo sapiens OX=9606 GN=TOLLIP PE=1 SV=1	0	0	1260	240000	850000	885000	1260	658000	TOLLIP;IL-1RAcPIP		hsa:54472	PF02845																			IPR003892;IPR009060		PS51140	Toll interacting	P:GO:0008283; C:GO:0016604; F:GO:0005150; P:GO:0036010; C:GO:0045323; P:GO:0006954; C:GO:0070062; P:GO:0006914; C:GO:0005829; P:GO:0033235; P:GO:0016310; C:GO:0045092; F:GO:0019900; P:GO:0035556; F:GO:0032183; P:GO:0007267; F:GO:0004871; P:GO:0040007; P:GO:0030855; F:GO:0031624; C:GO:0048471; F:GO:0031625; P:GO:0045321; P:GO:0045087; F:GO:0035325	P:cell proliferation; C:nuclear body; F:interleukin-1, Type I receptor binding; P:protein localization to endosome; C:interleukin-1 receptor complex; P:inflammatory response; C:extracellular exosome; P:autophagy; C:cytosol; P:positive regulation of protein sumoylation; P:phosphorylation; C:interleukin-18 receptor complex; F:kinase binding; P:intracellular signal transduction; F:SUMO binding; P:ce…	PF02845 (Pfam);PS51140 (ProSiteProfiles);SM00546 (SMART);SSF46934 (SUPERFAMILY);cd14363 (CDD);G3DSA:1.10.8.10 (Gene3D);G3DSA:2.60.40.150 (Gene3D)	CUE domain (Pfam);CUE domain profile. (ProSiteProfiles);CUE_TOLIP (CDD)	IPR003892 (Pfam);IPR003892 (ProSiteProfiles);IPR003892 (SMART);IPR009060 (SUPERFAMILY);IPR035892 (Gene3D)
308	9723	H0Y786	H0Y786_HUMAN	0.37	0	1	1		348954	Nebulin (Fragment) OS=Homo sapiens OX=9606 GN=NEB PE=1 SV=1	653000	263000	0	292000	308000	452000	458000	351000	NEB;NEB177D;NEM2		hsa:4703	PF00880;PF14604			actin binding [GO:0003779]															cd11933	IPR013998;IPR000900;IPR035629;IPR036028;IPR001452		PS51216;PS50002	nebulin isoform X20	F:GO:0003779	F:actin binding	PS50002 (ProSiteProfiles);SM00326 (SMART);G3DSA:2.30.30.40 (Gene3D);PS51216 (ProSiteProfiles);SSF50044 (SUPERFAMILY);PF00880 (Pfam);PF14604 (Pfam);mobidb-lite (MobiDBLite);cd11933 (CDD);PR00510 (PRINTS);Coil (Coils);SM00227 (SMART);PR00452 (PRINTS)	Src homology 3 (SH3) domain profile. (ProSiteProfiles);Nebulin repeat profile. (ProSiteProfiles);Nebulin repeat (Pfam);Variant SH3 domain (Pfam);consensus disorder prediction (MobiDBLite);SH3_Nebulin_C (CDD);Nebulin signature (PRINTS);SH3 domain signature (PRINTS)	IPR001452 (ProSiteProfiles);IPR001452 (SMART);IPR000900 (ProSiteProfiles);IPR036028 (SUPERFAMILY);IPR000900 (Pfam);IPR001452 (Pfam);IPR035629 (CDD);IPR013998 (PRINTS);IPR000900 (SMART);IPR001452 (PRINTS)
310	8182	Q9HC84	MUC5B_HUMAN	0.08	0	1	1		596344	Mucin-5B OS=Homo sapiens OX=9606 GN=MUC5B PE=1 SV=3	305000	727000	1140000	408000	956000	747000	726000	704000	MUC5B;MUC5;MG1;MUC-5B;MUC9	9606.ENSP00000436812	hsa:727897	PF08742;PF13330;PF01826;PF00093;PF00094	O-glycan processing [GO:0016266]; stimulatory C-type lectin receptor signaling pathway [GO:0002223]	extracellular exosome [GO:0070062]; extracellular space [GO:0005615]; Golgi lumen [GO:0005796]; intracellular membrane-bounded organelle [GO:0043231]; plasma membrane [GO:0005886]			TISSUE SPECIFICITY: Expressed on surface airway epithelia. Expressed mainly in mucous cells of submucosal glands of airway tissues. Highly expressed in the sublingual gland. Also found in submaxillary glands, endocervix, gall bladder, and pancreas. {ECO:0000269|PubMed:11713095, ECO:0000269|PubMed:8554565, ECO:0000269|PubMed:9147051, ECO:0000269|PubMed:9164870}.			R-HSA-5083625;R-HSA-5083632;R-HSA-5083636;R-HSA-5621480;R-HSA-913709;R-HSA-977068				608337							IPR006207;IPR036084;IPR002919;IPR014853;IPR001007;IPR001846;IPR025155		PS01185;PS01225;PS01208;PS50184;PS51233	mucin-5B	C:GO:0005615; C:GO:0070062; F:GO:0005515; P:GO:0043030; P:GO:0016266; C:GO:0005796; P:GO:0042742	C:extracellular space; C:extracellular exosome; F:protein binding; P:regulation of macrophage activation; P:O-glycan processing; C:Golgi lumen; P:defense response to bacterium	mobidb-lite (MobiDBLite);G3DSA:2.10.25.10 (Gene3D);SSF57567 (SUPERFAMILY);SM00216 (SMART);SM00832 (SMART);SM00215 (SMART);PF00094 (Pfam);SM00041 (SMART);PS51233 (ProSiteProfiles);PS50184 (ProSiteProfiles);SSF57603 (SUPERFAMILY);G3DSA:2.10.70.10 (Gene3D);PF00093 (Pfam);PS01185 (ProSitePatterns);PF01826 (Pfam);SM00214 (SMART);PS01225 (ProSiteProfiles);PF13330 (Pfam);PS01208 (ProSitePatterns);PF0874…	consensus disorder prediction (MobiDBLite);von Willebrand factor type D domain (Pfam);VWFD domain profile. (ProSiteProfiles);VWFC domain profile. (ProSiteProfiles);von Willebrand factor type C domain (Pfam);C-terminal cystine knot signature. (ProSitePatterns);Trypsin Inhibitor like cysteine rich domain (Pfam);C-terminal cystine knot domain profile. (ProSiteProfiles);Mucin-2 protein WxxW repeating…	IPR036084 (SUPERFAMILY);IPR001846 (SMART);IPR014853 (SMART);IPR001007 (SMART);IPR001846 (Pfam);IPR006207 (SMART);IPR001846 (ProSiteProfiles);IPR001007 (ProSiteProfiles);IPR001007 (Pfam);IPR006207 (ProSitePatterns);IPR002919 (Pfam);IPR006207 (ProSiteProfiles);IPR025155 (Pfam);IPR001007 (ProSitePatterns);IPR014853 (Pfam)
311	16515	H3BM89	H3BM89_HUMAN	8.78	3	1	1		37657	60S ribosomal protein L4 OS=Homo sapiens OX=9606 GN=RPL4 PE=1 SV=1	0	296000	0	1460000	0	830000	296000	1150000	RPL4;hCG_2004318;L4		hsa:6124	PF14374;PF00573	translation [GO:0006412]	ribosome [GO:0005840]	structural constituent of ribosome [GO:0003735]																IPR025755;IPR002136;IPR013000;IPR023574		PS00939	60S ribosomal L4	C:GO:0022625; P:GO:0006364; C:GO:0005730; P:GO:0006413; F:GO:0003723; P:GO:0019083; C:GO:0070062; F:GO:0005515; P:GO:0006614; C:GO:0005925; F:GO:0003735; P:GO:0000184; C:GO:0016020	C:cytosolic large ribosomal subunit; P:rRNA processing; C:nucleolus; P:translational initiation; F:RNA binding; P:viral transcription; C:extracellular exosome; F:protein binding; P:SRP-dependent cotranslational protein targeting to membrane; C:focal adhesion; F:structural constituent of ribosome; P:nuclear-transcribed mRNA catabolic process, nonsense-mediated decay; C:membrane	SSF52166 (SUPERFAMILY);G3DSA:3.40.1370.10 (Gene3D);PF14374 (Pfam);PS00939 (ProSitePatterns);PF00573 (Pfam);mobidb-lite (MobiDBLite)	60S ribosomal protein L4 C-terminal domain (Pfam);Ribosomal protein L1e signature. (ProSitePatterns);Ribosomal protein L4/L1 family (Pfam);consensus disorder prediction (MobiDBLite)	IPR023574 (SUPERFAMILY);IPR023574 (Gene3D);IPR025755 (Pfam);IPR013000 (ProSitePatterns);IPR002136 (Pfam)
313	649	Q8NC51	PAIRB_HUMAN	7.28	4	1	1		44965	Plasminogen activator inhibitor 1 RNA-binding protein OS=Homo sapiens OX=9606 GN=SERBP1 PE=1 SV=2	629000	0	0	1230000	772000	1730000	629000	1250000	SERBP1;PAIRBP1;CGI-55;CHD3IP;HABP4L;PAI-RBP1	9606.ENSP00000360034	hsa:26135	PF04774;PF16174	regulation of apoptotic process [GO:0042981]; regulation of mRNA stability [GO:0043488]	cytoplasm [GO:0005737]; cytosol [GO:0005829]; extracellular exosome [GO:0070062]; membrane [GO:0016020]; nucleus [GO:0005634]; perinuclear region of cytoplasm [GO:0048471]; plasma membrane [GO:0005886]	cadherin binding [GO:0045296]; mRNA 3'-UTR binding [GO:0003730]; RNA binding [GO:0003723]	Q12873; Q9NRD5	TISSUE SPECIFICITY: Expressed at high level in the heart, skeletal muscle and kidney, and at low levels in placenta, liver and brain. {ECO:0000269|PubMed:12505151}.							117571		DIP-33819N		Q8NC51	Q8NC51		IPR006861;IPR032381;IPR027205	PTHR12299:SF29		plasminogen activator inhibitor 1 RNA-binding isoform X1	C:GO:0005634; C:GO:0048471; C:GO:0070062; F:GO:0005515; P:GO:0042981; P:GO:0043488; C:GO:0005886; F:GO:0003730	C:nucleus; C:perinuclear region of cytoplasm; C:extracellular exosome; F:protein binding; P:regulation of apoptotic process; P:regulation of mRNA stability; C:plasma membrane; F:mRNA 3'-UTR binding	SM01233 (SMART);PF16174 (Pfam);PF04774 (Pfam);mobidb-lite (MobiDBLite)	Intracellular hyaluronan-binding protein 4 N-terminal (Pfam);Hyaluronan / mRNA binding family (Pfam);consensus disorder prediction (MobiDBLite)	IPR006861 (SMART);IPR032381 (Pfam);IPR006861 (Pfam)
315	16553	P62753	RS6_HUMAN	1.54	4	1	1		28681	40S ribosomal protein S6 OS=Homo sapiens OX=9606 GN=RPS6 PE=1 SV=1	746000	959000	86900	1070000	893000	1030000	597000	1000000	RPS6;OK/SW-cl.2;S6	9606.ENSP00000369757	hsa:6194	PF01092	activation-induced cell death of T cells [GO:0006924]; erythrocyte development [GO:0048821]; G1/S transition of mitotic cell cycle [GO:0000082]; gastrulation [GO:0007369]; glucose homeostasis [GO:0042593]; mitotic cell cycle checkpoint [GO:0007093]; negative regulation of apoptotic process [GO:0043066]; nuclear-transcribed mRNA catabolic process, nonsense-mediated decay [GO:0000184]; oogenesis st…	cell body [GO:0044297]; cytoplasmic ribonucleoprotein granule [GO:0036464]; cytosol [GO:0005829]; cytosolic small ribosomal subunit [GO:0022627]; dendrite [GO:0030425]; endoplasmic reticulum [GO:0005783]; intracellular ribonucleoprotein complex [GO:0030529]; membrane [GO:0016020]; nucleolus [GO:0005730]; nucleoplasm [GO:0005654]; nucleus [GO:0005634]; perinuclear region of cytoplasm [GO:0048471];…	protein kinase binding [GO:0019901]; RNA binding [GO:0003723]; structural constituent of ribosome [GO:0003735]	Q09161; Q96RG2				R-HSA-156827;R-HSA-156902;R-HSA-166208;R-HSA-1799339;R-HSA-192823;R-HSA-2408557;R-HSA-6790901;R-HSA-6791226;R-HSA-72649;R-HSA-72689;R-HSA-72695;R-HSA-72702;R-HSA-72706;R-HSA-72764;R-HSA-9010553;R-HSA-975956;R-HSA-975957		P62753	P62753	112108	P62753	DIP-31507N		P62753	P62753		IPR014401;IPR001377;IPR018282	PTHR11502	PS00578	40S ribosomal S6	P:GO:0007093; C:GO:0022627; P:GO:0022605; P:GO:0006364; C:GO:0005730; P:GO:0001890; C:GO:0005654; C:GO:0005844; P:GO:0019083; C:GO:0030425; P:GO:0006614; P:GO:0000184; P:GO:0000082; C:GO:0036464; F:GO:0019901; P:GO:0033077; P:GO:0007067; P:GO:0031929; P:GO:0048821; P:GO:0006413; F:GO:0003723; P:GO:0007369; P:GO:0006924; C:GO:0048471; F:GO:0003735; P:GO:0043066; C:GO:0016020; C:GO:0044297; P:GO:00…	P:mitotic cell cycle checkpoint; C:cytosolic small ribosomal subunit; P:oogenesis stage; P:rRNA processing; C:nucleolus; P:placenta development; C:nucleoplasm; C:polysome; P:viral transcription; C:dendrite; P:SRP-dependent cotranslational protein targeting to membrane; P:nuclear-transcribed mRNA catabolic process, nonsense-mediated decay; P:G1/S transition of mitotic cell cycle; C:cytoplasmic rib…	Coil (Coils);PS00578 (ProSitePatterns);SM01405 (SMART);PF01092 (Pfam);PIRSF002129 (PIRSF);mobidb-lite (MobiDBLite)	Ribosomal protein S6e signature. (ProSitePatterns);Ribosomal protein S6e (Pfam);consensus disorder prediction (MobiDBLite)	IPR018282 (ProSitePatterns);IPR001377 (SMART);IPR001377 (Pfam);IPR014401 (PIRSF)
317	12358	P18669	PGAM1_HUMAN	5.92	4	2	2		28804	Phosphoglycerate mutase 1 OS=Homo sapiens OX=9606 GN=PGAM1 PE=1 SV=2	532000	0	0	364000	356000	562000	532000	427000	PGAM1;PGAMA;CDABP0006;HEL-S-35;PGAM-B	9606.ENSP00000359991	hsa:5223	PF00300	canonical glycolysis [GO:0061621]; gluconeogenesis [GO:0006094]; glycolytic process [GO:0006096]; neutrophil degranulation [GO:0043312]; regulation of glycolytic process [GO:0006110]; regulation of pentose-phosphate shunt [GO:0043456]; respiratory burst [GO:0045730]	cytoplasm [GO:0005737]; cytosol [GO:0005829]; extracellular exosome [GO:0070062]; extracellular region [GO:0005576]; ficolin-1-rich granule lumen [GO:1904813]; membrane [GO:0016020]; secretory granule lumen [GO:0034774]	2,3-bisphosphoglycerate-dependent phosphoglycerate mutase activity [GO:0046538]; bisphosphoglycerate mutase activity [GO:0004082]; hydrolase activity [GO:0016787]; phosphoglycerate mutase activity [GO:0004619]; protein kinase binding [GO:0019901]	P12004	TISSUE SPECIFICITY: Expressed in the liver and brain. Not found in the muscle. {ECO:0000269|PubMed:2846553}.	MetaCyc:HS10286-MONOMER	5.4.2.11	R-HSA-6798695;R-HSA-70171;R-HSA-70263	P18669		P18669	111244				P18669	P18669	cd07067	IPR013078;IPR029033;IPR001345;IPR005952	PTHR11931	PS00175	phosphoglycerate mutase 1	F:GO:0019901; P:GO:0006094; C:GO:0043209; F:GO:0004083; F:GO:0004082; P:GO:0006110; P:GO:0045730; F:GO:0046538; P:GO:0061621; P:GO:0043456; C:GO:0070062; C:GO:0016020; C:GO:0005829	F:protein kinase binding; P:gluconeogenesis; C:myelin sheath; F:bisphosphoglycerate 2-phosphatase activity; F:bisphosphoglycerate mutase activity; P:regulation of glycolytic process; P:respiratory burst; F:2,3-bisphosphoglycerate-dependent phosphoglycerate mutase activity; P:canonical glycolysis; P:regulation of pentose-phosphate shunt; C:extracellular exosome; C:membrane; C:cytosol	SSF53254 (SUPERFAMILY);PS00175 (ProSitePatterns);SM00855 (SMART);MF_01039 (Hamap);PIRSF000709 (PIRSF);cd07067 (CDD);G3DSA:3.40.50.1240 (Gene3D);TIGR01258 (TIGRFAM);PF00300 (Pfam)	Phosphoglycerate mutase family phosphohistidine signature. (ProSitePatterns);2,3-bisphosphoglycerate-dependent phosphoglycerate mutase [gpmA]. (Hamap);HP_PGM_like (CDD);pgm_1: phosphoglycerate mutase 1 family (TIGRFAM);Histidine phosphatase superfamily (branch 1) (Pfam)	IPR029033 (SUPERFAMILY);IPR001345 (ProSitePatterns);IPR013078 (SMART);IPR005952 (Hamap);IPR013078 (CDD);IPR029033 (Gene3D);IPR005952 (TIGRFAM);IPR013078 (Pfam)
319	709	A0A1B0GVP3	A0A1B0GVP3_HUMAN	2.63	2	1	1		43687	Cathepsin D OS=Homo sapiens OX=9606 GN=CTSD PE=1 SV=1	385000	62400	315000	624000	594000	503000	254000	574000	CTSD;CLN10;CPSD;HEL-S-130P		hsa:1509	PF07966;PF00026		lysosome [GO:0005764]	aspartic-type endopeptidase activity [GO:0004190]															cd05490	IPR001461;IPR001969;IPR012848;IPR033144;IPR033121;IPR021109	PTHR13683	PS00141;PS51767	cathepsin D	F:GO:0004190; P:GO:0030163; F:GO:0004197; F:GO:0004252; C:GO:0043202; P:GO:0000045; C:GO:0005615; C:GO:0070062; F:GO:0005515; C:GO:0042470; C:GO:0005739; C:GO:0045121; P:GO:0006508; P:GO:0030574; C:GO:0031012; P:GO:0019886	F:aspartic-type endopeptidase activity; P:protein catabolic process; F:cysteine-type endopeptidase activity; F:serine-type endopeptidase activity; C:lysosomal lumen; P:autophagosome assembly; C:extracellular space; C:extracellular exosome; F:protein binding; C:melanosome; C:mitochondrion; C:membrane raft; P:proteolysis; P:collagen catabolic process; C:extracellular matrix; P:antigen processing an…	G3DSA:2.40.70.10 (Gene3D);PF07966 (Pfam);PS51767 (ProSiteProfiles);SSF50630 (SUPERFAMILY);PF00026 (Pfam);PR00792 (PRINTS);PS00141 (ProSitePatterns);cd05490 (CDD)	A1 Propeptide (Pfam);Peptidase family A1 domain profile. (ProSiteProfiles);Eukaryotic aspartyl protease (Pfam);Pepsin (A1) aspartic protease family signature (PRINTS);Eukaryotic and viral aspartyl proteases active site. (ProSitePatterns);Cathepsin_D2 (CDD)	IPR021109 (Gene3D);IPR012848 (Pfam);IPR033121 (ProSiteProfiles);IPR021109 (SUPERFAMILY);IPR033121 (Pfam);IPR001461 (PRINTS);IPR001969 (ProSitePatterns);IPR033144 (CDD)
320	606	A0A2Q2TTZ9		22.05	10	2	2		11842	Immunoglobulin kappa variable 1-33 OS=Homo sapiens OX=9606 GN=IGKV1D-33 PE=1 SV=1	11200000	2950000	5730000	0	105000	0	6620000	105000
321	21111	Q7Z4F1	LRP10_HUMAN	8.48	2	1	1		76193	Low-density lipoprotein receptor-related protein 10 OS=Homo sapiens OX=9606 GN=LRP10 PE=1 SV=2	0	12400	65000	0	265000	318000	38700	292000	LRP10;MSTP087;SP220;UNQ389/PRO724;LRP9;MST087	9606.ENSP00000352601	hsa:26020	PF00431;PF00057	inner ear development [GO:0048839]; lipid metabolic process [GO:0006629]; lipid transport [GO:0006869]	clathrin-coated pit [GO:0005905]; integral component of membrane [GO:0016021]; membrane [GO:0016020]	low-density lipoprotein receptor activity [GO:0005041]	Q96Q45-2	TISSUE SPECIFICITY: Expressed in blood leukocyte, lung, placenta, small intestine, liver, kidney, spleen, thymus, colon, skeletal muscle and heart. {ECO:0000269|PubMed:11123907}.			R-HSA-975634				117491				Q7Z4F1	Q7Z4F1	cd00041;cd00112	IPR000859;IPR036055;IPR023415;IPR002172;IPR035914		PS01180;PS01209;PS50068	low-density lipo receptor-related 10	P:GO:0006869; F:GO:0005515; P:GO:0048839; P:GO:0007165; C:GO:0005905; F:GO:0005041; P:GO:0006629; C:GO:0016021	P:lipid transport; F:protein binding; P:inner ear development; P:signal transduction; C:clathrin-coated pit; F:low-density lipoprotein receptor activity; P:lipid metabolic process; C:integral component of membrane	PF00057 (Pfam);SM00042 (SMART);G3DSA:4.10.1220.10 (Gene3D);cd00041 (CDD);cd00112 (CDD);G3DSA:4.10.400.10 (Gene3D);PS01209 (ProSitePatterns);G3DSA:2.60.120.290 (Gene3D);mobidb-lite (MobiDBLite);SSF49854 (SUPERFAMILY);SSF57424 (SUPERFAMILY);SM00192 (SMART);PS50068 (ProSiteProfiles);PR00261 (PRINTS);PF00431 (Pfam);PS01180 (ProSiteProfiles)	Low-density lipoprotein receptor domain class A (Pfam);CUB (CDD);LDLa (CDD);LDL-receptor class A (LDLRA) domain signature. (ProSitePatterns);consensus disorder prediction (MobiDBLite);LDL-receptor class A (LDLRA) domain profile. (ProSiteProfiles);Low density lipoprotein (LDL) receptor signature (PRINTS);CUB domain (Pfam);CUB domain profile. (ProSiteProfiles)	IPR002172 (Pfam);IPR000859 (SMART);IPR000859 (CDD);IPR002172 (CDD);IPR023415 (ProSitePatterns);IPR035914 (Gene3D);IPR035914 (SUPERFAMILY);IPR036055 (SUPERFAMILY);IPR002172 (SMART);IPR002172 (ProSiteProfiles);IPR002172 (PRINTS);IPR000859 (Pfam);IPR000859 (ProSiteProfiles)
322	16687	P00338	LDHA_HUMAN	4.33	3	1	1		36689	L-lactate dehydrogenase A chain OS=Homo sapiens OX=9606 GN=LDHA PE=1 SV=2	767000	0	95900	871000	999000	1060000	432000	977000	LDHA;PIG19;GSD11;HEL-S-133P;LDHM	9606.ENSP00000445175	hsa:3939	PF02866;PF00056	glycolytic process [GO:0006096]; lactate metabolic process [GO:0006089]; NAD metabolic process [GO:0019674]; positive regulation of apoptotic process [GO:0043065]; post-embryonic animal organ development [GO:0048569]; pyruvate metabolic process [GO:0006090]; response to cAMP [GO:0051591]; response to estrogen [GO:0043627]; response to glucose [GO:0009749]; response to hydrogen peroxide [GO:004254…	cytosol [GO:0005829]; extracellular exosome [GO:0070062]; membrane [GO:0016020]; nucleus [GO:0005634]	cadherin binding [GO:0045296]; identical protein binding [GO:0042802]; kinase binding [GO:0019900]; L-lactate dehydrogenase activity [GO:0004459]; NAD binding [GO:0051287]	P11142; P07195; Q499Y8				R-HSA-70268	P00338		P00338	110131				P00338	P00338		IPR001557;IPR011304;IPR018177;IPR022383;IPR001236;IPR015955;IPR036291		PS00064	Lactate dehydrogenase A	P:GO:0006094; F:GO:0042802; P:GO:0043627; P:GO:0006096; P:GO:0048569; P:GO:0051591; P:GO:0007584; P:GO:0006089; P:GO:0042542; P:GO:0006534; P:GO:0021762; C:GO:0005634; P:GO:0009749; C:GO:0070062; F:GO:0004459; P:GO:0001666; F:GO:0051287; P:GO:0042493; C:GO:0016020; P:GO:0043065; P:GO:0019674; C:GO:0005829; P:GO:0055114; F:GO:0019900	P:gluconeogenesis; F:identical protein binding; P:response to estrogen; P:glycolytic process; P:post-embryonic animal organ development; P:response to cAMP; P:response to nutrient; P:lactate metabolic process; P:response to hydrogen peroxide; P:cysteine metabolic process; P:substantia nigra development; C:nucleus; P:response to glucose; C:extracellular exosome; F:L-lactate dehydrogenase activity;…	cd05293 (CDD);TIGR01771 (TIGRFAM);SSF51735 (SUPERFAMILY);PF00056 (Pfam);PS00064 (ProSitePatterns);PF02866 (Pfam);PS51257 (ProSiteProfiles);G3DSA:3.90.110.10 (Gene3D);G3DSA:3.40.50.720 (Gene3D);MF_00488 (Hamap);SSF56327 (SUPERFAMILY);PR00086 (PRINTS);PIRSF000102 (PIRSF)	LDH_1 (CDD);L-LDH-NAD: L-lactate dehydrogenase (TIGRFAM);lactate/malate dehydrogenase, NAD binding domain (Pfam);L-lactate dehydrogenase active site. (ProSitePatterns);lactate/malate dehydrogenase, alpha/beta C-terminal domain (Pfam);Prokaryotic membrane lipoprotein lipid attachment site profile. (ProSiteProfiles);L-lactate dehydrogenase [ldh]. (Hamap);L-lactate dehydrogenase signature (PRINTS)	IPR011304 (TIGRFAM);IPR036291 (SUPERFAMILY);IPR001236 (Pfam);IPR018177 (ProSitePatterns);IPR022383 (Pfam);IPR015955 (Gene3D);IPR011304 (Hamap);IPR015955 (SUPERFAMILY);IPR001557 (PRINTS);IPR001557 (PIRSF)
325	1136	P02751	FINC_HUMAN	8.87	0	1	1		262622	Fibronectin OS=Homo sapiens OX=9606 GN=FN1 PE=1 SV=4	0	0	94700	2730000	0	0	94700	2730000	FN1;FN;CIG;ED-B;FINC;FNZ;GFND;GFND2;LETS;MSF		hsa:2335	PF00039;PF00040;PF00041	acute-phase response [GO:0006953]; angiogenesis [GO:0001525]; calcium-independent cell-matrix adhesion [GO:0007161]; cell adhesion [GO:0007155]; cell-substrate junction assembly [GO:0007044]; cellular protein metabolic process [GO:0044267]; cytokine-mediated signaling pathway [GO:0019221]; endodermal cell differentiation [GO:0035987]; extracellular matrix disassembly [GO:0022617]; extracellular m…	apical plasma membrane [GO:0016324]; basal lamina [GO:0005605]; blood microparticle [GO:0072562]; endoplasmic reticulum-Golgi intermediate compartment [GO:0005793]; endoplasmic reticulum lumen [GO:0005788]; extracellular exosome [GO:0070062]; extracellular matrix [GO:0031012]; extracellular region [GO:0005576]; extracellular space [GO:0005615]; fibrinogen complex [GO:0005577]; platelet alpha gran…	chaperone binding [GO:0051087]; collagen binding [GO:0005518]; disordered domain specific binding [GO:0097718]; enzyme binding [GO:0019899]; heparin binding [GO:0008201]; identical protein binding [GO:0042802]; integrin binding [GO:0005178]; peptidase activator activity [GO:0016504]; protease binding [GO:0002020]; protein C-terminus binding [GO:0008022]; receptor binding [GO:0005102]	Itself; Q99IB8; P02452; P20908; P29279; P07585; P35555; P35556; P14738; Q53682; Q93ED6; P06241; P75358; P08519; Q4AAD6; Q601D1; P75392; Q9CKF6; P11684; P21980; P07996; P98066; P23568; Q9UMX0; P40337	TISSUE SPECIFICITY: Plasma FN (soluble dimeric form) is secreted by hepatocytes. Cellular FN (dimeric or cross-linked multimeric forms), made by fibroblasts, epithelial and other cell types, is deposited as fibrils in the extracellular matrix. Ugl-Y1, Ugl-Y2 and Ugl-Y3 are found in urine. {ECO:0000269|PubMed:17614963, ECO:0000269|PubMed:3584091}.			R-HSA-114608;R-HSA-1474228;R-HSA-1474244;R-HSA-1566977;R-HSA-202733;R-HSA-2129379;R-HSA-216083;R-HSA-3000170;R-HSA-3000171;R-HSA-3000178;R-HSA-354192;R-HSA-354194;R-HSA-372708;R-HSA-381426;R-HSA-5674135;R-HSA-6785807;R-HSA-6802946;R-HSA-6802948;R-HSA-6802949;R-HSA-6802952;R-HSA-6802955;R-HSA-8874081;R-HSA-8957275			P02751	108621	P02751	DIP-29547N	P02751	P02751	P02751	cd00062;cd00063	IPR000083;IPR003961;IPR036116;IPR000562;IPR036943;IPR013783;IPR013806		PS00022;PS01253;PS51091;PS00023;PS51092;PS50853	fibronectin isoform X11	C:GO:0005793; C:GO:0008305; P:GO:0071380; P:GO:0008347; P:GO:0042060; P:GO:0071333; P:GO:0071773; P:GO:2001202; P:GO:0036120; P:GO:0010193; P:GO:0045773; P:GO:0071560; F:GO:0005518; P:GO:0071288; F:GO:0045340; P:GO:0010628; P:GO:0035987; P:GO:0018149; P:GO:0050921; C:GO:0016324; P:GO:0008360; F:GO:0016504; F:GO:0002020; F:GO:0005178; F:GO:0008201; P:GO:1904237; C:GO:0005577; P:GO:0002576; C:GO:00…	C:endoplasmic reticulum-Golgi intermediate compartment; C:integrin complex; P:cellular response to prostaglandin E stimulus; P:glial cell migration; P:wound healing; P:cellular response to glucose stimulus; P:cellular response to BMP stimulus; P:negative regulation of transforming growth factor-beta secretion; P:cellular response to platelet-derived growth factor stimulus; P:response to ozone; P:…	cd00063 (CDD);SSF57603 (SUPERFAMILY);SSF57440 (SUPERFAMILY);SM00060 (SMART);G3DSA:2.10.10.10 (Gene3D);SSF49265 (SUPERFAMILY);G3DSA:2.60.40.10 (Gene3D);PS01253 (ProSitePatterns);PR00013 (PRINTS);cd00061 (CDD);PS50853 (ProSiteProfiles);G3DSA:2.10.70.10 (Gene3D);mobidb-lite (MobiDBLite);PF00039 (Pfam);PS51092 (ProSiteProfiles);G3DSA:2.20.25.10 (Gene3D);PF00040 (Pfam);SM00059 (SMART);SM00058 (SMART);…	FN3 (CDD);Fibronectin type-I domain signature. (ProSitePatterns);Fibronectin type II repeat signature (PRINTS);FN1 (CDD);Fibronectin type-III domain profile. (ProSiteProfiles);consensus disorder prediction (MobiDBLite);Fibronectin type I domain (Pfam);Fibronectin type-II collagen-binding domain profile. (ProSiteProfiles);Fibronectin type II domain (Pfam);FN2 (CDD);Fibronectin type-II collagen-bin…	IPR003961 (CDD);IPR013806 (SUPERFAMILY);IPR003961 (SMART);IPR036943 (Gene3D);IPR036116 (SUPERFAMILY);IPR013783 (Gene3D);IPR000083 (ProSitePatterns);IPR003961 (ProSiteProfiles);IPR000083 (Pfam);IPR000562 (ProSiteProfiles);IPR000562 (Pfam);IPR000562 (SMART);IPR000083 (SMART);IPR000562 (CDD);IPR000562 (ProSitePatterns);IPR003961 (Pfam);IPR000083 (ProSiteProfiles)
[truncated: 73 more rows]
[truncated: 4 more columns]

## Sheet: SMYD3.vs.IgG_regulated
Protein Group	Protein ID	UniProtEntry	UniProtKB.ID	Significance	Coverage (%)	#Peptides	#Unique	PTM	Avg. Mass	Description	IgG.1	IgG.2	IgG.3	SMYD3.1	SMYD3.2	SMYD3.3	IgG	SMYD3	Gene.Name	STRING	KEGG	Pfam	Gene ontology (biological process)	Gene ontology (cellular component)	Gene ontology (molecular function)	Interacts with	Tissue specificity	BioCyc	BRENDA	Reactome	SABIO-RK	SignaLink	SIGNOR	BioGrid	CORUM	DIP	ELM	IntAct	MINT	CDD	InterPro	PANTHER	PROSITE	Blast.Description.Annotation	GO.ID.list	GO.Names.list	Signature.Accession	Signature.Description	InterPro.Accession
[truncated: 42 more rows]
[truncated: 7 more columns]
