# Supplementary material for: SMYD3 promotes aerobic glycolysis in diffuse large B-cell lymphoma via H3K4me3-mediated PKM2 transcription
Source: Cell Death Dis. 2022 Sep 3;13(9):763. doi: 10.1038/s41419-022-05208-7 (PMC9440895; doi:10.1038/s41419-022-05208-7)
Supplement: Supplementary file 4 — Supplementary Table 3 [file 41419_2022_5208_MOESM4_ESM.xls]

## Sheet: Sheet0
© 2000-2018 QIAGEN. All rights reserved.
Ingenuity Canonical Pathways	AnalysisName	-log(p-value)	Ratio	z-score	Molecules
EIF2 Signaling	Differentially_expressed_statistics_WP20181008 - 2018-11-19 08:42 上午	14.8	0.0617	2.121	RPL27A,RPL8,RPS16,RPS3A,RPL23A,RPL39,HSPA5,RPL7A,RPS4X,RPS11,RPL28,RPL7,RPSA,RPS14
EIF2 Signaling	RNAseq_TT_20181025 - 2018-11-18 11:28 下午	2.18	0.15	0.894	RAP2B,EIF2AK4,PIK3CA,DDIT3,ATF5,PIK3R1,HSPA5,RPL27A,EIF1,EIF3B,RPS13,EIF5,RPS17,ATM,RPS19,AKT2,RPL4,ATF3,ACTB,RALB,EIF5B,EIF2S3,TRIB3,FAU,PIK3R3,WARS,RPS16,RRAS2,ACTA2,EIF4A3,RPL26L1,PPP1R15A,AGO4,EIF3K
Glycolysis I	Differentially_expressed_statistics_WP20181008 - 2018-11-19 08:42 上午	6.1	0.154	2	ENO1,PKM,GAPDH,ALDOA
Glycolysis I	RNAseq_TT_20181025 - 2018-11-18 11:28 下午	3.31	0.346	1	ENO1,TPI1,ENO3,ALDOA,FBP1,PGAM4,PFKP,GAPDHS,FBP2
mTOR Signaling	Differentially_expressed_statistics_WP20181008 - 2018-11-19 08:42 上午	5.77	0.034	#NUM!	TSC1,RPS16,RPS3A,RPS4X,RPS11,RPSA,RPS14
mTOR Signaling	RNAseq_TT_20181025 - 2018-11-18 11:28 下午	1.82	0.146	-0.229	RAP2B,PIK3CA,PIK3R1,VEGFB,PRKAG1,PGF,EIF4EBP1,EIF3B,RPS13,RPS6KB2,PRKCE,RPS17,PRKD3,PRKCA,ATM,RPS19,AKT2,DDIT4,RALB,MLST8,FAU,ATG13,PIK3R3,RHOV,RPS16,RRAS2,EIF4A3,PRKCH,FNBP1,EIF3K
Glucocorticoid Receptor Signaling	Differentially_expressed_statistics_WP20181008 - 2018-11-19 08:42 上午	5.29	0.0232	#NUM!	HSPA8,KRT16,HSPA9,KRT5,KRT2,HSPA5,KRT1,KRT10
Glucocorticoid Receptor Signaling	RNAseq_TT_20181025 - 2018-11-18 11:28 下午	1.3	0.125	#NUM!	CD247,RAP2B,POLR2F,PIK3CA,ICAM1,POU2F2,SGK1,PIK3R1,SMAD3,HSPA1A/HSPA1B,TAF10,HSPA5,TAF13,PRKAG1,PTGES3,TSC22D3,HSP90B1,NFKBIA,NFAT5,HSP90AB1,PCK2,TGFB1,NFKBIB,ATM,AKT2,ACTB,RALB,CEBPB,PPP3CC,TSG101,TAF9B,POLR2G,PIK3R3,HSPA8,TRAF6,NFKBID,RRAS2,TGFB3,FKBP4,HSP90AA1,NR3C2,NPPA,JAK3
Regulation of eIF4 and p70S6K Signaling	Differentially_expressed_statistics_WP20181008 - 2018-11-19 08:42 上午	5.21	0.0368	#NUM!	RPS16,RPS3A,RPS4X,RPS11,RPSA,RPS14
Regulation of eIF4 and p70S6K Signaling	RNAseq_TT_20181025 - 2018-11-18 11:28 下午	0.976	0.129	0.707	RAP2B,RPS19,PIK3CA,AKT2,PIK3R1,RALB,EIF2S3,EIF4EBP1,FAU,PIK3R3,RRAS2,EIF1,RPS16,EIF4EBP3,EIF3B,RPS13,EIF4A3,RPS17,AGO4,EIF3K,ATM
14-3-3-mediated Signaling	Differentially_expressed_statistics_WP20181008 - 2018-11-19 08:42 上午	4.39	0.0365	#NUM!	TSC1,TUBB4B,YWHAB,YWHAZ,TUBB
14-3-3-mediated Signaling	RNAseq_TT_20181025 - 2018-11-18 11:28 下午	1.92	0.161	0	RAP2B,PIK3CA,AKT2,PLCB2,TUBB3,TUBB4B,TNFRSF1A,PIK3R1,RALB,TUBG1,TUBA4A,GSK3A,PLCH2,PIK3R3,TUBA1A,RRAS2,PRKCE,PRKCH,TUBA1C,PRKD3,PRKCA,ATM
Gluconeogenesis I	Differentially_expressed_statistics_WP20181008 - 2018-11-19 08:42 上午	4.29	0.115	#NUM!	ENO1,GAPDH,ALDOA
Gluconeogenesis I	RNAseq_TT_20181025 - 2018-11-18 11:28 下午	2.01	0.269	0.378	ENO1,ENO3,ALDOA,FBP1,PGAM4,GAPDHS,FBP2
Protein Ubiquitination Pathway	Differentially_expressed_statistics_WP20181008 - 2018-11-19 08:42 上午	4.02	0.0226	#NUM!	B2M,HSPA8,HSPA9,HSPD1,HSPA5,PSMB6
Protein Ubiquitination Pathway	RNAseq_TT_20181025 - 2018-11-18 11:28 下午	4.51	0.177	#NUM!	B2M,DNAJC17,CDC20,UBE2N,HSPA1A/HSPA1B,DNAJC3,DNAJC15,HSPA5,DNAJA1,DNAJB13,USP3,USP8,HSP90B1,SACS,HSP90AB1,DNAJC4,USP42,HSPE1,USP40,DNAJB1,DNAJC30,BIRC3,USP28,NEDD4,HSPH1,DNAJC27,PSMC4,MDM2,DNAJC25,PSMD3,PSMB6,UBE2L6,UBE2T,DNAJC11,HSPA8,TRAF6,USP44,PSMD12,UBR1,DNAJC18,HSP90AA1,PSMD1,DNAJB6,VHL,UBE2J2,HSPB1,BIRC2
Unfolded protein response	Differentially_expressed_statistics_WP20181008 - 2018-11-19 08:42 上午	3.29	0.0536	#NUM!	HSPA8,HSPA9,HSPA5
Unfolded protein response	RNAseq_TT_20181025 - 2018-11-18 11:28 下午	4.28	0.286	#NUM!	CALR,DDIT3,ERN1,INSIG1,HSPH1,HSPA1A/HSPA1B,DNAJC3,CEBPB,HSPA5,CEBPG,HSPA8,SYVN1,HSP90B1,VCP,PPP1R15A,CD82
p70S6K Signaling	Differentially_expressed_statistics_WP20181008 - 2018-11-19 08:42 上午	3.22	0.029	#NUM!	EEF2,YWHAB,YWHAZ,BCAP31
p70S6K Signaling	RNAseq_TT_20181025 - 2018-11-18 11:28 下午	1.14	0.138	0.229	RAP2B,IL4R,PIK3CA,PLCB2,AKT2,IL2RG,F2RL3,PIK3R1,RALB,CD79A,PLCH2,PIK3R3,RRAS2,PRKCE,PRKCH,PRKD3,OPN1SW,ATM,PRKCA
Huntington's Disease Signaling	Differentially_expressed_statistics_WP20181008 - 2018-11-19 08:42 上午	3.18	0.02	#NUM!	HSPA8,ATP5F1A,HSPA9,HSPA5,CASP14
Huntington's Disease Signaling	RNAseq_TT_20181025 - 2018-11-18 11:28 下午	1.39	0.132	0	ATP5MC1,PIK3CA,POLR2F,PLCB2,SGK1,PIK3R1,HSPA1A/HSPA1B,GNB5,GNG13,HSPA5,CDK5R1,GNB1,GNB4,CTSD,HDAC7,CASP1,PRKCE,DNAJB1,PRKD3,PRKCA,ATM,HDAC9,AKT2,ITPR1,TAF9B,POLR2G,HSPA8,DNM1,PIK3R3,HAP1,PRKCH,CAPN7,CAPN3
Phagosome Maturation	Differentially_expressed_statistics_WP20181008 - 2018-11-19 08:42 上午	3.11	0.027	#NUM!	B2M,TUBB4B,PRDX1,TUBB
Phagosome Maturation	RNAseq_TT_20181025 - 2018-11-18 11:28 下午	3.04	0.182	#NUM!	B2M,RAB5C,VPS39,PRDX5,PRDX1,CTSO,TCIRG1,CTSD,ATP6AP1L,CTSH,LAMP1,TUBA1C,ATP6V1G2,ACE,VPS11,CALR,TUBB3,TUBB4B,ATP6V1E2,TUBG1,TUBA4A,TSG101,DYNLRB1,TUBA1A,TUBE1,ATP6V0D1,VPS37B
Epithelial Adherens Junction Signaling	Differentially_expressed_statistics_WP20181008 - 2018-11-19 08:42 上午	3.08	0.0267	#NUM!	MYH9,MYL6,TUBB4B,TUBB
Epithelial Adherens Junction Signaling	RNAseq_TT_20181025 - 2018-11-18 11:28 下午	1.51	0.147	#NUM!	RAP2B,TUBB3,AKT2,TUBB4B,MYO7A,ACTB,MYL5,RALB,TUBG1,SNAI1,TUBA4A,CTNNA1,MYH11,TUBA1A,RRAS2,ACTA2,MYH3,NECTIN1,TUBA1C,ACTN4,JUP,CTNND1
Aldosterone Signaling in Epithelial Cells	Differentially_expressed_statistics_WP20181008 - 2018-11-19 08:42 上午	2.9	0.0238	#NUM!	HSPA8,HSPA9,HSPD1,HSPA5
Aldosterone Signaling in Epithelial Cells	RNAseq_TT_20181025 - 2018-11-18 11:28 下午	6.76	0.232	-0.5	ICMT,DNAJC17,PLCB2,PIK3CA,SGK1,PIK3R1,HSPA1A/HSPA1B,DNAJC3,DNAJC15,PLCH2,HSPA5,DNAJA1,DNAJB13,HSP90B1,SACS,HSP90AB1,DNAJC4,HSPE1,PIP5KL1,PRKCE,DNAJB1,DNAJC30,PRKD3,PRKCA,ATM,NEDD4,HSPH1,DNAJC27,DNAJC25,ITPR1,DNAJC11,HSPA8,PIK3R3,DNAJC18,HSP90AA1,NR3C2,PRKCH,DNAJB6,HSPB1
Antigen Presentation Pathway	Differentially_expressed_statistics_WP20181008 - 2018-11-19 08:42 上午	2.3	0.0526	#NUM!	B2M,PSMB6
Antigen Presentation Pathway	RNAseq_TT_20181025 - 2018-11-18 11:28 下午	2.58	0.263	#NUM!	B2M,CALR,HLA-DQB2,CIITA,HLA-DQA1,HLA-DOB,CD74,HLA-DQA2,PSMB6,MR1
Protein Kinase A Signaling	Differentially_expressed_statistics_WP20181008 - 2018-11-19 08:42 上午	2.28	0.0124	#NUM!	AKAP13,H3F3A/H3F3B,MYL6,YWHAB,YWHAZ
Protein Kinase A Signaling	RNAseq_TT_20181025 - 2018-11-18 11:28 下午	1.91	0.132	-0.632	PLCB2,PDE12,SMAD3,MYL5,GNB5,TIMM50,LIPE,GNG13,GSK3A,PLCH2,GNB1,GNB4,TGFB1,NFKBIB,CDC16,PRKD3,PDE6B,CDC25A,PHKG1,PTPN6,NFKB2,ITPR1,PPP3CC,PTPDC1,GYS2,PDE8A,ADCY9,EPM2A,NFKBID,TGFB3,PRKCH,OPN1SW,AKAP12,CAMK4,DUSP6,DUSP22,MYLK,PRKAG1,CDC25B,BRAF,AKAP2,PTPN4,NFKBIA,NFAT5,PTPRJ,FLNA,SMO,PRKCE,PRKCA,PDE4C,PDE8B,PTPN22,AKAP1
PI3K/AKT Signaling	Differentially_expressed_statistics_WP20181008 - 2018-11-19 08:42 上午	2.24	0.0231	#NUM!	TSC1,YWHAB,YWHAZ
PI3K/AKT Signaling	RNAseq_TT_20181025 - 2018-11-18 11:28 下午	3.21	0.192	-1.279	RAP2B,GAB2,PIK3CA,PIK3R1,GDF15,GSK3A,EIF4EBP1,HSP90B1,NFKBIA,HSP90AB1,RPS6KB2,NFKBIB,AKT2,RALB,MDM2,NFKB2,GYS2,PIK3R3,NFKBID,RRAS2,INPP5J,HSP90AA1,MAP3K8,INPP5K,JAK3
Diphthamide Biosynthesis	Differentially_expressed_statistics_WP20181008 - 2018-11-19 08:42 上午	2.08	0.333	#NUM!	EEF2
Diphthamide Biosynthesis	RNAseq_TT_20181025 - 2018-11-18 11:28 下午	0.581	0.333	#NUM!	DPH6
NADH Repair	Differentially_expressed_statistics_WP20181008 - 2018-11-19 08:42 上午	2.08	0.333	#NUM!	GAPDH
NADH Repair	RNAseq_TT_20181025 - 2018-11-18 11:28 下午	0.581	0.333	#NUM!	NAXD
Cell Cycle: G2/M DNA Damage Checkpoint Regulation	Differentially_expressed_statistics_WP20181008 - 2018-11-19 08:42 上午	2.06	0.04	#NUM!	YWHAB,YWHAZ
Cell Cycle: G2/M DNA Damage Checkpoint Regulation	RNAseq_TT_20181025 - 2018-11-18 11:28 下午	0.69	0.14	0.816	CDC25B,MDM4,CKS2,PTPMT1,MDM2,CCNB1,ATM
Transcriptional Regulatory Network in Embryonic Stem Cells	Differentially_expressed_statistics_WP20181008 - 2018-11-19 08:42 上午	2	0.037	#NUM!	RIF1,H3F3A/H3F3B
Transcriptional Regulatory Network in Embryonic Stem Cells	RNAseq_TT_20181025 - 2018-11-18 11:28 下午	0	0.037	#NUM!	SKIL,ZFHX3
Arginine Degradation I (Arginase Pathway)	Differentially_expressed_statistics_WP20181008 - 2018-11-19 08:42 上午	1.95	0.25	#NUM!	ARG1
eNOS Signaling	Differentially_expressed_statistics_WP20181008 - 2018-11-19 08:42 上午	1.91	0.0174	#NUM!	HSPA8,HSPA9,HSPA5
eNOS Signaling	RNAseq_TT_20181025 - 2018-11-18 11:28 下午	1.37	0.14	-0.943	PIK3CA,AKT2,CAMK4,PIK3R1,AQP11,HSPA1A/HSPA1B,VEGFB,SLC7A1,ITPR1,HSPA5,PRKAG1,PGF,HSPA8,PIK3R3,ADCY9,HSP90B1,HSP90AB1,HSP90AA1,PRKCE,PRKCH,ESR2,PRKD3,ATM,PRKCA
Remodeling of Epithelial Adherens Junctions	Differentially_expressed_statistics_WP20181008 - 2018-11-19 08:42 上午	1.8	0.029	#NUM!	TUBB4B,TUBB
Remodeling of Epithelial Adherens Junctions	RNAseq_TT_20181025 - 2018-11-18 11:28 下午	2.25	0.203	#NUM!	TUBB3,RAB5C,TUBB4B,ACTB,TUBG1,TUBA4A,CTNNA1,DNM1,TUBA1A,ACTA2,TUBA1C,ACTN4,HGS,CTNND1
Pyruvate Fermentation to Lactate	Differentially_expressed_statistics_WP20181008 - 2018-11-19 08:42 上午	1.78	0.167	#NUM!	LDHB
Urea Cycle	Differentially_expressed_statistics_WP20181008 - 2018-11-19 08:42 上午	1.78	0.167	#NUM!	ARG1
Arginine Degradation VI (Arginase 2 Pathway)	Differentially_expressed_statistics_WP20181008 - 2018-11-19 08:42 上午	1.78	0.167	#NUM!	ARG1
Arginine Degradation VI (Arginase 2 Pathway)	RNAseq_TT_20181025 - 2018-11-18 11:28 下午	0.341	0.167	#NUM!	PYCR1
ERK5 Signaling	Differentially_expressed_statistics_WP20181008 - 2018-11-19 08:42 上午	1.77	0.0282	#NUM!	YWHAB,YWHAZ
ERK5 Signaling	RNAseq_TT_20181025 - 2018-11-18 11:28 下午	1.11	0.155	-1.897	SH2D2A,RAP2B,RRAS2,BORCS8-MEF2B,SGK1,RALB,MEF2A,RPS6KB2,MAP3K8,MAP2K5,MEF2B
Gap Junction Signaling	Differentially_expressed_statistics_WP20181008 - 2018-11-19 08:42 上午	1.73	0.0149	#NUM!	DBN1,TUBB4B,TUBB
Gap Junction Signaling	RNAseq_TT_20181025 - 2018-11-18 11:28 下午	1.73	0.144	#NUM!	RAP2B,PIK3CA,PLCB2,PIK3R1,PLCH2,PRKAG1,PRKCE,TUBA1C,PRKD3,ATM,PRKCA,TUBB3,AKT2,TUBB4B,ACTB,RALB,TUBG1,TUBA4A,PPP3CC,ITPR1,GJC1,PIK3R3,ADCY9,TUBA1A,RRAS2,ACTA2,PRKCH,OPN1SW,MAP2K5
Myc Mediated Apoptosis Signaling	Differentially_expressed_statistics_WP20181008 - 2018-11-19 08:42 上午	1.72	0.0263	#NUM!	YWHAB,YWHAZ
Myc Mediated Apoptosis Signaling	RNAseq_TT_20181025 - 2018-11-18 11:28 下午	0.709	0.132	#NUM!	RAP2B,PIK3R3,AKT2,PIK3CA,RRAS2,PIK3R1,RALB,BID,FAS,ATM
ERK/MAPK Signaling	Differentially_expressed_statistics_WP20181008 - 2018-11-19 08:42 上午	1.71	0.0147	#NUM!	H3F3A/H3F3B,YWHAB,YWHAZ
ERK/MAPK Signaling	RNAseq_TT_20181025 - 2018-11-18 11:28 下午	0.607	0.113	-0.209	ETS1,RAP2B,FYN,PAK4,PIK3CA,DUSP6,VRK2,PIK3R1,RALB,RAPGEF3,BCAR1,PRKAG1,EIF4EBP1,BRAF,PIK3R3,PLA2G6,RRAS2,PLA2G4B,PRKCE,JMJD7-PLA2G4B,PRKCA,ATM,HSPB1
Breast Cancer Regulation by Stathmin1	Differentially_expressed_statistics_WP20181008 - 2018-11-19 08:42 上午	1.67	0.0142	#NUM!	TUBB4B,ARHGEF11,TUBB
Breast Cancer Regulation by Stathmin1	RNAseq_TT_20181025 - 2018-11-18 11:28 下午	1.92	0.147	#NUM!	RAP2B,PIK3CA,PLCB2,CAMK4,ARHGEF7,PIK3R1,GNB5,GNG13,PRKAG1,GNB1,GNB4,PRKCE,TUBA1C,PRKD3,PRKCA,ATM,TUBB3,ARHGEF12,TUBB4B,RALB,TUBG1,TUBA4A,ITPR1,TSG101,PIK3R3,ADCY9,CCNE1,TUBA1A,RRAS2,PRKCH,OPN1SW
HIPPO signaling	Differentially_expressed_statistics_WP20181008 - 2018-11-19 08:42 上午	1.61	0.023	#NUM!	YWHAB,YWHAZ
HIPPO signaling	RNAseq_TT_20181025 - 2018-11-18 11:28 下午	0	0.0575	#NUM!	TEAD4,SMAD3,DLG2,MST1,TAZ
Sucrose Degradation V (Mammalian)	Differentially_expressed_statistics_WP20181008 - 2018-11-19 08:42 上午	1.6	0.111	#NUM!	ALDOA
Sucrose Degradation V (Mammalian)	RNAseq_TT_20181025 - 2018-11-18 11:28 下午	2.13	0.444	0	KHK,TPI1,ALDOA,TKFC
Citrulline Biosynthesis	Differentially_expressed_statistics_WP20181008 - 2018-11-19 08:42 上午	1.6	0.111	#NUM!	ARG1
IGF-1 Signaling	Differentially_expressed_statistics_WP20181008 - 2018-11-19 08:42 上午	1.41	0.018	#NUM!	YWHAB,YWHAZ
IGF-1 Signaling	RNAseq_TT_20181025 - 2018-11-18 11:28 下午	0.414	0.108	0.302	RAP2B,PIK3R3,AKT2,PIK3CA,NEDD4,RRAS2,PIK3R1,RALB,RPS6KB2,SOCS2,PRKAG1,ATM
Axonal Guidance Signaling	Differentially_expressed_statistics_WP20181008 - 2018-11-19 08:42 上午	1.41	0.00875	#NUM!	MYL6,TUBB4B,ARHGEF11,TUBB
Axonal Guidance Signaling	RNAseq_TT_20181025 - 2018-11-18 11:28 下午	2.6	0.138	#NUM!	DPYSL2,RAP2B,PLCB2,WNT3,PIK3R1,MYL5,GNB5,WNT16,GNG13,PLCH2,ADAM8,GNB1,GNB4,CFL2,ADAM28,TUBA1C,PRKD3,ATM,AKT2,TUBB3,BMP8A,RALB,GNAZ,PPP3CC,PIK3R3,FZD6,PRKCH,PDGFD,OPN1SW,MME,FYN,NTF3,PIK3CA,RND1,ARHGEF7,VEGFB,BCAR1,PRKAG1,SEMA4C,PGF,NFAT5,EFNA5,SMO,PFN2,PRKCE,ACE,PRKCA,PAK4,ADAMTS13,ARHGEF12,PLXNC1,TUBB4B,ADAM15,TUBG1,TUBA4A,PLXND1,HKR1,RRAS2,KIF7,TUBA1A,WNT10A,BMP7,WNT5A
Telomere Extension by Telomerase	Differentially_expressed_statistics_WP20181008 - 2018-11-19 08:42 上午	1.39	0.0667	#NUM!	HNRNPA2B1
Telomere Extension by Telomerase	RNAseq_TT_20181025 - 2018-11-18 11:28 下午	0.364	0.133	#NUM!	HNRNPA2B1,MRE11
Superpathway of Citrulline Metabolism	Differentially_expressed_statistics_WP20181008 - 2018-11-19 08:42 上午	1.39	0.0667	#NUM!	ARG1
Virus Entry via Endocytic Pathways	Differentially_expressed_statistics_WP20181008 - 2018-11-19 08:42 上午	1.38	0.0172	#NUM!	B2M,TFRC
Virus Entry via Endocytic Pathways	RNAseq_TT_20181025 - 2018-11-18 11:28 下午	1.82	0.164	#NUM!	RAP2B,B2M,FYN,PIK3CA,ACTB,PIK3R1,RALB,ITGA6,PIK3R3,DNM1,CD55,RRAS2,ACTA2,FLNA,PRKCE,PRKCH,PRKD3,PRKCA,ATM
RhoA Signaling	Differentially_expressed_statistics_WP20181008 - 2018-11-19 08:42 上午	1.33	0.0161	#NUM!	MYL6,ARHGEF11
RhoA Signaling	RNAseq_TT_20181025 - 2018-11-18 11:28 下午	0.266	0.0968	-0.577	NEDD4,ARHGEF12,CFL2,ACTA2,ACTB,MYL5,RDX,PFN2,PIP5KL1,MYLK,PKN1,MSN
Sirtuin Signaling Pathway	Differentially_expressed_statistics_WP20181008 - 2018-11-19 08:42 上午	1.32	0.0103	#NUM!	H3F3A/H3F3B,ATP5F1A,LDHB
Sirtuin Signaling Pathway	RNAseq_TT_20181025 - 2018-11-18 11:28 下午	0.972	0.12	-0.192	TOMM40,NDUFA4,GABPB1,ATP5MC1,POLR2F,RRP9,DUSP6,TIMM50,NDUFB10,PCK2,ACSS2,TUBA1C,ATG2B,ATG16L2,GOT2,NDUFV1,NEDD4,CPT1A,UCP2,TRIM28,NQO1,TUBA4A,NR1H3,SIRT3,NFKB2,PGAM4,TIMM23,ATG2A,ATG13,TIMM17A,MT-ND1,SIRT2,TUBA1A,TOMM6,TP53BP1
Cellular Effects of Sildenafil (Viagra)	Differentially_expressed_statistics_WP20181008 - 2018-11-19 08:42 上午	1.28	0.0153	#NUM!	MYH9,MYL6
Cellular Effects of Sildenafil (Viagra)	RNAseq_TT_20181025 - 2018-11-18 11:28 下午	0.891	0.13	#NUM!	SLC4A5,PLCB2,KCNN3,CAMK4,PDE4C,SLC4A11,ACTB,MYL5,MYLK,ITPR1,MYH11,PLCH2,PRKAG1,ADCY9,ACTA2,MYH3,NPPA
Iron homeostasis signaling pathway	Differentially_expressed_statistics_WP20181008 - 2018-11-19 08:42 上午	1.25	0.0146	#NUM!	HSPA9,TFRC
Iron homeostasis signaling pathway	RNAseq_TT_20181025 - 2018-11-18 11:28 下午	0.463	0.109	#NUM!	SLC46A1,TCIRG1,BMP8A,SMAD3,GDF15,ATP6V1E2,CYBRD1,HBB,HMOX2,ATP6AP1L,ATP6V0D1,BMP7,ATP6V1G2,JAK3,STEAP3
Maturity Onset Diabetes of Young (MODY) Signaling	Differentially_expressed_statistics_WP20181008 - 2018-11-19 08:42 上午	1.24	0.0476	#NUM!	GAPDH
Endoplasmic Reticulum Stress Pathway	Differentially_expressed_statistics_WP20181008 - 2018-11-19 08:42 上午	1.24	0.0476	#NUM!	HSPA5
Endoplasmic Reticulum Stress Pathway	RNAseq_TT_20181025 - 2018-11-18 11:28 下午	1.91	0.286	#NUM!	CALR,HSP90B1,DDIT3,ERN1,DNAJC3,HSPA5
Lipid Antigen Presentation by CD1	Differentially_expressed_statistics_WP20181008 - 2018-11-19 08:42 上午	1.15	0.0385	#NUM!	B2M
Lipid Antigen Presentation by CD1	RNAseq_TT_20181025 - 2018-11-18 11:28 下午	0.332	0.115	#NUM!	B2M,CALR,CD1A
Tight Junction Signaling	Differentially_expressed_statistics_WP20181008 - 2018-11-19 08:42 上午	1.1	0.012	#NUM!	MYH9,MYL6
Tight Junction Signaling	RNAseq_TT_20181025 - 2018-11-18 11:28 下午	0.897	0.126	#NUM!	AKT2,CLDN15,CLDN20,TNFRSF1A,ACTB,MYL5,CRB3,MARK2,CTNNA1,MYLK,MYH11,NFKB2,PARD6A,PRKAG1,TJP3,CLDN4,ACTA2,TGFB1,MYH3,TGFB3,NECTIN1
Cdc42 Signaling	Differentially_expressed_statistics_WP20181008 - 2018-11-19 08:42 上午	1.1	0.012	#NUM!	B2M,MYL6
Cdc42 Signaling	RNAseq_TT_20181025 - 2018-11-18 11:28 下午	0	0.0838	1.414	CD247,B2M,PAK4,DIAPH3,MYL5,HLA-DQA1,MYLK,TNK2,PARD6A,IQGAP2,HLA-DQB2,CFL2,HLA-DOB,HLA-DQA2
CXCR4 Signaling	Differentially_expressed_statistics_WP20181008 - 2018-11-19 08:42 上午	1.08	0.0117	#NUM!	MYL6,ARHGEF11
CXCR4 Signaling	RNAseq_TT_20181025 - 2018-11-18 11:28 下午	1.87	0.152	0	RAP2B,PIK3CA,PLCB2,PIK3R1,MYL5,GNB5,GNG13,BCAR1,GNB1,GNB4,PRKCE,PRKD3,ATM,PRKCA,AKT2,PAK4,RALB,ITPR1,GNAZ,PIK3R3,ADCY9,RHOV,RRAS2,PRKCH,OPN1SW,FNBP1
Cytotoxic T Lymphocyte-mediated Apoptosis of Target Cells	Differentially_expressed_statistics_WP20181008 - 2018-11-19 08:42 上午	1.07	0.0312	#NUM!	B2M
Cytotoxic T Lymphocyte-mediated Apoptosis of Target Cells	RNAseq_TT_20181025 - 2018-11-18 11:28 下午	0.717	0.156	1	CD247,B2M,BID,DFFB,FAS
RhoGDI Signaling	Differentially_expressed_statistics_WP20181008 - 2018-11-19 08:42 上午	1.06	0.0113	#NUM!	MYL6,ARHGEF11
RhoGDI Signaling	RNAseq_TT_20181025 - 2018-11-18 11:28 下午	0.722	0.119	1.807	PAK4,ARHGEF12,ACTB,ARHGEF7,MYL5,GNB5,RDX,GNG13,GRIP1,GNAZ,ARHGDIB,GNB1,GNB4,RHOV,ACTA2,CFL2,PIP5KL1,ESR2,FNBP1,MSN,PRKCA
Germ Cell-Sertoli Cell Junction Signaling	Differentially_expressed_statistics_WP20181008 - 2018-11-19 08:42 上午	1.05	0.0112	#NUM!	TUBB4B,TUBB
Germ Cell-Sertoli Cell Junction Signaling	RNAseq_TT_20181025 - 2018-11-18 11:28 下午	3.33	0.179	#NUM!	MAP2K6,RAP2B,PIK3CA,MYO7A,PIK3R1,CTNNA1,BCAR1,CFL2,TGFB1,TUBA1C,JUP,ATM,PAK4,TUBB3,TUBB4B,TNFRSF1A,ACTB,RALB,TUBG1,TUBA4A,ITGA6,LAMC3,PIK3R3,RHOV,TUBA1A,RRAS2,ACTA2,TGFB3,MAP3K8,ACTN4,FNBP1,CTNND1
DNA Methylation and Transcriptional Repression Signaling	Differentially_expressed_statistics_WP20181008 - 2018-11-19 08:42 上午	1.04	0.0294	#NUM!	H3F3A/H3F3B
DNA Methylation and Transcriptional Repression Signaling	RNAseq_TT_20181025 - 2018-11-18 11:28 下午	0	0.0294	#NUM!	SAP130
Sertoli Cell-Sertoli Cell Junction Signaling	Differentially_expressed_statistics_WP20181008 - 2018-11-19 08:42 上午	1.03	0.0109	#NUM!	TUBB4B,TUBB
Sertoli Cell-Sertoli Cell Junction Signaling	RNAseq_TT_20181025 - 2018-11-18 11:28 下午	1.73	0.147	#NUM!	RAP2B,CLDN15,CLDN20,MYO7A,CTNNA1,GSK3A,BCAR1,PRKAG1,CLDN4,TUBA1C,NECTIN1,JUP,TUBB3,AKT2,TNFRSF1A,TUBB4B,ACTB,RALB,TUBG1,TUBA4A,TJP3,TUBA1A,RRAS2,ACTA2,TGFB3,MAP3K8,ACTN4
Hepatic Fibrosis / Hepatic Stellate Cell Activation	Differentially_expressed_statistics_WP20181008 - 2018-11-19 08:42 上午	1.02	0.0107	#NUM!	MYH9,MYL6
Hepatic Fibrosis / Hepatic Stellate Cell Activation	RNAseq_TT_20181025 - 2018-11-18 11:28 下午	1.04	0.128	#NUM!	COL19A1,IL4R,ICAM1,TNFRSF1A,LEPR,SMAD3,MYL5,COL9A3,VEGFB,MYH11,NFKB2,FAS,COL28A1,PGF,TLR4,ACTA2,TIMP1,TGFB1,CYP2E1,MYH3,TGFB3,IL10RA,PDGFD,CCR7
Agranulocyte Adhesion and Diapedesis	Differentially_expressed_statistics_WP20181008 - 2018-11-19 08:42 上午	0.994	0.0104	#NUM!	MYH9,MYL6
Agranulocyte Adhesion and Diapedesis	RNAseq_TT_20181025 - 2018-11-18 11:28 下午	0.501	0.109	#NUM!	ICAM1,C5AR1,CLDN15,CLDN20,TNFRSF1A,ACTB,MYL5,MADCAM1,ITGA6,RDX,MYH11,MMP25,IL18,CCL4,CLDN4,ACTA2,CXCR2,MYH3,OPN1SW,MMP17,MSN
ILK Signaling	Differentially_expressed_statistics_WP20181008 - 2018-11-19 08:42 上午	0.979	0.0102	#NUM!	MYH9,MYL6
ILK Signaling	RNAseq_TT_20181025 - 2018-11-18 11:28 下午	0.705	0.117	-1.528	MAP2K6,PIK3CA,AKT2,FBLIM1,TNFRSF1A,ACTB,PIK3R1,MYL5,SNAI1,VEGFB,GSK3A,MYH11,NFKB2,PGF,PIK3R3,RHOV,ACTA2,CFL2,FLNA,MYH3,ACTN4,FNBP1,ATM
Calcium Signaling	Differentially_expressed_statistics_WP20181008 - 2018-11-19 08:42 上午	0.947	0.00971	#NUM!	MYH9,MYL6
Calcium Signaling	RNAseq_TT_20181025 - 2018-11-18 11:28 下午	0.28	0.0971	-2.111	RAP2B,HDAC9,GRIN1,CALR,TP63,CAMK4,BORCS8-MEF2B,TNNC1,MYL5,MEF2A,ITPR1,PPP3CC,MYH11,TPM2,PRKAG1,MEF2B,NFAT5,ACTA2,HDAC7,MYH3
Clathrin-mediated Endocytosis Signaling	Differentially_expressed_statistics_WP20181008 - 2018-11-19 08:42 上午	0.943	0.00966	#NUM!	HSPA8,TFRC
Clathrin-mediated Endocytosis Signaling	RNAseq_TT_20181025 - 2018-11-18 11:28 下午	0.698	0.116	#NUM!	PIK3CA,RAB5C,APOM,ACTB,PIK3R1,FGF8,VEGFB,MDM2,PPP3CC,TSG101,PGF,HSPA8,PIK3R3,DNM1,LYZ,LDLR,ACTA2,LDLRAP1,PDGFD,FGF22,HGS,RAB4B,APOD,ATM
Thrombin Signaling	Differentially_expressed_statistics_WP20181008 - 2018-11-19 08:42 上午	0.933	0.00952	#NUM!	MYL6,ARHGEF11
Thrombin Signaling	RNAseq_TT_20181025 - 2018-11-18 11:28 下午	1.72	0.143	-0.626	RAP2B,PIK3CA,PLCB2,CAMK4,F2RL3,PIK3R1,MYL5,GNB5,GNG13,MYLK,PLCH2,GNB1,GNB4,PRKCE,PRKD3,ATM,PRKCA,AKT2,ARHGEF12,RALB,ITPR1,GNAZ,NFKB2,PIK3R3,ADCY9,RHOV,RRAS2,PRKCH,OPN1SW,FNBP1
AMPK Signaling	Differentially_expressed_statistics_WP20181008 - 2018-11-19 08:42 上午	0.913	0.00926	#NUM!	TSC1,EEF2
AMPK Signaling	RNAseq_TT_20181025 - 2018-11-18 11:28 下午	0.465	0.106	-0.229	RAB27A,PIK3CA,AKT2,RAB9B,CPT1A,ACTB,PIK3R1,LIPE,RAB39A,PFKP,MLST8,PRKAG1,ELAVL1,PFKFB2,EIF4EBP1,GYS2,PIK3R3,PCK2,TBC1D1,FASN,AK4,HMGCR,ATM
Primary Immunodeficiency Signaling	Differentially_expressed_statistics_WP20181008 - 2018-11-19 08:42 上午	0.884	0.02	#NUM!	IGLL1/IGLL5
Primary Immunodeficiency Signaling	RNAseq_TT_20181025 - 2018-11-18 11:28 下午	3.15	0.26	#NUM!	RFXANK,IL2RG,IGLL1/IGLL5,IGLC1,CIITA,RAG1,CD79A,TNFRSF13B,CD8A,JAK3,UNG,IGHD,AICDA
Actin Cytoskeleton Signaling	Differentially_expressed_statistics_WP20181008 - 2018-11-19 08:42 上午	0.86	0.00858	#NUM!	MYH9,MYL6
Actin Cytoskeleton Signaling	RNAseq_TT_20181025 - 2018-11-18 11:28 下午	1.38	0.133	-0.408	RAP2B,PIK3CA,DIAPH3,ARHGEF7,PIK3R1,MYL5,FGF8,MYLK,MYH11,BCAR1,IQGAP2,CFL2,FLNA,PFN2,ARHGAP24,ATM,PAK4,ARHGEF12,ACTB,RALB,RDX,PIK3R3,TIAM2,RRAS2,ACTA2,CYFIP1,MYH3,ACTN4,PDGFD,FGF22,MSN
Systemic Lupus Erythematosus Signaling	Differentially_expressed_statistics_WP20181008 - 2018-11-19 08:42 上午	0.857	0.00855	#NUM!	HNRNPA2B1,HNRNPC
Systemic Lupus Erythematosus Signaling	RNAseq_TT_20181025 - 2018-11-18 11:28 下午	0	0.094	#NUM!	CD247,RAP2B,PTPN6,PIK3CA,AKT2,CAMK4,PIK3R1,HNRNPA2B1,RALB,CD79A,PIK3R3,LSM14A,IL18,NFAT5,RRAS2,CD80,SNRNP25,TLR7,KLK1,C8G,ATM,PIM2
Phospholipase C Signaling	Differentially_expressed_statistics_WP20181008 - 2018-11-19 08:42 上午	0.825	0.00816	#NUM!	MYL6,ARHGEF11
Phospholipase C Signaling	RNAseq_TT_20181025 - 2018-11-18 11:28 下午	2.14	0.147	-1.826	CD247,RAP2B,FYN,PLCB2,CAMK4,ARHGEF7,MYL5,GNB5,GNG13,GNB1,GNB4,NFAT5,HDAC7,PRKCE,PRKD3,JMJD7-PLA2G4B,PRKCA,HDAC9,ARHGEF12,BORCS8-MEF2B,RALB,MEF2A,RAPGEF3,CD79A,NFKB2,PPP3CC,ITPR1,MEF2B,ADCY9,PLA2G6,RHOV,RRAS2,PLA2G4B,PRKCH,LCP2,FNBP1
SPINK1 Pancreatic Cancer Pathway	Differentially_expressed_statistics_WP20181008 - 2018-11-19 08:42 上午	0.811	0.0167	#NUM!	PRSS1
SPINK1 Pancreatic Cancer Pathway	RNAseq_TT_20181025 - 2018-11-18 11:28 下午	0.445	0.117	-0.378	TMPRSS15,CPQ,TGFB1,SMAD3,CPM,KLK14,KLK1
Signaling by Rho Family GTPases	Differentially_expressed_statistics_WP20181008 - 2018-11-19 08:42 上午	0.806	0.00794	#NUM!	MYL6,ARHGEF11
Signaling by Rho Family GTPases	RNAseq_TT_20181025 - 2018-11-18 11:28 下午	0.735	0.115	-1.877	PIK3CA,DIAPH3,ARHGEF7,PIK3R1,MYL5,WASF3,GNB5,GNG13,MYLK,PARD6A,GNB1,GNB4,CFL2,PIP5KL1,ATM,PAK4,NEDD4,ARHGEF12,ACTB,RDX,GNAZ,NFKB2,PKN1,PIK3R3,RHOV,ACTA2,CYFIP1,FNBP1,MSN
UVB-Induced MAPK Signaling	Differentially_expressed_statistics_WP20181008 - 2018-11-19 08:42 上午	0.773	0.0152	#NUM!	H3F3A/H3F3B
UVB-Induced MAPK Signaling	RNAseq_TT_20181025 - 2018-11-18 11:28 下午	0.736	0.136	-0.333	PIK3R3,PIK3CA,PIK3R1,PRKCE,PRKCH,PRKD3,EIF4EBP1,ATM,PRKCA
Caveolar-mediated Endocytosis Signaling	Differentially_expressed_statistics_WP20181008 - 2018-11-19 08:42 上午	0.744	0.0141	#NUM!	B2M
Caveolar-mediated Endocytosis Signaling	RNAseq_TT_20181025 - 2018-11-18 11:28 下午	0.841	0.141	#NUM!	B2M,FYN,CD55,RAB5C,ITGAM,ACTA2,FLNA,ACTB,ITGA6,PRKCA
SPINK1 General Cancer Pathway	Differentially_expressed_statistics_WP20181008 - 2018-11-19 08:42 上午	0.702	0.0127	#NUM!	PRSS1
SPINK1 General Cancer Pathway	RNAseq_TT_20181025 - 2018-11-18 11:28 下午	0.452	0.114	0.333	RAP2B,PIK3R3,AKT2,PIK3CA,RRAS2,PIK3R1,RALB,JAK3,ATM
Allograft Rejection Signaling	Differentially_expressed_statistics_WP20181008 - 2018-11-19 08:42 上午	0.669	0.0116	#NUM!	B2M
Allograft Rejection Signaling	RNAseq_TT_20181025 - 2018-11-18 11:28 下午	0	0.0814	#NUM!	B2M,HLA-DQB2,CD80,HLA-DQA1,HLA-DOB,HLA-DQA2,FAS
Regulation of Actin-based Motility by Rho	Differentially_expressed_statistics_WP20181008 - 2018-11-19 08:42 上午	0.652	0.0111	#NUM!	MYL6
Regulation of Actin-based Motility by Rho	RNAseq_TT_20181025 - 2018-11-18 11:28 下午	0.294	0.1	-0.333	RHOV,PAK4,ACTA2,ACTB,MYL5,PFN2,PIP5KL1,MYLK,FNBP1
OX40 Signaling Pathway	Differentially_expressed_statistics_WP20181008 - 2018-11-19 08:42 上午	0.648	0.011	#NUM!	B2M
OX40 Signaling Pathway	RNAseq_TT_20181025 - 2018-11-18 11:28 下午	0.78	0.132	-0.378	CD247,B2M,NFKBID,HLA-DQB2,NFKBIA,TNFRSF4,HLA-DQA1,HLA-DOB,TRAF5,NFKB2,NFKBIB,HLA-DQA2
Reelin Signaling in Neurons	Differentially_expressed_statistics_WP20181008 - 2018-11-19 08:42 上午	0.643	0.0109	#NUM!	ARHGEF11
Reelin Signaling in Neurons	RNAseq_TT_20181025 - 2018-11-18 11:28 下午	0.402	0.109	#NUM!	PIK3R3,BLK,FYN,PIK3CA,ARHGEF12,PIK3R1,ITGA6,CDK5R1,PAFAH1B3,ATM
HER-2 Signaling in Breast Cancer	Differentially_expressed_statistics_WP20181008 - 2018-11-19 08:42 上午	0.635	0.0106	#NUM!	TSC1
HER-2 Signaling in Breast Cancer	RNAseq_TT_20181025 - 2018-11-18 11:28 下午	1.75	0.17	#NUM!	RAP2B,AKT2,PIK3CA,PIK3R1,RALB,MDM2,GSK3A,PARD6A,PIK3R3,CCNE1,RRAS2,PRKCE,PRKCH,PRKD3,ATM,PRKCA
Communication between Innate and Adaptive Immune Cells	Differentially_expressed_statistics_WP20181008 - 2018-11-19 08:42 上午	0.627	0.0104	#NUM!	B2M
Communication between Innate and Adaptive Immune Cells	RNAseq_TT_20181025 - 2018-11-18 11:28 下午	1.11	0.146	#NUM!	B2M,CD79A,CD83,CD8A,TLR2,TLR4,IL18,CCL4,CD80,TLR6,TLR7,TNFRSF13B,CCR7,IGHD
TR/RXR Activation	Differentially_expressed_statistics_WP20181008 - 2018-11-19 08:42 上午	0.619	0.0102	#NUM!	ENO1
TR/RXR Activation	RNAseq_TT_20181025 - 2018-11-18 11:28 下午	1.31	0.153	#NUM!	PIK3CA,AKT2,UCP2,CAMK4,PIK3R1,NRGN,MDM2,BCL3,PFKP,THRSP,PIK3R3,ENO1,LDLR,FASN,ATM
CTLA4 Signaling in Cytotoxic T Lymphocytes	Differentially_expressed_statistics_WP20181008 - 2018-11-19 08:42 上午	0.616	0.0101	#NUM!	B2M
CTLA4 Signaling in Cytotoxic T Lymphocytes	RNAseq_TT_20181025 - 2018-11-18 11:28 下午	0.803	0.131	#NUM!	CD247,B2M,FYN,AKT2,PIK3CA,PTPN6,PIK3R1,CD8A,PIK3R3,CD80,PTPN22,LCP2,ATM
NER Pathway	Differentially_expressed_statistics_WP20181008 - 2018-11-19 08:42 上午	0.601	0.00971	#NUM!	H3F3A/H3F3B
NER Pathway	RNAseq_TT_20181025 - 2018-11-18 11:28 下午	0	0.0777	0	POLR2G,COPS2,POLR2F,TCEA1,CUL4A,UBE2N,DDB2,RFC3
PAK Signaling	Differentially_expressed_statistics_WP20181008 - 2018-11-19 08:42 上午	0.586	0.00935	#NUM!	MYL6
PAK Signaling	RNAseq_TT_20181025 - 2018-11-18 11:28 下午	0.635	0.121	0.577	RAP2B,PAK4,PIK3CA,PIK3R1,ARHGEF7,RALB,MYL5,MYLK,PIK3R3,RRAS2,CFL2,PDGFD,ATM
Oxidative Phosphorylation	Differentially_expressed_statistics_WP20181008 - 2018-11-19 08:42 上午	0.579	0.00917	#NUM!	ATP5F1A
Oxidative Phosphorylation	RNAseq_TT_20181025 - 2018-11-18 11:28 下午	0	0.0826	1	NDUFA4,NDUFV1,MT-ND1,ATP5MC1,SURF1,CYB5A,ATP5S,ATP5MC3,NDUFB10
Type I Diabetes Mellitus Signaling	Differentially_expressed_statistics_WP20181008 - 2018-11-19 08:42 上午	0.573	0.00901	#NUM!	HSPD1
Type I Diabetes Mellitus Signaling	RNAseq_TT_20181025 - 2018-11-18 11:28 下午	0.941	0.135	-0.577	CD247,MAP2K6,TNFRSF1A,PIAS1,HLA-DQA1,NFKB2,FAS,TRAF6,NFKBID,NFKBIA,CD80,BID,HLA-DOB,SOCS2,NFKBIB
Apelin Cardiomyocyte Signaling Pathway	Differentially_expressed_statistics_WP20181008 - 2018-11-19 08:42 上午	0.566	0.00885	#NUM!	MYL6
Apelin Cardiomyocyte Signaling Pathway	RNAseq_TT_20181025 - 2018-11-18 11:28 下午	1.63	0.159	-0.943	PLCB2,AKT2,PIK3CA,PIK3R1,MYL5,MYLK,ITPR1,PLCH2,PIK3R3,TGFB1,CAT,PRKCE,PRKCH,PRKD3,SLC9A8,OPN1SW,ATM,PRKCA
p38 MAPK Signaling	Differentially_expressed_statistics_WP20181008 - 2018-11-19 08:42 上午	0.547	0.0084	#NUM!	H3F3A/H3F3B
p38 MAPK Signaling	RNAseq_TT_20181025 - 2018-11-18 11:28 下午	1.71	0.16	-3.153	MAP2K6,TIFA,BORCS8-MEF2B,DDIT3,TNFRSF1A,MEF2A,FAS,MEF2B,TRAF6,CDC25B,PLA2G6,IL18,TGFB1,PLA2G4B,RPS6KB2,TGFB3,JMJD7-PLA2G4B,IRAK2,HSPB1
Neuroprotective Role of THOP1 in Alzheimer's Disease	Differentially_expressed_statistics_WP20181008 - 2018-11-19 08:42 上午	0.544	0.00833	#NUM!	PRSS1
Neuroprotective Role of THOP1 in Alzheimer's Disease	RNAseq_TT_20181025 - 2018-11-18 11:28 下午	0	0.075	-0.816	MME,TMPRSS15,DPP4,TPP1,PNOC,KLK1,ST14,ACE,PRKAG1
HIF1α Signaling	Differentially_expressed_statistics_WP20181008 - 2018-11-19 08:42 上午	0.532	0.00806	#NUM!	LDHB
HIF1α Signaling	RNAseq_TT_20181025 - 2018-11-18 11:28 下午	0.848	0.129	#NUM!	RAP2B,EGLN2,AKT2,PIK3CA,PIK3R1,RALB,VEGFB,MDM2,MMP25,PGF,PIK3R3,RRAS2,HSP90AA1,MMP17,VHL,ATM
Sphingosine-1-phosphate Signaling	Differentially_expressed_statistics_WP20181008 - 2018-11-19 08:42 上午	0.529	0.008	#NUM!	CASP14
Sphingosine-1-phosphate Signaling	RNAseq_TT_20181025 - 2018-11-18 11:28 下午	0.648	0.12	-0.258	PLCB2,AKT2,PIK3CA,PIK3R1,SMPD1,PLCH2,PIK3R3,ADCY9,RHOV,CASP1,PDGFD,SMPD3,FNBP1,OPN1SW,ATM
Role of NANOG in Mammalian Embryonic Stem Cell Pluripotency	Differentially_expressed_statistics_WP20181008 - 2018-11-19 08:42 上午	0.52	0.00781	#NUM!	RIF1
Role of NANOG in Mammalian Embryonic Stem Cell Pluripotency	RNAseq_TT_20181025 - 2018-11-18 11:28 下午	0.958	0.133	0.333	RAP2B,PIK3CA,AKT2,WNT3,PIK3R1,BMP8A,RALB,WNT16,PIK3R3,RRAS2,WNT10A,FZD6,SMO,BMP7,JAK3,WNT5A,ATM
Estrogen Receptor Signaling	Differentially_expressed_statistics_WP20181008 - 2018-11-19 08:42 上午	0.504	0.00746	#NUM!	H3F3A/H3F3B
Estrogen Receptor Signaling	RNAseq_TT_20181025 - 2018-11-18 11:28 下午	0	0.0896	#NUM!	POLR2G,RAP2B,POLR2F,CDK8,RRAS2,PCK2,RALB,TAF10,MED13L,ESR2,TAF13,TAF9B
Corticotropin Releasing Hormone Signaling	Differentially_expressed_statistics_WP20181008 - 2018-11-19 08:42 上午	0.491	0.00719	#NUM!	KRT1
Corticotropin Releasing Hormone Signaling	RNAseq_TT_20181025 - 2018-11-18 11:28 下午	0.322	0.101	-0.832	CAMK4,BORCS8-MEF2B,MEF2A,ITPR1,PRKAG1,MEF2B,BRAF,ADCY9,SMO,PRKCE,PRKCH,PRKD3,OPN1SW,PRKCA
Gα12/13 Signaling	Differentially_expressed_statistics_WP20181008 - 2018-11-19 08:42 上午	0.486	0.00709	#NUM!	MYL6
Gα12/13 Signaling	RNAseq_TT_20181025 - 2018-11-18 11:28 下午	0.697	0.121	-1.069	RAP2B,AKT2,PIK3CA,BORCS8-MEF2B,F2RL3,PIK3R1,MYL5,RALB,MEF2A,NFKB2,MEF2B,PIK3R3,NFKBID,RRAS2,NFKBIA,NFKBIB,ATM
Cardiac β-adrenergic Signaling	Differentially_expressed_statistics_WP20181008 - 2018-11-19 08:42 上午	0.486	0.00709	#NUM!	AKAP13
Cardiac β-adrenergic Signaling	RNAseq_TT_20181025 - 2018-11-18 11:28 下午	0.413	0.106	-1.134	AKAP12,GRK2,PDE4C,PDE12,GNB5,GNG13,PRKAG1,AKAP2,GNB1,PDE8A,ADCY9,GNB4,PDE8B,PDE6B,AKAP1
Insulin Receptor Signaling	Differentially_expressed_statistics_WP20181008 - 2018-11-19 08:42 上午	0.473	0.00685	#NUM!	TSC1
Insulin Receptor Signaling	RNAseq_TT_20181025 - 2018-11-18 11:28 下午	0.774	0.123	-0.728	RAP2B,FYN,AKT2,PIK3CA,SGK1,PIK3R1,RALB,LIPE,GSK3A,PRKAG1,EIF4EBP1,GYS2,PIK3R3,RRAS2,INPP5J,RPS6KB2,INPP5K,ATM
Type II Diabetes Mellitus Signaling	Differentially_expressed_statistics_WP20181008 - 2018-11-19 08:42 上午	0.455	0.00649	#NUM!	PKM
Type II Diabetes Mellitus Signaling	RNAseq_TT_20181025 - 2018-11-18 11:28 下午	1.18	0.136	0	PIK3CA,AKT2,TNFRSF1A,PIK3R1,SMPD1,CEBPB,NFKB2,PRKAG1,KCNJ11,PIK3R3,NFKBID,NFKBIA,PRKCE,SOCS2,PRKCH,MAFA,NFKBIB,SMPD3,PRKD3,PRKCA,ATM
Endocannabinoid Cancer Inhibition Pathway	Differentially_expressed_statistics_WP20181008 - 2018-11-19 08:42 上午	0.448	0.00637	#NUM!	CASP14
Endocannabinoid Cancer Inhibition Pathway	RNAseq_TT_20181025 - 2018-11-18 11:28 下午	0.914	0.127	-2.236	MAP2K6,PIK3CA,AKT2,ATF3,DDIT3,PIK3R1,VEGFB,TRIB3,SMPD1,MLST8,PRKAG1,PGF,PIK3R3,ADCY9,CCNE1,CCND3,CASP1,SMPD3,MAP2K5,ATM
Glioblastoma Multiforme Signaling	Differentially_expressed_statistics_WP20181008 - 2018-11-19 08:42 上午	0.425	0.00595	#NUM!	TSC1
Glioblastoma Multiforme Signaling	RNAseq_TT_20181025 - 2018-11-18 11:28 下午	1.06	0.131	-1.091	RAP2B,PIK3CA,PLCB2,AKT2,WNT3,PIK3R1,RALB,WNT16,MDM2,ITPR1,PLCH2,PIK3R3,RHOV,CCNE1,RRAS2,WNT10A,FZD6,SMO,PDGFD,FNBP1,WNT5A,ATM
Mitochondrial Dysfunction	Differentially_expressed_statistics_WP20181008 - 2018-11-19 08:42 上午	0.419	0.00585	#NUM!	ATP5F1A
Mitochondrial Dysfunction	RNAseq_TT_20181025 - 2018-11-18 11:28 下午	0.413	0.105	#NUM!	NDUFA4,NDUFV1,ATP5MC1,UCP2,CPT1A,PRDX5,SURF1,BACE1,LRRK2,PSEN2,ATP5S,NDUFB10,MT-ND1,PARK7,CAT,APH1B,CYB5A,ATP5MC3
RAR Activation	Differentially_expressed_statistics_WP20181008 - 2018-11-19 08:42 上午	0.383	0.00526	#NUM!	RPL7A
RAR Activation	RNAseq_TT_20181025 - 2018-11-18 11:28 下午	0	0.0947	#NUM!	AKT2,PIK3CA,SMAD3,RELB,PIK3R1,ACTB,SMAD6,NFKB2,PRKAG1,PIK3R3,ADCY9,TGFB1,TGFB3,PRKCE,PRKCH,RBP5,PRKD3,PRKCA
Dendritic Cell Maturation	Differentially_expressed_statistics_WP20181008 - 2018-11-19 08:42 上午	0.375	0.00513	#NUM!	B2M
Dendritic Cell Maturation	RNAseq_TT_20181025 - 2018-11-18 11:28 下午	1.66	0.144	-2.268	B2M,AKT2,PLCB2,PIK3CA,ICAM1,TNFRSF1A,LEPR,RELB,PIK3R1,HLA-DQA1,LTB,CD83,NFKB2,PLCH2,PIK3R3,TRAF6,TLR2,NFKBID,TLR4,IL18,NFKBIA,CD80,CD1A,FSCN2,HLA-DOB,NFKBIB,CCR7,ATM
Endothelin-1 Signaling	Differentially_expressed_statistics_WP20181008 - 2018-11-19 08:42 上午	0.373	0.0051	#NUM!	CASP14
Endothelin-1 Signaling	RNAseq_TT_20181025 - 2018-11-18 11:28 下午	1.04	0.128	-1.4	RAP2B,PIK3CA,PLCB2,PIK3R1,PLCH2,BRAF,LCAT,CASP1,PRKCE,PRKD3,ATM,PRKCA,PLA2G16,RALB,ITPR1,GNAZ,PIK3R3,ADCY9,PLA2G6,RRAS2,PLA2G4B,RARRES3,PRKCH,OPN1SW,PAFAH1B3
NRF2-mediated Oxidative Stress Response	Differentially_expressed_statistics_WP20181008 - 2018-11-19 08:42 上午	0.367	0.005	#NUM!	PRDX1
NRF2-mediated Oxidative Stress Response	RNAseq_TT_20181025 - 2018-11-18 11:28 下午	2.52	0.16	0.535	MAP2K6,RAP2B,DNAJC17,PIK3CA,PRDX1,PIK3R1,DNAJC3,DNAJC15,DNAJA1,DNAJB13,DNAJC4,VCP,PRKCE,DNAJB1,PRKD3,PRKCA,ATM,ACTB,NQO1,RALB,MAFK,DNAJC11,PIK3R3,RRAS2,ACTA2,CAT,DNAJC18,PRKCH,DNAJB6,ABCC4,MAP2K5,MGST3
Leukocyte Extravasation Signaling	Differentially_expressed_statistics_WP20181008 - 2018-11-19 08:42 上午	0.349	0.00474	#NUM!	MYL6
Leukocyte Extravasation Signaling	RNAseq_TT_20181025 - 2018-11-18 11:28 下午	1.1	0.128	0.816	PIK3CA,ICAM1,CLDN15,CLDN20,PIK3R1,CTNNA1,MMP25,BCAR1,CLDN4,TIMP1,PRKCE,PRKD3,MMP17,ATM,PRKCA,ACTB,ITGA6,RDX,RAPGEF3,PIK3R3,ITGAM,ACTA2,PRKCH,ACTN4,OPN1SW,CTNND1,MSN
Osteoarthritis Pathway	Differentially_expressed_statistics_WP20181008 - 2018-11-19 08:42 上午	0.348	0.00472	#NUM!	CASP14
Osteoarthritis Pathway	RNAseq_TT_20181025 - 2018-11-18 11:28 下午	0	0.0943	-1	DDIT4,TNFRSF1A,SMAD3,FGF8,CTNNA1,SMAD6,VEGFB,WNT16,CEBPB,NFKB2,PRKAG1,HKR1,PGF,TLR2,TLR4,CXCR2,TGFB1,FZD6,SMO,CASP1
cAMP-mediated signaling	Differentially_expressed_statistics_WP20181008 - 2018-11-19 08:42 上午	0.325	0.00439	#NUM!	AKAP13
cAMP-mediated signaling	RNAseq_TT_20181025 - 2018-11-18 11:28 下午	0	0.0833	0	AKAP12,CAMK4,GRK2,PDE4C,DUSP6,PDE12,RAPGEF3,PPP3CC,AKAP2,PDE8A,BRAF,ADCY9,GPER1,CXCR2,PDE8B,MC1R,ADORA1,PDE6B,AKAP1
Cardiac Hypertrophy Signaling	Differentially_expressed_statistics_WP20181008 - 2018-11-19 08:42 上午	0.308	0.00415	#NUM!	MYL6
Cardiac Hypertrophy Signaling	RNAseq_TT_20181025 - 2018-11-18 11:28 下午	1.05	0.124	-1.177	MAP2K6,RAP2B,PIK3CA,PLCB2,CAMK4,PIK3R1,MYL5,GNB5,GNG13,PLCH2,PRKAG1,GNB1,GNB4,TGFB1,ATM,BORCS8-MEF2B,RALB,MEF2A,PPP3CC,GNAZ,MEF2B,PIK3R3,ADCY9,RHOV,RRAS2,TGFB3,MAP3K8,OPN1SW,FNBP1,HSPB1
Neuroinflammation Signaling Pathway	Differentially_expressed_statistics_WP20181008 - 2018-11-19 08:42 上午	0.234	0.00322	#NUM!	B2M
Neuroinflammation Signaling Pathway	RNAseq_TT_20181025 - 2018-11-18 11:28 下午	1.98	0.138	-1.852	B2M,PIK3CA,ICAM1,PIK3R1,HLA-DQA1,PSEN2,MFGE8,CX3CR1,FAS,NFAT5,TICAM1,TGFB1,CASP1,TLR7,BIRC3,JMJD7-PLA2G4B,ATM,GRIN1,AKT2,BIRC7,TNFRSF1A,BACE1,NFKB2,PPP3CC,PIK3R3,TRAF6,TLR2,PLA2G6,TLR4,IL18,IRF7,CD80,PLA2G4B,TLR6,TGFB3,HLA-DOB,APH1B,KLK1,CFLAR,JAK3,TIRAP,BIRC2,IRAK2
Role of Macrophages, Fibroblasts and Endothelial Cells in Rheumatoid Arthritis	Differentially_expressed_statistics_WP20181008 - 2018-11-19 08:42 上午	0.225	0.00312	#NUM!	PRSS1
Role of Macrophages, Fibroblasts and Endothelial Cells in Rheumatoid Arthritis	RNAseq_TT_20181025 - 2018-11-18 11:28 下午	2.58	0.146	#NUM!	MAP2K6,RAP2B,PLCB2,PIK3CA,ICAM1,CAMK4,WNT3,PIK3R1,WNT16,LTB,VEGFB,PLCH2,CEBPG,PGF,TRAF3IP2,NFKBIA,NFAT5,TGFB1,TLR7,SMO,PRKCE,TRAF5,NFKBIB,PRKD3,PRKCA,ATM,AKT2,C5AR1,TNFRSF1A,RALB,DKKL1,CEBPB,PPP3CC,PIK3R3,TRAF6,TLR2,NFKBID,TLR4,IL18,RRAS2,WNT10A,TLR6,FZD6,PRKCH,PDGFD,WNT5A,IRAK2
Natural Killer Cell Signaling	RNAseq_TT_20181025 - 2018-11-18 11:28 下午	2.94	0.188	#NUM!	CD247,RAP2B,FYN,PAK4,PTPN6,PIK3CA,AKT2,LAIR1,KLRB1,PIK3R1,RALB,LILRB1,CD300A,PIK3R3,RRAS2,INPP5J,PRKCE,KLRC3,PRKCH,INPP5K,PRKD3,LCP2,PRKCA,ATM
Molecular Mechanisms of Cancer	Differentially_expressed_statistics_WP20181008 - 2018-11-19 08:42 上午	0	0.00254	#NUM!	ARHGEF11
Molecular Mechanisms of Cancer	RNAseq_TT_20181025 - 2018-11-18 11:28 下午	4.34	0.16	#NUM!	RAP2B,GAB2,PLCB2,WNT3,SMAD3,PIK3R1,WNT16,GSK3A,CDK8,BBC3,CCND3,TGFB1,NFKBIB,PRKD3,BIRC3,ATM,CDC25A,CDK18,AKT2,TFDP1,BMP8A,RALB,RAPGEF3,NFKB2,GNAZ,PIK3R3,ADCY9,NFKBID,TGFB3,FZD6,APH1B,PRKCH,CFLAR,FNBP1,MAP2K6,FYN,PIK3CA,ARHGEF7,CTNNA1,PSEN2,FAS,PRKAG1,CDC25B,BRAF,NFKBIA,CDK17,SMO,PRKCE,BID,PRKCA,PAK4,ARHGEF12,SMAD6,MDM2,RHOV,CCNE1,RRAS2,WNT10A,BMP7,JAK3,BIRC2,WNT5A,CTNND1
IL-10 Signaling	RNAseq_TT_20181025 - 2018-11-18 11:28 下午	0.9	0.145	#NUM!	TRAF6,MAP2K6,NFKBID,IL4R,IL18,NFKBIA,IL10RA,BLVRB,NFKB2,NFKBIB
Neuregulin Signaling	RNAseq_TT_20181025 - 2018-11-18 11:28 下午	3.32	0.215	0.775	RAP2B,AKT2,ERBIN,PIK3R1,RALB,NRG4,CDK5R1,PIK3R3,HSP90B1,RRAS2,PICK1,HSP90AB1,GRB7,RPS6KB2,HSP90AA1,PRKCE,PRKCH,PRKD3,RNF41,PRKCA
Circadian Rhythm Signaling	RNAseq_TT_20181025 - 2018-11-18 11:28 下午	0	0.0294	#NUM!	GRIN1
Synaptic Long Term Potentiation	RNAseq_TT_20181025 - 2018-11-18 11:28 下午	0.631	0.119	-0.535	RAP2B,GRIN1,PLCB2,CAMK4,RALB,RAPGEF3,PPP3CC,ITPR1,PLCH2,PRKAG1,RRAS2,PRKCE,PRKCH,PRKD3,PRKCA
Amyotrophic Lateral Sclerosis Signaling	RNAseq_TT_20181025 - 2018-11-18 11:28 下午	1.17	0.144	0	GRIN1,PIK3CA,RAB5C,PIK3R1,VEGFB,PGF,PIK3R3,CCS,CAT,CASP1,BID,CAPN7,BIRC3,BIRC2,ATM,CAPN3
Fc Epsilon RI Signaling	RNAseq_TT_20181025 - 2018-11-18 11:28 下午	1.78	0.16	-0.447	MAP2K6,RAP2B,FYN,PIK3CA,AKT2,PIK3R1,RALB,PIK3R3,PLA2G6,RRAS2,INPP5J,PLA2G4B,PRKCE,PRKCH,INPP5K,PRKD3,JMJD7-PLA2G4B,LCP2,PRKCA,ATM
Synaptic Long Term Depression	RNAseq_TT_20181025 - 2018-11-18 11:28 下午	0	0.0944	-1.213	RAP2B,PLA2G16,PLCB2,RALB,ITPR1,GNAZ,PLCH2,PLA2G6,RRAS2,LCAT,PLA2G4B,PRKCE,RARRES3,PRKCH,PRKD3,PAFAH1B3,PRKCA
PPARα/RXRα Activation	RNAseq_TT_20181025 - 2018-11-18 11:28 下午	1.45	0.14	0	MAP2K6,RAP2B,PLCB2,GPD1,SMAD3,PLCH2,PRKAG1,HSP90B1,NFKBIA,HSP90AB1,TGFB1,FASN,NFKBIB,GOT2,PRKCA,RALB,CKAP5,BCL3,NFKB2,AIP,TRAF6,ADCY9,NFKBID,RRAS2,TGFB3,HSP90AA1
Aryl Hydrocarbon Receptor Signaling	RNAseq_TT_20181025 - 2018-11-18 11:28 下午	2.64	0.176	-1.213	NFIC,TFDP1,NQO1,MDM2,NFKB2,FAS,PTGES3,AIP,ALDH2,CTSD,HSP90B1,CCNE1,HSP90AB1,CCND3,ALDH1L2,TGFB1,ALDH3A2,TGFB3,HSP90AA1,ALDH3B2,ESR2,ALDH6A1,MGST3,HSPB1,ATM
LPS/IL-1 Mediated Inhibition of RXR Function	RNAseq_TT_20181025 - 2018-11-18 11:28 下午	0.741	0.117	0.577	CHST4,SULT1A2,CETP,ALDH2,CYP3A5,ALDH3A2,FABP5,HMGCS1,ALDH6A1,ABCB1,CPT1A,TNFRSF1A,NR1H3,IL4I1,TRAF6,TLR4,IL18,FABP6,ALDH1L2,CAT,NR5A2,PLTP,NDST2,ALDH3B2,ABCC4,MGST3
p53 Signaling	RNAseq_TT_20181025 - 2018-11-18 11:28 下午	1.17	0.144	-1.807	HDAC9,TP53INP1,AKT2,PIK3CA,TP63,JMY,PIK3R1,PIAS1,TNFRSF10B,MDM2,FAS,TP53I3,PIK3R3,MDM4,BBC3,ATM
Coagulation System	RNAseq_TT_20181025 - 2018-11-18 11:28 下午	0.355	0.114	2	F12,F13A1,PLAUR,TFPI
Acute Phase Response Signaling	RNAseq_TT_20181025 - 2018-11-18 11:28 下午	0.9	0.125	-1.698	MAP2K6,RAP2B,PIK3CA,AKT2,C4BPB,TNFRSF1A,PIK3R1,RALB,SERPINF1,CEBPB,NFKB2,HMOX2,TRAF6,PIK3R3,NFKBID,IL18,RRAS2,NFKBIA,ITIH4,SOCS2,RBP5,NFKBIB
Hepatic Cholestasis	RNAseq_TT_20181025 - 2018-11-18 11:28 下午	1.96	0.156	#NUM!	PRKAG1,CETP,NFKBIA,TGFB1,PRKCE,NFKBIB,PRKD3,PRKCA,MAP4K2,ABCB1,TNFRSF1A,NR1H3,NFKB2,TRAF6,ADCY9,TLR4,NFKBID,IL18,ABCB4,FABP6,TGFB3,NR5A2,PRKCH,TIRAP,IRAK2
LXR/RXR Activation	RNAseq_TT_20181025 - 2018-11-18 11:28 下午	1.37	0.149	-1.069	SCD,APOM,TNFRSF1A,SERPINF1,NR1H3,NFKB2,CETP,FDFT1,TLR4,IL18,LYZ,LDLR,LCAT,ITIH4,FASN,PLTP,HMGCR,APOD
VDR/RXR Activation	RNAseq_TT_20181025 - 2018-11-18 11:28 下午	0	0.0897	0.378	CAMP,HOXA10,PRKCE,PRKCH,CEBPB,PRKD3,PRKCA
FXR/RXR Activation	RNAseq_TT_20181025 - 2018-11-18 11:28 下午	0.806	0.127	#NUM!	AKT2,APOM,SERPINF1,NR1H3,CETP,IL18,LCAT,PCK2,FABP6,ABCB4,ITIH4,FASN,FBP1,NR5A2,PLTP,APOD
Ceramide Signaling	RNAseq_TT_20181025 - 2018-11-18 11:28 下午	0.803	0.131	-0.905	RAP2B,PIK3R3,CTSD,PIK3CA,AKT2,RRAS2,TNFRSF1A,PIK3R1,RALB,SMPD1,NFKB2,SMPD3,ATM
PXR/RXR Activation	RNAseq_TT_20181025 - 2018-11-18 11:28 下午	0.539	0.123	#NUM!	SCD,ABCB1,AKT2,CPT1A,PCK2,CYP3A5,ALDH3A2,PRKAG1
Role of BRCA1 in DNA Damage Response	RNAseq_TT_20181025 - 2018-11-18 11:28 下午	0.435	0.112	-2.236	ABRAXAS1,ACTB,MRE11,FANCF,FAAP24,FANCC,FANCA,ATM,RFC3
Erythropoietin Signaling	RNAseq_TT_20181025 - 2018-11-18 11:28 下午	2.44	0.195	#NUM!	RAP2B,PTPN6,PIK3CA,AKT2,PIK3R1,RALB,NFKB2,PIK3R3,NFKBID,RRAS2,NFKBIA,PRKCE,PRKCH,NFKBIB,PRKD3,ATM,PRKCA
α-Adrenergic Signaling	RNAseq_TT_20181025 - 2018-11-18 11:28 下午	2.5	0.194	0.302	RAP2B,CAMK4,RALB,GNB5,GNG13,ITPR1,PRKAG1,GYS2,GNB1,ADCY9,GNB4,RRAS2,PRKCE,PRKCH,PRKD3,OPN1SW,PHKG1,PRKCA
Activation of IRF by Cytosolic Pattern Recognition Receptors	RNAseq_TT_20181025 - 2018-11-18 11:28 下午	0.822	0.143	-1.667	TRAF6,IFIH1,TANK,NFKBID,IRF7,NFKBIA,NFKB2,NFKBIB,ISG15
Fcγ Receptor-mediated Phagocytosis in Macrophages and Monocytes	RNAseq_TT_20181025 - 2018-11-18 11:28 下午	1.52	0.163	-0.258	FYN,GAB2,AKT2,ACTB,PIK3R1,PIK3R3,MYO5A,PLA2G6,ACTA2,RPS6KB2,PRKCE,PRKCH,PRKD3,LCP2,PRKCA
IL-8 Signaling	RNAseq_TT_20181025 - 2018-11-18 11:28 下午	2.41	0.158	-0.756	RAP2B,PIK3CA,PLCB2,ICAM1,PIK3R1,GNB5,GNG13,VEGFB,PGF,EIF4EBP1,BRAF,GNB1,GNB4,CCND3,CXCR2,PRKCE,NFKBIB,PRKD3,PRKCA,CR2,ATM,AKT2,RALB,TRAF6,PIK3R3,RHOV,ITGAM,RRAS2,PRKCH,OPN1SW,FNBP1,IRAK2
IL-12 Signaling and Production in Macrophages	RNAseq_TT_20181025 - 2018-11-18 11:28 下午	2.17	0.164	#NUM!	PIK3CA,AKT2,APOM,PIK3R1,MST1,CEBPB,NFKB2,TRAF6,TLR2,PIK3R3,JMJD6,TLR4,IL18,LYZ,TGFB1,TGFB3,PRKCE,PRKCH,MAP3K8,NFKBIB,PRKD3,PRKCA,APOD,ATM
Role of RIG1-like Receptors in Antiviral Innate Immunity	RNAseq_TT_20181025 - 2018-11-18 11:28 下午	1.24	0.182	-2.236	TRAF6,IFIH1,TANK,NFKBID,IRF7,NFKBIA,NFKB2,NFKBIB
Role of Pattern Recognition Receptors in Recognition of Bacteria and Viruses	RNAseq_TT_20181025 - 2018-11-18 11:28 下午	2.22	0.168	-1.789	PIK3CA,C5AR1,PIK3R1,NFKB2,TRAF6,TLR2,IFIH1,PIK3R3,TLR4,IRF7,IL18,TGFB1,TICAM1,TLR6,TGFB3,TLR7,CASP1,PRKCE,PRKCH,PRKD3,NLRC4,PRKCA,ATM
Role of PKR in Interferon Induction and Antiviral Response	RNAseq_TT_20181025 - 2018-11-18 11:28 下午	1.84	0.22	#NUM!	TRAF6,MAP2K6,NFKBID,NFKBIA,TNFRSF1A,BID,TRAF5,NFKB2,NFKBIB
TREM1 Signaling	RNAseq_TT_20181025 - 2018-11-18 11:28 下午	1.93	0.187	-2.138	AKT2,NLRP6,ICAM1,CIITA,LAT2,CD83,NFKB2,TLR2,TLR4,IL18,TLR6,TLR7,CASP1,NLRC4
MIF Regulation of Innate Immunity	RNAseq_TT_20181025 - 2018-11-18 11:28 下午	1.7	0.209	-1.667	NFKBID,PLA2G6,TLR4,NFKBIA,PLA2G4B,CD74,NFKB2,NFKBIB,JMJD7-PLA2G4B
Role of NFAT in Regulation of the Immune Response	RNAseq_TT_20181025 - 2018-11-18 11:28 下午	3.11	0.172	-1.4	CD247,RAP2B,FYN,PLCB2,PIK3CA,CAMK4,PIK3R1,GNB5,HLA-DQA1,GNG13,GSK3A,GNB1,GNB4,NFKBIA,NFAT5,NFKBIB,ATM,AKT2,BORCS8-MEF2B,RALB,MEF2A,CD79A,NFKB2,PPP3CC,ITPR1,GNAZ,MEF2B,PIK3R3,NFKBID,RRAS2,CD80,HLA-DOB,LCP2
FcγRIIB Signaling in B Lymphocytes	RNAseq_TT_20181025 - 2018-11-18 11:28 下午	0	0.0941	0.707	RAP2B,PIK3R3,PIK3CA,RRAS2,PIK3R1,RALB,CD79A,ATM
LPS-stimulated MAPK Signaling	RNAseq_TT_20181025 - 2018-11-18 11:28 下午	2.13	0.183	-0.243	MAP2K6,RAP2B,PIK3CA,PIK3R1,RALB,NFKB2,PIK3R3,NFKBID,TLR4,RRAS2,NFKBIA,PRKCE,PRKCH,NFKBIB,PRKD3,ATM,PRKCA
NF-κB Activation by Viruses	RNAseq_TT_20181025 - 2018-11-18 11:28 下午	2.89	0.204	-0.688	RAP2B,PIK3CA,AKT2,PIK3R1,RALB,ITGA6,NFKB2,PIK3R3,NFKBID,RRAS2,NFKBIA,PRKCE,PRKCH,CXCR5,NFKBIB,PRKD3,CR2,PRKCA,ATM
CCR5 Signaling in Macrophages	RNAseq_TT_20181025 - 2018-11-18 11:28 下午	0.901	0.137	0.378	CD247,CAMK4,GNB5,GNG13,FAS,GNB1,GNB4,CCL4,PRKCE,PRKCH,PRKD3,OPN1SW,PRKCA
IL-22 Signaling	RNAseq_TT_20181025 - 2018-11-18 11:28 下午	0	0.0417	#NUM!	AKT2
CD40 Signaling	RNAseq_TT_20181025 - 2018-11-18 11:28 下午	2.49	0.203	-1	MAP2K6,PIK3CA,ICAM1,PIK3R1,TNFAIP3,NFKB2,TRAF6,TANK,PIK3R3,NFKBID,NFKBIA,TRAF5,NFKBIB,JAK3,MAP2K5,ATM
Calcium-induced T Lymphocyte Apoptosis	RNAseq_TT_20181025 - 2018-11-18 11:28 下午	0.997	0.152	-0.632	CD247,CAMK4,HLA-DQA1,HLA-DOB,PRKCE,PRKCH,PPP3CC,ITPR1,PRKD3,PRKCA
CD27 Signaling in Lymphocytes	RNAseq_TT_20181025 - 2018-11-18 11:28 下午	1.18	0.17	-2.449	MAP2K6,NFKBID,NFKBIA,BID,MAP3K8,TRAF5,NFKB2,NFKBIB,MAP2K5
IL-3 Signaling	RNAseq_TT_20181025 - 2018-11-18 11:28 下午	1.64	0.169	-0.258	RAP2B,GAB2,PTPN6,AKT2,PIK3CA,PIK3R1,RALB,PPP3CC,PIK3R3,RRAS2,PRKCE,PRKCH,PRKD3,ATM,PRKCA
Lymphotoxin β Receptor Signaling	RNAseq_TT_20181025 - 2018-11-18 11:28 下午	1.96	0.194	-0.333	AKT2,PIK3CA,PIK3R1,RELB,LTB,NFKB2,TRAF6,PIK3R3,NFKBID,NFKBIA,TRAF5,BIRC2,ATM
IL-17 Signaling	RNAseq_TT_20181025 - 2018-11-18 11:28 下午	1.01	0.143	#NUM!	RAP2B,MAP2K6,AKT2,PIK3CA,PIK3R1,RALB,CEBPB,TRAF6,PIK3R3,TRAF3IP2,RRAS2,TIMP1,ATM
fMLP Signaling in Neutrophils	RNAseq_TT_20181025 - 2018-11-18 11:28 下午	3.26	0.194	0	RAP2B,PLCB2,PIK3CA,CAMK4,PIK3R1,RALB,GNB5,GNG13,NFKB2,PPP3CC,ITPR1,PIK3R3,GNB1,GNB4,NFKBID,RRAS2,NFKBIA,NFAT5,PRKCE,PRKCH,NFKBIB,PRKD3,OPN1SW,PRKCA,ATM
4-1BB Signaling in T Lymphocytes	RNAseq_TT_20181025 - 2018-11-18 11:28 下午	0.427	0.125	#NUM!	NFKBID,NFKBIA,NFKB2,NFKBIB
Thrombopoietin Signaling	RNAseq_TT_20181025 - 2018-11-18 11:28 下午	1.42	0.169	0	RAP2B,PIK3R3,GAB2,PIK3CA,RRAS2,PIK3R1,RALB,PRKCE,PRKCH,PRKD3,ATM,PRKCA
Induction of Apoptosis by HIV1	RNAseq_TT_20181025 - 2018-11-18 11:28 下午	1.52	0.18	0.302	NFKBID,NFKBIA,BBC3,TNFRSF1A,BID,DFFB,NFKB2,NFKBIB,BIRC3,FAS,BIRC2
B Cell Activating Factor Signaling	RNAseq_TT_20181025 - 2018-11-18 11:28 下午	1.4	0.195	-1.342	TRAF6,NFKBID,NFKBIA,NFAT5,TNFRSF13B,TRAF5,NFKB2,NFKBIB
IL-15 Production	RNAseq_TT_20181025 - 2018-11-18 11:28 下午	0.287	0.107	#NUM!	TWF1,NFKB2,JAK3
T Helper Cell Differentiation	RNAseq_TT_20181025 - 2018-11-18 11:28 下午	1.34	0.164	#NUM!	IL2RG,IL4R,IL18,CD80,TNFRSF1A,TGFB1,IL21R,IL10RA,HLA-DQA1,HLA-DOB,IL2RA,CXCR5
IL-9 Signaling	RNAseq_TT_20181025 - 2018-11-18 11:28 下午	1.58	0.2	-0.707	PIK3R3,IL2RG,PIK3CA,PIK3R1,SOCS2,BCL3,NFKB2,JAK3,ATM
CCR3 Signaling in Eosinophils	RNAseq_TT_20181025 - 2018-11-18 11:28 下午	2.91	0.184	-0.5	RAP2B,PIK3CA,PLCB2,CAMK4,PIK3R1,GNB5,GNG13,MYLK,GNB1,GNB4,CFL2,PRKCE,PRKD3,JMJD7-PLA2G4B,ATM,PRKCA,PAK4,RALB,ITPR1,PIK3R3,PLA2G6,RRAS2,PLA2G4B,PRKCH,OPN1SW
Oncostatin M Signaling	RNAseq_TT_20181025 - 2018-11-18 11:28 下午	0.261	0.1	0	RAP2B,RRAS2,RALB,JAK3
CD28 Signaling in T Helper Cells	RNAseq_TT_20181025 - 2018-11-18 11:28 下午	1.54	0.152	-1.069	CD247,FYN,PTPN6,PIK3CA,AKT2,CAMK4,PIK3R1,HLA-DQA1,ITPR1,PPP3CC,NFKB2,PIK3R3,NFKBID,NFAT5,NFKBIA,CD80,HLA-DOB,NFKBIB,LCP2,ATM
IL-15 Signaling	RNAseq_TT_20181025 - 2018-11-18 11:28 下午	1.02	0.146	#NUM!	RAP2B,PIK3R3,IL2RG,AKT2,IL15RA,PIK3CA,RRAS2,PIK3R1,RALB,NFKB2,JAK3,ATM
Role of Cytokines in Mediating Communication between Immune Cells	RNAseq_TT_20181025 - 2018-11-18 11:28 下午	0	0.037	#NUM!	IL18,TGFB1
Mechanisms of Viral Exit from Host Cells	RNAseq_TT_20181025 - 2018-11-18 11:28 下午	1.84	0.22	#NUM!	NEDD4,ACTA2,CHMP2B,ACTB,PRKCE,PRKCH,PRKD3,TSG101,PRKCA
Melatonin Signaling	RNAseq_TT_20181025 - 2018-11-18 11:28 下午	1.37	0.167	-0.302	MAP2K6,BRAF,PLCB2,CAMK4,PRKCE,PRKCH,PLCH2,PRKD3,OPN1SW,PRKAG1,MAP2K5,PRKCA
Angiopoietin Signaling	RNAseq_TT_20181025 - 2018-11-18 11:28 下午	1.53	0.167	0.632	RAP2B,PAK4,AKT2,PIK3CA,PIK3R1,RALB,NFKB2,PIK3R3,NFKBID,RRAS2,NFKBIA,GRB7,NFKBIB,ATM
Neuropathic Pain Signaling In Dorsal Horn Neurons	RNAseq_TT_20181025 - 2018-11-18 11:28 下午	0.848	0.13	-0.258	PIK3R3,GRIN1,KCNN3,PIK3CA,PLCB2,CAMK4,PIK3R1,PRKCE,PRKCH,ITPR1,PLCH2,PRKD3,PRKAG1,PRKCA,ATM
Relaxin Signaling	RNAseq_TT_20181025 - 2018-11-18 11:28 下午	1.52	0.146	0	PIK3CA,AKT2,PDE4C,PDE12,PIK3R1,GNB5,GNG13,GNAZ,NFKB2,PRKAG1,BRAF,PIK3R3,GNB1,PDE8A,ADCY9,GNB4,NFKBID,NFKBIA,PDE8B,RLN3,NFKBIB,PDE6B,ATM
Factors Promoting Cardiogenesis in Vertebrates	RNAseq_TT_20181025 - 2018-11-18 11:28 下午	1.24	0.152	#NUM!	WNT3,BMP8A,CDC6,CCNE1,TGFB1,TGFB3,SMO,FZD6,PRKCE,BMP7,PRKCH,NPPA,PRKD3,PRKCA
CNTF Signaling	RNAseq_TT_20181025 - 2018-11-18 11:28 下午	0.458	0.116	0	RAP2B,PIK3R3,PIK3CA,RRAS2,PIK3R1,RALB,RPS6KB2,ATM
Agrin Interactions at Neuromuscular Junction	RNAseq_TT_20181025 - 2018-11-18 11:28 下午	0.978	0.147	-0.632	RAP2B,GABPB1,PAK4,RRAS2,ACTA2,ACTB,ARHGEF7,RALB,UTRN,ITGA6,NRG4
Cardiomyocyte Differentiation via BMP Receptors	RNAseq_TT_20181025 - 2018-11-18 11:28 下午	0.518	0.15	#NUM!	SMAD6,BMP7,NPPA
Renin-Angiotensin Signaling	RNAseq_TT_20181025 - 2018-11-18 11:28 下午	1.17	0.141	0.243	RAP2B,PAK4,PTPN6,PIK3CA,PIK3R1,RALB,NFKB2,ITPR1,PRKAG1,PIK3R3,ADCY9,RRAS2,PRKCE,PRKCH,PRKD3,ACE,ATM,PRKCA
Docosahexaenoic Acid (DHA) Signaling	RNAseq_TT_20181025 - 2018-11-18 11:28 下午	1.6	0.192	#NUM!	PIK3R3,AKT2,PIK3CA,PIK3R1,SERPINF1,BID,GSK3A,BCL2A1,PNPLA2,ATM
Semaphorin Signaling in Neurons	RNAseq_TT_20181025 - 2018-11-18 11:28 下午	0.869	0.151	#NUM!	DPYSL2,FYN,RHOV,PAK4,RND1,ARHGEF12,CFL2,FNBP1
CDK5 Signaling	RNAseq_TT_20181025 - 2018-11-18 11:28 下午	0	0.0762	0.378	RAP2B,ADCY9,RRAS2,CABLES1,RALB,ITGA6,PRKAG1,CDK5R1
iCOS-iCOSL Signaling in T Helper Cells	RNAseq_TT_20181025 - 2018-11-18 11:28 下午	2.15	0.171	-1.5	CD247,GAB2,PIK3CA,AKT2,IL2RG,CAMK4,PIK3R1,HLA-DQA1,ITPR1,NFKB2,PPP3CC,PIK3R3,NFKBID,NFAT5,NFKBIA,CD80,HLA-DOB,IL2RA,NFKBIB,LCP2,ATM
Cell Cycle Regulation by BTG Family Proteins	RNAseq_TT_20181025 - 2018-11-18 11:28 下午	0	0.027	#NUM!	CCNE1
Mitotic Roles of Polo-Like Kinase	RNAseq_TT_20181025 - 2018-11-18 11:28 下午	0.997	0.152	-0.378	CDC25B,HSP90B1,HSP90AB1,CDC20,PLK5,TGFB1,HSP90AA1,CDC16,CCNB1,CDC25A
HGF Signaling	RNAseq_TT_20181025 - 2018-11-18 11:28 下午	0.589	0.118	0.277	ETS1,RAP2B,AKT2,PIK3CA,PIK3R1,RALB,PIK3R3,RRAS2,PRKCE,PRKCH,MAP3K8,PRKD3,ATM,PRKCA
HMGB1 Signaling	RNAseq_TT_20181025 - 2018-11-18 11:28 下午	1.12	0.137	-1.414	MAP2K6,RAP2B,PIK3CA,AKT2,ICAM1,TNFRSF1A,PIK3R1,RALB,NFKB2,PIK3R3,TLR4,RHOV,IL18,RRAS2,TGFB1,TGFB3,FNBP1,MAP2K5,ATM
Role of CHK Proteins in Cell Cycle Checkpoint Control	RNAseq_TT_20181025 - 2018-11-18 11:28 下午	0	0.0702	#NUM!	MRE11,CDC25A,ATM,RFC3
FLT3 Signaling in Hematopoietic Progenitor Cells	RNAseq_TT_20181025 - 2018-11-18 11:28 下午	0.545	0.118	0.302	RAP2B,PIK3R3,GAB2,AKT2,PIK3CA,RRAS2,FLT3LG,PIK3R1,RALB,EIF4EBP1,ATM
Polyamine Regulation in Colon Cancer	RNAseq_TT_20181025 - 2018-11-18 11:28 下午	0	0.0909	#NUM!	SAT1,ODC1
GNRH Signaling	RNAseq_TT_20181025 - 2018-11-18 11:28 下午	0.531	0.111	0.471	MAP2K6,RAP2B,PAK4,PLCB2,CAMK4,RALB,NFKB2,ITPR1,LHB,PRKAG1,GNB1,ADCY9,RRAS2,PRKCE,PRKCH,MAP3K8,PRKD3,OPN1SW,PRKCA
Cholecystokinin/Gastrin-mediated Signaling	RNAseq_TT_20181025 - 2018-11-18 11:28 下午	1.86	0.168	-1.886	MAP2K6,RAP2B,PLCB2,BORCS8-MEF2B,RALB,MEF2A,ITPR1,BCAR1,MEF2B,RHOV,IL18,RRAS2,PRKCE,PRKCH,PRKD3,FNBP1,MAP2K5,PRKCA
Human Embryonic Stem Cell Pluripotency	RNAseq_TT_20181025 - 2018-11-18 11:28 下午	1.47	0.147	#NUM!	PIK3CA,AKT2,NTF3,WNT3,SMAD3,BMP8A,PIK3R1,SMAD6,WNT16,GSK3A,PIK3R3,WNT10A,TGFB1,FZD6,TGFB3,SMO,BMP7,FGFRL1,PDGFD,WNT5A,ATM
RAN Signaling	RNAseq_TT_20181025 - 2018-11-18 11:28 下午	1.13	0.235	#NUM!	KPNA3,RCC1,CSE1L,KPNA2
Melanocyte Development and Pigmentation Signaling	RNAseq_TT_20181025 - 2018-11-18 11:28 下午	0.537	0.117	-0.577	RAP2B,PIK3R3,ADCY9,PTPN6,PIK3CA,RRAS2,PIK3R1,RALB,RPS6KB2,MC1R,PRKAG1,ATM
ATM Signaling	RNAseq_TT_20181025 - 2018-11-18 11:28 下午	0.628	0.122	0	MDM4,NFKBIA,TRIM28,MRE11,BID,TP53BP1,MDM2,ZNF420,KAT5,CCNB1,CDC25A,ATM
Antiproliferative Role of Somatostatin Receptor 2	RNAseq_TT_20181025 - 2018-11-18 11:28 下午	1.34	0.16	0.632	RAP2B,BRAF,GNB1,PIK3R3,GNB4,PTPN6,PIK3CA,RRAS2,PIK3R1,RALB,GNB5,GNG13,ATM
Androgen Signaling	RNAseq_TT_20181025 - 2018-11-18 11:28 下午	0.956	0.131	-0.333	CALR,POLR2F,CAMK4,SMAD3,GNB5,GNG13,GNAZ,NFKB2,PRKAG1,POLR2G,GNB1,GNB4,HSP90AA1,PRKCE,PRKCH,DNAJB1,PRKD3,PRKCA
Role of Oct4 in Mammalian Embryonic Stem Cell Pluripotency	RNAseq_TT_20181025 - 2018-11-18 11:28 下午	0	0.0652	#NUM!	AQR,MEF2A,NR5A2
Growth Hormone Signaling	RNAseq_TT_20181025 - 2018-11-18 11:28 下午	0.733	0.131	-0.302	PIK3R3,PTPN6,PIK3CA,PIK3R1,RPS6KB2,SOCS2,PRKCE,PRKCH,PRKD3,ATM,PRKCA
Prolactin Signaling	RNAseq_TT_20181025 - 2018-11-18 11:28 下午	1.64	0.169	0	RAP2B,FYN,PIK3CA,PIK3R1,RALB,CEBPB,PIK3R3,RRAS2,PRKCE,SOCS2,PRKCH,TCF7,PRKD3,ATM,PRKCA
CREB Signaling in Neurons	RNAseq_TT_20181025 - 2018-11-18 11:28 下午	0.969	0.124	0.447	RAP2B,PIK3CA,POLR2F,PLCB2,CAMK4,PIK3R1,GNB5,GNG13,PLCH2,PRKAG1,GNB1,GNB4,PRKCE,PRKD3,ATM,PRKCA,GRIN1,AKT2,RALB,ITPR1,GNAZ,PIK3R3,POLR2G,ADCY9,RRAS2,PRKCH,OPN1SW
Melanoma Signaling	RNAseq_TT_20181025 - 2018-11-18 11:28 下午	1.18	0.164	0	RAP2B,BRAF,PIK3R3,AKT2,PIK3CA,RRAS2,PIK3R1,RALB,MDM2,ATM
Prostate Cancer Signaling	RNAseq_TT_20181025 - 2018-11-18 11:28 下午	2.02	0.175	#NUM!	RAP2B,AKT2,PIK3CA,TFDP1,PIK3R1,RALB,MDM2,NFKB2,PIK3R3,NFKBID,HSP90B1,CCNE1,RRAS2,NFKBIA,HSP90AB1,HSP90AA1,NFKBIB,ATM
Renal Cell Carcinoma Signaling	RNAseq_TT_20181025 - 2018-11-18 11:28 下午	0.855	0.136	0.632	ETS1,RAP2B,PIK3R3,AKT2,PAK4,PIK3CA,RRAS2,TGFB1,PIK3R1,RALB,VHL,ATM
Small Cell Lung Cancer Signaling	RNAseq_TT_20181025 - 2018-11-18 11:28 下午	1.81	0.176	-1.265	AKT2,PIK3CA,TFDP1,PIK3R1,NFKB2,TRAF6,PIK3R3,NFKBID,CCNE1,NFKBIA,BID,TRAF5,NFKBIB,BIRC2,ATM
Endometrial Cancer Signaling	RNAseq_TT_20181025 - 2018-11-18 11:28 下午	0.635	0.129	0.333	RAP2B,PIK3R3,AKT2,PIK3CA,RRAS2,PIK3R1,RALB,CTNNA1,ATM
Basal Cell Carcinoma Signaling	RNAseq_TT_20181025 - 2018-11-18 11:28 下午	0.813	0.139	-1.414	KIF7,WNT10A,WNT3,BMP8A,FZD6,SMO,WNT16,BMP7,HKR1,WNT5A
Glioma Signaling	RNAseq_TT_20181025 - 2018-11-18 11:28 下午	0.938	0.133	1.069	RAP2B,AKT2,PIK3CA,CAMK4,TFDP1,PIK3R1,RALB,MDM2,PIK3R3,RRAS2,PRKCE,PRKCH,PDGFD,PRKD3,ATM,PRKCA
Autoimmune Thyroid Disease Signaling	RNAseq_TT_20181025 - 2018-11-18 11:28 下午	0	0.0816	#NUM!	CD80,HLA-DQA1,HLA-DOB,FAS
Acute Myeloid Leukemia Signaling	RNAseq_TT_20181025 - 2018-11-18 11:28 下午	2.25	0.184	-1.069	MAP2K6,RAP2B,PIK3CA,AKT2,PIK3R1,RALB,NFKB2,EIF4EBP1,BRAF,PIK3R3,RRAS2,PIM1,FLT3LG,RPS6KB2,JUP,MAP2K5,ATM,PIM2
Thyroid Cancer Signaling	RNAseq_TT_20181025 - 2018-11-18 11:28 下午	0.336	0.109	#NUM!	RAP2B,BRAF,NTF3,RRAS2,RALB
Bladder Cancer Signaling	RNAseq_TT_20181025 - 2018-11-18 11:28 下午	0.527	0.117	1.342	RAP2B,RRAS2,TFDP1,RALB,FGF8,VEGFB,MDM2,MMP25,FGF22,MMP17,PGF
Graft-versus-Host Disease Signaling	RNAseq_TT_20181025 - 2018-11-18 11:28 下午	0.301	0.104	#NUM!	IL18,CD80,HLA-DQA1,HLA-DOB,FAS
Chronic Myeloid Leukemia Signaling	RNAseq_TT_20181025 - 2018-11-18 11:28 下午	1.67	0.161	#NUM!	RAP2B,HDAC9,GAB2,PIK3CA,AKT2,TFDP1,SMAD3,PIK3R1,RALB,MDM2,NFKB2,CBLC,PIK3R3,RRAS2,TGFB1,HDAC7,TGFB3,ATM
Non-Small Cell Lung Cancer Signaling	RNAseq_TT_20181025 - 2018-11-18 11:28 下午	0.757	0.133	0.632	RAP2B,PIK3R3,AKT2,PIK3CA,RRAS2,TFDP1,PIK3R1,RALB,ITPR1,ATM,PRKCA
Production of Nitric Oxide and Reactive Oxygen Species in Macrophages	RNAseq_TT_20181025 - 2018-11-18 11:28 下午	1.27	0.134	-1.4	PIK3CA,PIK3R1,LYZ,NFKBIA,HOXA10,PRKCE,NFKBIB,PRKD3,PRKCA,ATM,PTPN6,AKT2,APOM,TNFRSF1A,NFKB2,TLR2,PIK3R3,TLR4,NFKBID,RHOV,CAT,MAP3K8,PRKCH,JAK3,FNBP1,APOD
Colorectal Cancer Metastasis Signaling	RNAseq_TT_20181025 - 2018-11-18 11:28 下午	2.36	0.15	-1.976	RAP2B,PIK3CA,GRK2,WNT3,PIK3R1,SMAD3,GNB5,WNT16,GNG13,VEGFB,MMP25,PRKAG1,PGF,BRAF,GNB1,GNB4,TGFB1,TLR7,SMO,MMP17,ATM,AKT2,TNFRSF1A,RALB,NFKB2,PIK3R3,TLR2,ADCY9,TLR4,RHOV,RRAS2,WNT10A,TLR6,FZD6,TGFB3,JAK3,FNBP1,WNT5A
Pancreatic Adenocarcinoma Signaling	RNAseq_TT_20181025 - 2018-11-18 11:28 下午	0.938	0.133	-0.905	AKT2,PIK3CA,TFDP1,PIK3R1,SMAD3,VEGFB,MDM2,NFKB2,PGF,PIK3R3,CCNE1,TGFB1,CYP2E1,TGFB3,JAK3,ATM
G Beta Gamma Signaling	RNAseq_TT_20181025 - 2018-11-18 11:28 下午	0.572	0.117	0.577	RAP2B,GNB1,GNB4,AKT2,RRAS2,RALB,GNB5,GNG13,PRKCE,PRKCH,GNAZ,PRKD3,PRKAG1,PRKCA
G Protein Signaling Mediated by Tubby	RNAseq_TT_20181025 - 2018-11-18 11:28 下午	0.717	0.156	#NUM!	GNB1,GNB4,PLCB2,GNB5,GNG13
Crosstalk between Dendritic Cells and Natural Killer Cells	RNAseq_TT_20181025 - 2018-11-18 11:28 下午	1.64	0.169	#NUM!	IL15RA,IL2RG,CD69,ACTB,LTB,CD83,NFKB2,FAS,TLR4,IL18,CD80,ACTA2,TLR7,FSCN2,CCR7
FAK Signaling	RNAseq_TT_20181025 - 2018-11-18 11:28 下午	1.63	0.162	#NUM!	RAP2B,FYN,PAK4,AKT2,PIK3CA,ASAP1,ACTB,PIK3R1,ARHGEF7,RALB,BCAR1,PIK3R3,RRAS2,ACTA2,CAPN7,ATM,CAPN3
April Mediated Signaling	RNAseq_TT_20181025 - 2018-11-18 11:28 下午	1.52	0.205	-0.707	TRAF6,NFKBID,NFKBIA,NFAT5,TNFRSF13B,TRAF5,NFKB2,NFKBIB
Retinoic acid Mediated Apoptosis Signaling	RNAseq_TT_20181025 - 2018-11-18 11:28 下午	1.47	0.177	-0.302	PARP6,TIPARP,PARP10,TNFRSF10B,PARP4,ZC3HAV1,BID,PARP8,TNFRSF10D,PARP3,CFLAR
Hereditary Breast Cancer Signaling	RNAseq_TT_20181025 - 2018-11-18 11:28 下午	1.51	0.147	#NUM!	RAP2B,HDAC9,PIK3CA,AKT2,POLR2F,ACTB,PIK3R1,RALB,TUBG1,FANCF,DDB2,FANCC,CCNB1,POLR2G,PIK3R3,RRAS2,HDAC7,MRE11,FAAP24,FANCA,RFC3,ATM
Rac Signaling	RNAseq_TT_20181025 - 2018-11-18 11:28 下午	0.87	0.13	0.5	RAP2B,PAK4,PIK3CA,PIK3R1,RALB,NFKB2,PARD6A,CDK5R1,PIK3R3,IQGAP2,RRAS2,CFL2,CYFIP1,PIP5KL1,SH3RF1,ATM
Role of Osteoblasts, Osteoclasts and Chondrocytes in Rheumatoid Arthritis	RNAseq_TT_20181025 - 2018-11-18 11:28 下午	1.2	0.129	#NUM!	MAP2K6,PIK3CA,CAMK4,WNT3,PIK3R1,WNT16,ACP5,NFKBIA,NFAT5,TGFB1,SMO,TRAF5,NFKBIB,BIRC3,ATM,AKT2,TNFRSF1A,BMP8A,SMAD6,DKKL1,PPP3CC,TRAF6,PIK3R3,NFKBID,IL18,WNT10A,FZD6,BMP7,WNT5A,BIRC2
Ovarian Cancer Signaling	RNAseq_TT_20181025 - 2018-11-18 11:28 下午	1.3	0.141	-0.535	RAP2B,PIK3CA,AKT2,TFDP1,WNT3,PIK3R1,RALB,VEGFB,WNT16,LHB,PRKAG1,PGF,BRAF,PIK3R3,RRAS2,WNT10A,FZD6,RPS6KB2,SMO,WNT5A,ATM
Altered T Cell and B Cell Signaling in Rheumatoid Arthritis	RNAseq_TT_20181025 - 2018-11-18 11:28 下午	1.93	0.178	#NUM!	SLAMF1,RELB,HLA-DQA1,LTB,CD79A,NFKB2,FAS,TLR2,TLR4,IL18,CD80,TGFB1,TLR6,TLR7,HLA-DOB,TNFRSF13B
Atherosclerosis Signaling	RNAseq_TT_20181025 - 2018-11-18 11:28 下午	0.466	0.11	#NUM!	PLA2G16,ICAM1,APOM,NFKB2,PLA2G6,LYZ,IL18,LCAT,TGFB1,PLA2G4B,RARRES3,PDGFD,PAFAH1B3,APOD
Estrogen-Dependent Breast Cancer Signaling	RNAseq_TT_20181025 - 2018-11-18 11:28 下午	0.908	0.14	0.333	RAP2B,PIK3R3,AKT2,PIK3CA,RRAS2,PIK3R1,TERT,RALB,HSD17B11,HSD17B12,NFKB2,ATM
Leptin Signaling in Obesity	RNAseq_TT_20181025 - 2018-11-18 11:28 下午	0.908	0.14	0.378	PIK3R3,ADCY9,AKT2,PLCB2,PIK3CA,LEPR,PIK3R1,AGRP,PLCH2,GHRL,PRKAG1,ATM
Role of NFAT in Cardiac Hypertrophy	RNAseq_TT_20181025 - 2018-11-18 11:28 下午	1.77	0.142	-0.577	MAP2K6,RAP2B,PIK3CA,PLCB2,CAMK4,PIK3R1,GNB5,GNG13,PLCH2,PRKAG1,GNB1,GNB4,TGFB1,HDAC7,PRKCE,PRKD3,PRKCA,ATM,HDAC9,AKT2,BORCS8-MEF2B,RALB,MEF2A,ITPR1,PPP3CC,MEF2B,PIK3R3,ADCY9,RRAS2,TGFB3,PRKCH,OPN1SW
Pathogenesis of Multiple Sclerosis	RNAseq_TT_20181025 - 2018-11-18 11:28 下午	0.222	0.111	#NUM!	CCL4
Glioma Invasiveness Signaling	RNAseq_TT_20181025 - 2018-11-18 11:28 下午	0.947	0.145	-0.302	RAP2B,PIK3R3,RHOV,PIK3CA,RRAS2,TIMP1,PIK3R1,RALB,PLAUR,FNBP1,ATM
Granzyme B Signaling	RNAseq_TT_20181025 - 2018-11-18 11:28 下午	0.707	0.188	#NUM!	NUMA1,BID,DFFB
B Cell Development	RNAseq_TT_20181025 - 2018-11-18 11:28 下午	1.27	0.194	#NUM!	CD80,IGLC1,HLA-DQA1,HLA-DOB,RAG1,CD79A,IGHD
IL-1 Signaling	RNAseq_TT_20181025 - 2018-11-18 11:28 下午	1.52	0.163	-1.667	MAP2K6,TOLLIP,GNB5,GNG13,GNAZ,NFKB2,PRKAG1,TRAF6,GNB1,ADCY9,GNB4,NFKBID,NFKBIA,NFKBIB,IRAK2
RANK Signaling in Osteoclasts	RNAseq_TT_20181025 - 2018-11-18 11:28 下午	1.75	0.167	-1.604	MAP2K6,PIK3CA,AKT2,CAMK4,PIK3R1,PPP3CC,NFKB2,TRAF6,PIK3R3,NFKBID,NFKBIA,MAP3K8,TRAF5,NFKBIB,BIRC3,BIRC2,ATM
Regulation of IL-2 Expression in Activated and Anergic T Lymphocytes	RNAseq_TT_20181025 - 2018-11-18 11:28 下午	2.49	0.198	#NUM!	CD247,RAP2B,FYN,CAMK4,SMAD3,RALB,TOB1,PPP3CC,NFKB2,NFKBID,NFAT5,RRAS2,NFKBIA,CD80,TGFB1,TGFB3,NFKBIB
Role of Wnt/GSK-3β Signaling in the Pathogenesis of Influenza	RNAseq_TT_20181025 - 2018-11-18 11:28 下午	0	0.0779	-1.633	WNT10A,WNT3,FZD6,SMO,WNT16,WNT5A
TWEAK Signaling	RNAseq_TT_20181025 - 2018-11-18 11:28 下午	1.33	0.2	1.134	NFKBID,NFKBIA,BID,NFKB2,NFKBIB,BIRC3,BIRC2
Nur77 Signaling in T Lymphocytes	RNAseq_TT_20181025 - 2018-11-18 11:28 下午	0.685	0.136	#NUM!	CD247,HDAC9,CAMK4,CD80,HLA-DQA1,HLA-DOB,PPP3CC,MAP2K5
PKCθ Signaling in T Lymphocytes	RNAseq_TT_20181025 - 2018-11-18 11:28 下午	0.766	0.121	-1.342	CD247,RAP2B,FYN,PIK3CA,PIK3R1,RALB,HLA-DQA1,PPP3CC,NFKB2,PIK3R3,NFKBID,NFAT5,RRAS2,NFKBIA,CD80,HLA-DOB,MAP3K8,NFKBIB,LCP2,ATM
TNFR1 Signaling	RNAseq_TT_20181025 - 2018-11-18 11:28 下午	2.62	0.24	0.302	MAP4K2,TANK,NFKBID,PAK4,NFKBIA,TNFRSF1A,BID,TNFAIP3,NFKB2,NFKBIB,BIRC3,BIRC2
Role of MAPK Signaling in the Pathogenesis of Influenza	RNAseq_TT_20181025 - 2018-11-18 11:28 下午	1.15	0.154	#NUM!	MAP2K6,RAP2B,PLA2G16,PLA2G6,AKT2,RRAS2,LCAT,PLA2G4B,RALB,RARRES3,PAFAH1B3,PRKCA
TNFR2 Signaling	RNAseq_TT_20181025 - 2018-11-18 11:28 下午	2.2	0.267	0.378	TANK,NFKBID,NFKBIA,TNFAIP3,NFKB2,NFKBIB,BIRC3,BIRC2
Role of PI3K/AKT Signaling in the Pathogenesis of Influenza	RNAseq_TT_20181025 - 2018-11-18 11:28 下午	0.861	0.139	0.632	KPNA3,PIK3R3,NFKBID,AKT2,PIK3CA,NFKBIA,PIK3R1,NFKB2,NFKBIB,OPN1SW,ATM
Role of Hypercytokinemia/hyperchemokinemia in the Pathogenesis of Influenza	RNAseq_TT_20181025 - 2018-11-18 11:28 下午	0	0.0465	#NUM!	IL18,CCL4
Antiproliferative Role of TOB in T Cell Signaling	RNAseq_TT_20181025 - 2018-11-18 11:28 下午	1	0.192	#NUM!	CCNE1,TGFB1,SMAD3,TGFB3,TOB1
MSP-RON Signaling Pathway	RNAseq_TT_20181025 - 2018-11-18 11:28 下午	1.71	0.181	#NUM!	F12,PIK3CA,PIK3R1,ACTB,MST1,KLK14,PIK3R3,TLR2,TLR4,ITGAM,ACTA2,KLK1,ATM
PI3K Signaling in B Lymphocytes	RNAseq_TT_20181025 - 2018-11-18 11:28 下午	3.27	0.191	-1	RAP2B,FYN,PIK3CA,PLCB2,CAMK4,ATF5,PIK3R1,PLCH2,BLK,NFKBIA,NFAT5,NFKBIB,CR2,IL4R,AKT2,ATF3,RALB,CD79A,PPP3CC,ITPR1,NFKB2,TLR4,NFKBID,RRAS2,DAPP1,CD180
Extrinsic Prothrombin Activation Pathway	RNAseq_TT_20181025 - 2018-11-18 11:28 下午	0.707	0.188	#NUM!	F12,F13A1,TFPI
Inhibition of Angiogenesis by TSP1	RNAseq_TT_20181025 - 2018-11-18 11:28 下午	0	0.0882	#NUM!	FYN,AKT2,TGFB1
MIF-mediated Glucocorticoid Regulation	RNAseq_TT_20181025 - 2018-11-18 11:28 下午	2.3	0.257	-1.667	NFKBID,PLA2G6,TLR4,NFKBIA,PLA2G4B,CD74,NFKB2,NFKBIB,JMJD7-PLA2G4B
P2Y Purigenic Receptor Signaling Pathway	RNAseq_TT_20181025 - 2018-11-18 11:28 下午	1.82	0.157	0.229	RAP2B,PIK3CA,PLCB2,AKT2,PIK3R1,RALB,GNB5,GNG13,NFKB2,PLCH2,PRKAG1,PIK3R3,GNB1,ADCY9,GNB4,RRAS2,PRKCE,PRKCH,PRKD3,OPN1SW,PRKCA,ATM
Tumoricidal Function of Hepatic Natural Killer Cells	RNAseq_TT_20181025 - 2018-11-18 11:28 下午	0.706	0.167	#NUM!	ICAM1,BID,DFFB,FAS
Intrinsic Prothrombin Activation Pathway	RNAseq_TT_20181025 - 2018-11-18 11:28 下午	0	0.0952	1	F12,F13A1,KLK14,KLK1
Cyclins and Cell Cycle Regulation	RNAseq_TT_20181025 - 2018-11-18 11:28 下午	0.596	0.123	1.414	HDAC9,CCNE1,TFDP1,CCND3,TGFB1,HDAC7,TGFB3,CCNB1,CDC25A,ATM
Cell Cycle Control of Chromosomal Replication	RNAseq_TT_20181025 - 2018-11-18 11:28 下午	0.338	0.107	#NUM!	CDK18,CDK8,CDT1,CDK17,CDC6,MCM4
Assembly of RNA Polymerase II Complex	RNAseq_TT_20181025 - 2018-11-18 11:28 下午	0.27	0.1	#NUM!	POLR2G,POLR2F,TAF10,TAF13,TAF9B
Mismatch Repair in Eukaryotes	RNAseq_TT_20181025 - 2018-11-18 11:28 下午	0	0.0625	#NUM!	RFC3
DNA Double-Strand Break Repair by Homologous Recombination	RNAseq_TT_20181025 - 2018-11-18 11:28 下午	0.4	0.143	#NUM!	MRE11,ATM
DNA Double-Strand Break Repair by Non-Homologous End Joining	RNAseq_TT_20181025 - 2018-11-18 11:28 下午	0.4	0.143	#NUM!	MRE11,ATM
Role of Tissue Factor in Cancer	RNAseq_TT_20181025 - 2018-11-18 11:28 下午	0.426	0.108	#NUM!	RAP2B,FYN,PIK3CA,AKT2,PIK3R1,RALB,ITGA6,PLAUR,PIK3R3,BLK,RRAS2,CFL2,ATM,PRKCA
Assembly of RNA Polymerase I Complex	RNAseq_TT_20181025 - 2018-11-18 11:28 下午	0	0.0833	#NUM!	POLR2F
IL-17A Signaling in Airway Cells	RNAseq_TT_20181025 - 2018-11-18 11:28 下午	1.15	0.154	-0.577	TRAF6,PIK3R3,NFKBID,AKT2,PIK3CA,NFKBIA,TRAF3IP2,PIK3R1,NFKB2,JAK3,NFKBIB,ATM
Role of IL-17A in Arthritis	RNAseq_TT_20181025 - 2018-11-18 11:28 下午	0.659	0.13	#NUM!	MAP2K6,PIK3R3,NFKBID,PIK3CA,NFKBIA,PIK3R1,NFKB2,NFKBIB,ATM
IL-17A Signaling in Fibroblasts	RNAseq_TT_20181025 - 2018-11-18 11:28 下午	1.78	0.229	#NUM!	TRAF6,NFKBID,NFKBIA,TRAF3IP2,CEBPB,NFKB2,NFKBIZ,NFKBIB
Role of IL-17F in Allergic Inflammatory Airway Diseases	RNAseq_TT_20181025 - 2018-11-18 11:28 下午	0	0.087	-2	TRAF6,CCL4,TRAF3IP2,NFKB2
Differential Regulation of Cytokine Production in Macrophages and T Helper Cells by IL-17A and IL-17F	RNAseq_TT_20181025 - 2018-11-18 11:28 下午	0	0.0556	#NUM!	CCL4
Differential Regulation of Cytokine Production in Intestinal Epithelial Cells by IL-17A and IL-17F	RNAseq_TT_20181025 - 2018-11-18 11:28 下午	0	0.0435	#NUM!	CCL4
Role of JAK1, JAK2 and TYK2 in Interferon Signaling	RNAseq_TT_20181025 - 2018-11-18 11:28 下午	0	0.0833	#NUM!	PTPN6,NFKB2
Role of JAK2 in Hormone-like Cytokine Signaling	RNAseq_TT_20181025 - 2018-11-18 11:28 下午	0	0.0882	#NUM!	PTPN6,SH2B3,SOCS2
Role of JAK1 and JAK3 in γc Cytokine Signaling	RNAseq_TT_20181025 - 2018-11-18 11:28 下午	1.49	0.169	#NUM!	RAP2B,IL15RA,IL2RG,PIK3CA,IL4R,IL21R,PIK3R1,RALB,PIK3R3,RRAS2,IL2RA,JAK3,ATM
Actin Nucleation by ARP-WASP Complex	RNAseq_TT_20181025 - 2018-11-18 11:28 下午	0	0.0806	-0.447	RAP2B,RHOV,RRAS2,RALB,FNBP1
Dopamine-DARPP32 Feedback in cAMP Signaling	RNAseq_TT_20181025 - 2018-11-18 11:28 下午	0	0.0854	-0.832	GRIN1,PLCB2,CAMK4,PPP3CC,ITPR1,PLCH2,PRKAG1,KCNJ11,ADCY9,PRKCE,PRKCH,PRKD3,OPN1SW,PRKCA
NGF Signaling	RNAseq_TT_20181025 - 2018-11-18 11:28 下午	0.509	0.113	-1.069	RAP2B,AKT2,PIK3CA,PIK3R1,RALB,SMPD1,NFKB2,TRAF6,PIK3R3,RRAS2,RPS6KB2,MAP3K8,SMPD3,ATM
Paxillin Signaling	RNAseq_TT_20181025 - 2018-11-18 11:28 下午	0.762	0.126	0.832	RAP2B,PAK4,PIK3CA,PIK3R1,ARHGEF7,ACTB,RALB,ITGA6,BCAR1,PIK3R3,ITGAM,RRAS2,ACTA2,ACTN4,ATM
Telomerase Signaling	RNAseq_TT_20181025 - 2018-11-18 11:28 下午	1.78	0.162	0.258	ETS1,RAP2B,HDAC9,AKT2,IL2RG,PIK3CA,PIK3R1,TERT,RALB,PTGES3,PIK3R3,HSP90B1,RRAS2,HSP90AB1,HDAC7,TPP1,HSP90AA1,IL2RA,ATM
Mouse Embryonic Stem Cell Pluripotency	RNAseq_TT_20181025 - 2018-11-18 11:28 下午	0.401	0.107	0	RAP2B,PIK3R3,AKT2,ID2,PIK3CA,RRAS2,PIK3R1,RALB,FZD6,SMO,JAK3,ATM
Hematopoiesis from Pluripotent Stem Cells	RNAseq_TT_20181025 - 2018-11-18 11:28 下午	0	0.0816	#NUM!	CD247,IGLC1,CD8A,IGHD
iNOS Signaling	RNAseq_TT_20181025 - 2018-11-18 11:28 下午	1.58	0.2	-1.414	TRAF6,NFKBID,TLR4,NFKBIA,CAMK4,NFKB2,JAK3,NFKBIB,IRAK2
nNOS Signaling in Neurons	RNAseq_TT_20181025 - 2018-11-18 11:28 下午	2.36	0.234	-1	GRIN1,CAMK4,DLG2,PRKCE,PRKCH,CAPN7,PPP3CC,PRKD3,RASD1,PRKCA,CAPN3
nNOS Signaling in Skeletal Muscle Cells	RNAseq_TT_20181025 - 2018-11-18 11:28 下午	0	0.0732	#NUM!	CAMK4,SNTB1,CAPN3
VEGF Family Ligand-Receptor Interactions	RNAseq_TT_20181025 - 2018-11-18 11:28 下午	2.09	0.181	-0.728	RAP2B,PIK3CA,AKT2,PIK3R1,RALB,VEGFB,PGF,PIK3R3,PLA2G6,RRAS2,PLA2G4B,PRKCE,PRKCH,PRKD3,JMJD7-PLA2G4B,ATM,PRKCA
Ephrin A Signaling	RNAseq_TT_20181025 - 2018-11-18 11:28 下午	0.658	0.133	#NUM!	PIK3R3,FYN,PIK3CA,CFL2,PIK3R1,EFNA5,BCAR1,ATM
Ephrin B Signaling	RNAseq_TT_20181025 - 2018-11-18 11:28 下午	0	0.0822	#NUM!	GNB1,GNB4,CFL2,GNB5,GNG13,GNAZ
ErbB Signaling	RNAseq_TT_20181025 - 2018-11-18 11:28 下午	0.896	0.135	0	MAP2K6,RAP2B,PIK3CA,PAK4,PIK3R1,RALB,NRG4,PIK3R3,RRAS2,PRKCE,PRKCH,PRKD3,ATM,PRKCA
ErbB2-ErbB3 Signaling	RNAseq_TT_20181025 - 2018-11-18 11:28 下午	0.733	0.133	-0.632	RAP2B,PIK3R3,PIK3CA,RRAS2,PIK3R1,RALB,NRG4,GSK3A,JAK3,ATM
ErbB4 Signaling	RNAseq_TT_20181025 - 2018-11-18 11:28 下午	1.78	0.179	0	RAP2B,PIK3CA,PIK3R1,RALB,NRG4,PSEN2,PIK3R3,RRAS2,PRKCE,APH1B,PRKCH,PRKD3,ATM,PRKCA
Estrogen-mediated S-phase Entry	RNAseq_TT_20181025 - 2018-11-18 11:28 下午	0.622	0.154	#NUM!	CCNE1,TFDP1,ESR2,CDC25A
GADD45 Signaling	RNAseq_TT_20181025 - 2018-11-18 11:28 下午	0.982	0.211	#NUM!	CCNE1,CCND3,CCNB1,ATM
GDNF Family Ligand-Receptor Interactions	RNAseq_TT_20181025 - 2018-11-18 11:28 下午	0.403	0.11	0.707	RAP2B,PIK3R3,PIK3CA,RRAS2,PIK3R1,RALB,DOK7,ITPR1,ATM
Netrin Signaling	RNAseq_TT_20181025 - 2018-11-18 11:28 下午	0	0.0462	#NUM!	NFAT5,PPP3CC,PRKAG1
Arsenate Detoxification I (Glutaredoxin)	RNAseq_TT_20181025 - 2018-11-18 11:28 下午	0.476	0.25	#NUM!	PNP
Heparan Sulfate Biosynthesis	RNAseq_TT_20181025 - 2018-11-18 11:28 下午	0	0.0964	-0.707	PNPLA7,CHST4,LIPE,B3GAT3,NDST2,AARS,B3GAT2,SULT1A2
Uracil Degradation II (Reductive)	RNAseq_TT_20181025 - 2018-11-18 11:28 下午	0.476	0.25	#NUM!	DPYSL2
Bupropion Degradation	RNAseq_TT_20181025 - 2018-11-18 11:28 下午	0.357	0.12	#NUM!	CYP2D6,CYP2E1,CYP3A5
Sphingosine and Sphingosine-1-phosphate Metabolism	RNAseq_TT_20181025 - 2018-11-18 11:28 下午	0.222	0.111	#NUM!	SGPP2
Retinoate Biosynthesis I	RNAseq_TT_20181025 - 2018-11-18 11:28 下午	0	0.0294	#NUM!	RBP5
Glucose and Glucose-1-phosphate Degradation	RNAseq_TT_20181025 - 2018-11-18 11:28 下午	0	0.0909	#NUM!	HK1
Thyroid Hormone Metabolism II (via Conjugation and/or Degradation)	RNAseq_TT_20181025 - 2018-11-18 11:28 下午	0	0.0698	#NUM!	LARGE2,B3GAT3,SULT1A2
NAD biosynthesis II (from tryptophan)	RNAseq_TT_20181025 - 2018-11-18 11:28 下午	0	0.0667	#NUM!	KMO
Asparagine Degradation I	RNAseq_TT_20181025 - 2018-11-18 11:28 下午	0.736	0.5	#NUM!	ASRGL1
Nicotine Degradation III	RNAseq_TT_20181025 - 2018-11-18 11:28 下午	0	0.0893	-1.342	CYP2D6,CYP2E1,CYP3A5,LARGE2,B3GAT3
Prostanoid Biosynthesis	RNAseq_TT_20181025 - 2018-11-18 11:28 下午	0.222	0.111	#NUM!	PTGES3
Dopamine Degradation	RNAseq_TT_20181025 - 2018-11-18 11:28 下午	0.848	0.162	-1.633	ALDH2,ALDH1L2,ALDH3A2,LRTOMT,IL4I1,SULT1A2
Chondroitin Sulfate Degradation (Metazoa)	RNAseq_TT_20181025 - 2018-11-18 11:28 下午	1.83	0.312	-0.447	HYAL2,CEMIP2,HEXDC,HEXA,ARSB
Heparan Sulfate Biosynthesis (Late Stages)	RNAseq_TT_20181025 - 2018-11-18 11:28 下午	0	0.0789	-0.816	PNPLA7,CHST4,LIPE,NDST2,AARS,SULT1A2
Pyrimidine Ribonucleotides De Novo Biosynthesis	RNAseq_TT_20181025 - 2018-11-18 11:28 下午	0	0.0652	#NUM!	CTPS2,AK4,DHX9
UDP-D-xylose and UDP-D-glucuronate Biosynthesis	RNAseq_TT_20181025 - 2018-11-18 11:28 下午	0.736	0.5	#NUM!	UGDH
Glutaryl-CoA Degradation	RNAseq_TT_20181025 - 2018-11-18 11:28 下午	0.707	0.188	#NUM!	L3HYPDH,PARK7,ACAT1
Isoleucine Degradation I	RNAseq_TT_20181025 - 2018-11-18 11:28 下午	0	0.0714	#NUM!	ACAT1
Retinoate Biosynthesis II	RNAseq_TT_20181025 - 2018-11-18 11:28 下午	0.476	0.25	#NUM!	RBP5
Androgen Biosynthesis	RNAseq_TT_20181025 - 2018-11-18 11:28 下午	0	0.0714	#NUM!	SRD5A3
Epoxysqualene Biosynthesis	RNAseq_TT_20181025 - 2018-11-18 11:28 下午	2.03	1	#NUM!	FDFT1,SQLE
Proline Biosynthesis II (from Arginine)	RNAseq_TT_20181025 - 2018-11-18 11:28 下午	0.341	0.167	#NUM!	PYCR1
Trehalose Degradation II (Trehalase)	RNAseq_TT_20181025 - 2018-11-18 11:28 下午	0.4	0.2	#NUM!	HK1
Glutathione Redox Reactions I	RNAseq_TT_20181025 - 2018-11-18 11:28 下午	0	0.0417	#NUM!	MGST3
β-alanine Degradation I	RNAseq_TT_20181025 - 2018-11-18 11:28 下午	2.03	1	#NUM!	ABAT,ALDH6A1
Ubiquinol-10 Biosynthesis (Eukaryotic)	RNAseq_TT_20181025 - 2018-11-18 11:28 下午	0	0.0556	#NUM!	CYP2E1
CDP-diacylglycerol Biosynthesis I	RNAseq_TT_20181025 - 2018-11-18 11:28 下午	1.63	0.25	0	TAMM41,GPAM,LPCAT1,GPAT2,TAZ,CDS2
Acyl-CoA Hydrolysis	RNAseq_TT_20181025 - 2018-11-18 11:28 下午	0	0.0833	#NUM!	ACOT7
Pentose Phosphate Pathway (Oxidative Branch)	RNAseq_TT_20181025 - 2018-11-18 11:28 下午	0.476	0.25	#NUM!	H6PD
Thio-molybdenum Cofactor Biosynthesis	RNAseq_TT_20181025 - 2018-11-18 11:28 下午	1.02	1	#NUM!	MOCOS
Superpathway of Serine and Glycine Biosynthesis I	RNAseq_TT_20181025 - 2018-11-18 11:28 下午	1.63	0.429	#NUM!	PSAT1,PSPH,PHGDH
Ketogenesis	RNAseq_TT_20181025 - 2018-11-18 11:28 下午	0.601	0.2	#NUM!	ACAT1,HMGCS1
tRNA Splicing	RNAseq_TT_20181025 - 2018-11-18 11:28 下午	1.34	0.19	-1.414	PDE8A,TSEN15,PDE4C,TSEN34,PDE12,TRPT1,PDE8B,PDE6B
Heme Degradation	RNAseq_TT_20181025 - 2018-11-18 11:28 下午	1.31	0.5	#NUM!	BLVRB,HMOX2
The Visual Cycle	RNAseq_TT_20181025 - 2018-11-18 11:28 下午	0	0.05	#NUM!	RBP5
D-myo-inositol-5-phosphate Metabolism	RNAseq_TT_20181025 - 2018-11-18 11:28 下午	0	0.0926	-0.775	PPFIA1,PLCB2,PTPN6,PPFIBP2,PPIP5K1,PGAM4,ACP5,PLCH2,CDC25B,MTMR6,PTPRJ,SGPP2,PPM1H,PTPN22,CDC25A
Chondroitin and Dermatan Biosynthesis	RNAseq_TT_20181025 - 2018-11-18 11:28 下午	0.968	0.333	#NUM!	CSGALNACT2,CHPF
Melatonin Degradation I	RNAseq_TT_20181025 - 2018-11-18 11:28 下午	0	0.0923	-1.633	CYP2D6,CYP2E1,CYP3A5,LARGE2,B3GAT3,SULT1A2
Tetrahydrofolate Salvage from 5,10-methenyltetrahydrofolate	RNAseq_TT_20181025 - 2018-11-18 11:28 下午	0.4	0.2	#NUM!	MTHFD2
γ-linolenate Biosynthesis II (Animals)	RNAseq_TT_20181025 - 2018-11-18 11:28 下午	0.302	0.118	#NUM!	FADS2,CYB5A
NAD Salvage Pathway II	RNAseq_TT_20181025 - 2018-11-18 11:28 下午	0.622	0.154	-1	NT5C3B,ACP2,ACP5,ACPP
Phosphatidylethanolamine Biosynthesis II	RNAseq_TT_20181025 - 2018-11-18 11:28 下午	0.671	0.222	#NUM!	PCYT2,CHKB
Pyridoxal 5'-phosphate Salvage Pathway	RNAseq_TT_20181025 - 2018-11-18 11:28 下午	1.34	0.169	-1.508	MAP2K6,BRAF,CDK18,AKT2,CDK8,PIM1,SGK1,PRKCE,PRKCH,MAP3K8,PKN1
Pyrimidine Deoxyribonucleotides De Novo Biosynthesis I	RNAseq_TT_20181025 - 2018-11-18 11:28 下午	0.753	0.174	0	DUT,RRM2,AK4,APOBEC3G
Methylglyoxal Degradation I	RNAseq_TT_20181025 - 2018-11-18 11:28 下午	0.581	0.333	#NUM!	HAGH
Triacylglycerol Degradation	RNAseq_TT_20181025 - 2018-11-18 11:28 下午	1.14	0.167	-0.333	PNPLA7,CEL,DDHD2,DAGLB,LIPE,MGLL,NDST2,AARS,PNPLA2
Serine Biosynthesis	RNAseq_TT_20181025 - 2018-11-18 11:28 下午	2.11	0.6	#NUM!	PSAT1,PSPH,PHGDH
D-myo-inositol (1,4,5)-Trisphosphate Biosynthesis	RNAseq_TT_20181025 - 2018-11-18 11:28 下午	0.309	0.111	#NUM!	PLCB2,PIP5KL1,PLCH2
Guanine and Guanosine Salvage I	RNAseq_TT_20181025 - 2018-11-18 11:28 下午	0.736	0.5	#NUM!	PNP
Heme Biosynthesis from Uroporphyrinogen-III I	RNAseq_TT_20181025 - 2018-11-18 11:28 下午	0.476	0.25	#NUM!	CPOX
Phospholipases	RNAseq_TT_20181025 - 2018-11-18 11:28 下午	0.608	0.129	-1.414	PLA2G16,PLA2G6,PLCB2,LCAT,PLA2G4B,RARRES3,PLCH2,PAFAH1B3
Choline Biosynthesis III	RNAseq_TT_20181025 - 2018-11-18 11:28 下午	0	0.0769	#NUM!	PHKA1
Estrogen Biosynthesis	RNAseq_TT_20181025 - 2018-11-18 11:28 下午	0.441	0.122	-1.342	CYP2D6,CYP2E1,CYP3A5,HSD17B11,HSD17B12
Oleate Biosynthesis II (Animals)	RNAseq_TT_20181025 - 2018-11-18 11:28 下午	2.26	0.385	0.447	SCD,SCD5,FADS2,CYB5A,ALDH6A1
Spermine and Spermidine Degradation I	RNAseq_TT_20181025 - 2018-11-18 11:28 下午	1.31	0.5	#NUM!	PAOX,SAT1
Tryptophan Degradation X (Mammalian, via Tryptamine)	RNAseq_TT_20181025 - 2018-11-18 11:28 下午	0.662	0.16	-1	ALDH2,ALDH1L2,ALDH3A2,IL4I1
Leukotriene Biosynthesis	RNAseq_TT_20181025 - 2018-11-18 11:28 下午	1.52	0.308	-1	LTC4S,GGT1,MGST3,DPEP2
Histidine Degradation III	RNAseq_TT_20181025 - 2018-11-18 11:28 下午	0.255	0.125	#NUM!	MTHFD2
Coenzyme A Biosynthesis	RNAseq_TT_20181025 - 2018-11-18 11:28 下午	0.581	0.333	#NUM!	PPCS
Chondroitin Sulfate Biosynthesis	RNAseq_TT_20181025 - 2018-11-18 11:28 下午	0.508	0.123	-0.378	CHST4,CSGALNACT2,CHPF,B3GAT3,NDST2,B3GAT2,SULT1A2
Dermatan Sulfate Biosynthesis	RNAseq_TT_20181025 - 2018-11-18 11:28 下午	0.685	0.136	-0.707	CHST4,CSGALNACT2,CHPF,B3GAT3,NDST2,CHST14,B3GAT2,SULT1A2
L-DOPA Degradation	RNAseq_TT_20181025 - 2018-11-18 11:28 下午	0.736	0.5	#NUM!	LRTOMT
Alanine Degradation III	RNAseq_TT_20181025 - 2018-11-18 11:28 下午	2.03	1	#NUM!	GPT,GPT2
Cholesterol Biosynthesis I	RNAseq_TT_20181025 - 2018-11-18 11:28 下午	2.26	0.385	2.236	FDFT1,SQLE,DHCR24,MSMO1,LSS
Glutathione-mediated Detoxification	RNAseq_TT_20181025 - 2018-11-18 11:28 下午	0	0.0625	#NUM!	LTC4S,MGST3
1D-myo-inositol Hexakisphosphate Biosynthesis II (Mammalian)	RNAseq_TT_20181025 - 2018-11-18 11:28 下午	0.559	0.158	#NUM!	INPP5J,INPP5K,PMPCA
Phenylethylamine Degradation I	RNAseq_TT_20181025 - 2018-11-18 11:28 下午	1.31	0.5	#NUM!	ALDH2,ALDH3A2
Phosphatidylcholine Biosynthesis I	RNAseq_TT_20181025 - 2018-11-18 11:28 下午	0.85	0.286	#NUM!	PHKA1,CHKB
Glycerol Degradation I	RNAseq_TT_20181025 - 2018-11-18 11:28 下午	0.341	0.167	#NUM!	GPD1
tRNA Charging	RNAseq_TT_20181025 - 2018-11-18 11:28 下午	3.68	0.308	-2.309	NARS,WARS,CARS,LARS,GARS,LARS2,AARS,SARS2,MARS,SARS,IARS,NARS2
1,25-dihydroxyvitamin D3 Biosynthesis	RNAseq_TT_20181025 - 2018-11-18 11:28 下午	0.581	0.333	#NUM!	CYP2R1
Urate Biosynthesis/Inosine 5'-phosphate Degradation	RNAseq_TT_20181025 - 2018-11-18 11:28 下午	0.907	0.231	#NUM!	NT5C3B,PNP,ACPP
NAD Phosphorylation and Dephosphorylation	RNAseq_TT_20181025 - 2018-11-18 11:28 下午	0.907	0.231	#NUM!	ACP2,ACP5,ACPP
Dermatan Sulfate Biosynthesis (Late Stages)	RNAseq_TT_20181025 - 2018-11-18 11:28 下午	0	0.087	-1	CHST4,NDST2,CHST14,SULT1A2
Phosphatidylglycerol Biosynthesis II (Non-plastidic)	RNAseq_TT_20181025 - 2018-11-18 11:28 下午	2.01	0.269	-0.378	TAMM41,GPAM,LPCAT1,PTPMT1,GPAT2,TAZ,CDS2
Glycine Cleavage Complex	RNAseq_TT_20181025 - 2018-11-18 11:28 下午	0.341	0.167	#NUM!	AMT
Dermatan Sulfate Degradation (Metazoa)	RNAseq_TT_20181025 - 2018-11-18 11:28 下午	2.41	0.353	-0.816	IDUA,HYAL2,CEMIP2,HEXDC,HEXA,FGFRL1
Pentose Phosphate Pathway	RNAseq_TT_20181025 - 2018-11-18 11:28 下午	0	0.0909	#NUM!	H6PD
Taurine Biosynthesis	RNAseq_TT_20181025 - 2018-11-18 11:28 下午	0.736	0.5	#NUM!	CSAD
D-myo-inositol (1,4,5,6)-Tetrakisphosphate Biosynthesis	RNAseq_TT_20181025 - 2018-11-18 11:28 下午	0	0.0903	-0.832	PPFIA1,PTPN6,PPFIBP2,PPIP5K1,PGAM4,ACP5,CDC25B,MTMR6,PTPRJ,PPM1H,SGPP2,PTPN22,CDC25A
Nicotine Degradation II	RNAseq_TT_20181025 - 2018-11-18 11:28 下午	0	0.0769	-1.342	CYP2D6,CYP2E1,CYP3A5,LARGE2,B3GAT3
Superpathway of Inositol Phosphate Compounds	RNAseq_TT_20181025 - 2018-11-18 11:28 下午	0.464	0.106	-1	FYN,PIK3CA,PLCB2,PIK3R1,PPFIBP2,PPIP5K1,ACP5,PLCH2,CDC25B,MTMR6,PTPRJ,SGPP2,PIP5KL1,PMPCA,ATM,CDC25A,PPFIA1,PTPN6,PGAM4,PIK3R3,CD80,INPP5J,PPM1H,INPP5K,PTPN22
Selenocysteine Biosynthesis II (Archaea and Eukaryotes)	RNAseq_TT_20181025 - 2018-11-18 11:28 下午	0.968	0.333	#NUM!	SARS2,SARS
Inositol Pyrophosphates Biosynthesis	RNAseq_TT_20181025 - 2018-11-18 11:28 下午	0.255	0.125	#NUM!	PPIP5K1
Mevalonate Pathway I	RNAseq_TT_20181025 - 2018-11-18 11:28 下午	2.26	0.385	1.342	MVD,IDI1,ACAT1,HMGCR,HMGCS1
Alanine Biosynthesis II	RNAseq_TT_20181025 - 2018-11-18 11:28 下午	2.03	1	#NUM!	GPT,GPT2
Palmitate Biosynthesis I (Animals)	RNAseq_TT_20181025 - 2018-11-18 11:28 下午	0.736	0.5	#NUM!	FASN
Valine Degradation I	RNAseq_TT_20181025 - 2018-11-18 11:28 下午	0.276	0.111	#NUM!	ABAT,ALDH6A1
Lysine Degradation II	RNAseq_TT_20181025 - 2018-11-18 11:28 下午	0.4	0.2	#NUM!	AASDH
Ascorbate Recycling (Cytosolic)	RNAseq_TT_20181025 - 2018-11-18 11:28 下午	0.476	0.25	#NUM!	GLRX
Superpathway of D-myo-inositol (1,4,5)-trisphosphate Metabolism	RNAseq_TT_20181025 - 2018-11-18 11:28 下午	0.384	0.125	#NUM!	INPP5J,INPP5K,PMPCA
Purine Nucleotides Degradation II (Aerobic)	RNAseq_TT_20181025 - 2018-11-18 11:28 下午	1.51	0.263	-0.447	ADA2,NT5C3B,ADAL,PNP,ACPP
Mitochondrial L-carnitine Shuttle Pathway	RNAseq_TT_20181025 - 2018-11-18 11:28 下午	0	0.0588	#NUM!	CPT1A
Superoxide Radicals Degradation	RNAseq_TT_20181025 - 2018-11-18 11:28 下午	0.753	0.25	#NUM!	NQO1,CAT
Tetrahydrobiopterin Biosynthesis I	RNAseq_TT_20181025 - 2018-11-18 11:28 下午	0.581	0.333	#NUM!	SPR
Glutathione Redox Reactions II	RNAseq_TT_20181025 - 2018-11-18 11:28 下午	0.476	0.25	#NUM!	GLRX
D-myo-inositol (1,3,4)-trisphosphate Biosynthesis	RNAseq_TT_20181025 - 2018-11-18 11:28 下午	0.559	0.158	#NUM!	INPP5J,INPP5K,PMPCA
L-cysteine Degradation III	RNAseq_TT_20181025 - 2018-11-18 11:28 下午	0.581	0.333	#NUM!	GOT2
Serotonin Degradation	RNAseq_TT_20181025 - 2018-11-18 11:28 下午	0	0.0909	-1.89	ALDH2,ALDH1L2,ALDH3A2,LARGE2,B3GAT3,IL4I1,SULT1A2
D-myo-inositol (3,4,5,6)-tetrakisphosphate Biosynthesis	RNAseq_TT_20181025 - 2018-11-18 11:28 下午	0	0.0903	-0.832	PPFIA1,PTPN6,PPFIBP2,PPIP5K1,PGAM4,ACP5,CDC25B,MTMR6,PTPRJ,PPM1H,SGPP2,PTPN22,CDC25A
Leucine Degradation I	RNAseq_TT_20181025 - 2018-11-18 11:28 下午	0.222	0.111	#NUM!	IVD
3-phosphoinositide Degradation	RNAseq_TT_20181025 - 2018-11-18 11:28 下午	0.448	0.108	-1.213	PPFIA1,PTPN6,PPFIBP2,PTPMT1,PPIP5K1,PGAM4,ACP5,CDC25B,MTMR6,INPP4B,INPP5J,PTPRJ,SGPP2,PPM1H,INPP5K,PTPN22,CDC25A
Phenylalanine Degradation IV (Mammalian, via Side Chain)	RNAseq_TT_20181025 - 2018-11-18 11:28 下午	2.91	0.429	-0.816	AASDH,ALDH2,ALDH3A2,GOT2,ACSF3,IL4I1
Adenine and Adenosine Salvage III	RNAseq_TT_20181025 - 2018-11-18 11:28 下午	1.63	0.429	#NUM!	ADA2,ADAL,PNP
D-myo-inositol (1,4,5)-trisphosphate Degradation	RNAseq_TT_20181025 - 2018-11-18 11:28 下午	0.604	0.167	#NUM!	INPP5J,INPP5K,PMPCA
3-phosphoinositide Biosynthesis	RNAseq_TT_20181025 - 2018-11-18 11:28 下午	0.32	0.0995	-1.342	PPFIA1,FYN,PTPN6,PIK3CA,PIK3R1,PPFIBP2,PPIP5K1,PGAM4,ACP5,CDC25B,MTMR6,PIK3R3,CD80,PTPRJ,SGPP2,PPM1H,PIP5KL1,PTPN22,ATM,CDC25A
Retinol Biosynthesis	RNAseq_TT_20181025 - 2018-11-18 11:28 下午	0.417	0.119	-0.447	CEL,DDHD2,LIPE,RBP5,PNPLA2
Colanic Acid Building Blocks Biosynthesis	RNAseq_TT_20181025 - 2018-11-18 11:28 下午	0.833	0.214	#NUM!	UGDH,GALE,MPI
γ-glutamyl Cycle	RNAseq_TT_20181025 - 2018-11-18 11:28 下午	1.52	0.308	-1	OPLAH,CHAC1,GGT1,CHAC2
Heme Biosynthesis II	RNAseq_TT_20181025 - 2018-11-18 11:28 下午	0.222	0.111	#NUM!	CPOX
4-hydroxyproline Degradation I	RNAseq_TT_20181025 - 2018-11-18 11:28 下午	0.581	0.333	#NUM!	GOT2
Tryptophan Degradation to 2-amino-3-carboxymuconate Semialdehyde	RNAseq_TT_20181025 - 2018-11-18 11:28 下午	0.255	0.125	#NUM!	KMO
Spermidine Biosynthesis I	RNAseq_TT_20181025 - 2018-11-18 11:28 下午	0.736	0.5	#NUM!	SRM
Thymine Degradation	RNAseq_TT_20181025 - 2018-11-18 11:28 下午	0.476	0.25	#NUM!	DPYSL2
Purine Ribonucleosides Degradation to Ribose-1-phosphate	RNAseq_TT_20181025 - 2018-11-18 11:28 下午	1.46	0.375	#NUM!	ADA2,ADAL,PNP
Tryptophan Degradation III (Eukaryotic)	RNAseq_TT_20181025 - 2018-11-18 11:28 下午	0.662	0.16	0	L3HYPDH,KMO,PARK7,ACAT1
Ketolysis	RNAseq_TT_20181025 - 2018-11-18 11:28 下午	0.195	0.1	#NUM!	ACAT1
Triacylglycerol Biosynthesis	RNAseq_TT_20181025 - 2018-11-18 11:28 下午	0.82	0.152	-0.378	GPAM,PORCN,LIPT2,LPCAT1,GPAT2,TAZ,ELOVL6
Anandamide Degradation	RNAseq_TT_20181025 - 2018-11-18 11:28 下午	0.736	0.5	#NUM!	FAAH2
Biotin-carboxyl Carrier Protein Assembly	RNAseq_TT_20181025 - 2018-11-18 11:28 下午	0.581	0.333	#NUM!	HLCS
Thiosulfate Disproportionation III (Rhodanese)	RNAseq_TT_20181025 - 2018-11-18 11:28 下午	0.581	0.333	#NUM!	TST
Salvage Pathways of Pyrimidine Ribonucleotides	RNAseq_TT_20181025 - 2018-11-18 11:28 下午	1.63	0.165	-1.5	MAP2K6,CDK18,APOBEC3B,AKT2,SGK1,UPP1,PKN1,APOBEC3G,AICDA,BRAF,CDK8,PIM1,PRKCE,AK4,PRKCH,MAP3K8
Pyrimidine Ribonucleotides Interconversion	RNAseq_TT_20181025 - 2018-11-18 11:28 下午	0	0.0682	#NUM!	CTPS2,AK4,DHX9
Lysine Degradation V	RNAseq_TT_20181025 - 2018-11-18 11:28 下午	0.4	0.2	#NUM!	AASDH
Xanthine and Xanthosine Salvage	RNAseq_TT_20181025 - 2018-11-18 11:28 下午	1.02	1	#NUM!	PNP
Proline Biosynthesis I	RNAseq_TT_20181025 - 2018-11-18 11:28 下午	0.476	0.25	#NUM!	PYCR1
Cholesterol Biosynthesis II (via 24,25-dihydrolanosterol)	RNAseq_TT_20181025 - 2018-11-18 11:28 下午	2.26	0.385	2.236	FDFT1,SQLE,DHCR24,MSMO1,LSS
Thyroid Hormone Biosynthesis	RNAseq_TT_20181025 - 2018-11-18 11:28 下午	0.581	0.333	#NUM!	CTSD
Methylglyoxal Degradation III	RNAseq_TT_20181025 - 2018-11-18 11:28 下午	0.252	0.105	#NUM!	FAM213B,CYP2E1
Histamine Degradation	RNAseq_TT_20181025 - 2018-11-18 11:28 下午	0.559	0.158	#NUM!	ALDH2,ALDH1L2,ALDH3A2
Glycerol-3-phosphate Shuttle	RNAseq_TT_20181025 - 2018-11-18 11:28 下午	0.476	0.25	#NUM!	GPD1
Melatonin Degradation II	RNAseq_TT_20181025 - 2018-11-18 11:28 下午	0.476	0.25	#NUM!	IL4I1
Dolichyl-diphosphooligosaccharide Biosynthesis	RNAseq_TT_20181025 - 2018-11-18 11:28 下午	0	0.0909	#NUM!	ALG5
Chondroitin Sulfate Biosynthesis (Late Stages)	RNAseq_TT_20181025 - 2018-11-18 11:28 下午	0.285	0.102	-0.447	CHST4,CSGALNACT2,CHPF,NDST2,SULT1A2
Guanosine Nucleotides Degradation III	RNAseq_TT_20181025 - 2018-11-18 11:28 下午	0.991	0.25	#NUM!	NT5C3B,PNP,ACPP
Fatty Acid Biosynthesis Initiation II	RNAseq_TT_20181025 - 2018-11-18 11:28 下午	0.736	0.5	#NUM!	FASN
Zymosterol Biosynthesis	RNAseq_TT_20181025 - 2018-11-18 11:28 下午	0.341	0.167	#NUM!	MSMO1
Salvage Pathways of Pyrimidine Deoxyribonucleotides	RNAseq_TT_20181025 - 2018-11-18 11:28 下午	2.36	0.5	-1	APOBEC3B,TK2,APOBEC3G,AICDA
Cysteine Biosynthesis/Homocysteine Degradation	RNAseq_TT_20181025 - 2018-11-18 11:28 下午	2.03	1	#NUM!	CBS/CBSL,CTH
Cholesterol Biosynthesis III (via Desmosterol)	RNAseq_TT_20181025 - 2018-11-18 11:28 下午	2.26	0.385	2.236	FDFT1,SQLE,DHCR24,MSMO1,LSS
Adenosine Nucleotides Degradation II	RNAseq_TT_20181025 - 2018-11-18 11:28 下午	1.83	0.312	-0.447	ADA2,NT5C3B,ADAL,PNP,ACPP
Superpathway of Melatonin Degradation	RNAseq_TT_20181025 - 2018-11-18 11:28 下午	0.284	0.1	-1.89	CYP2D6,CYP2E1,CYP3A5,LARGE2,B3GAT3,IL4I1,SULT1A2
Histidine Degradation VI	RNAseq_TT_20181025 - 2018-11-18 11:28 下午	0	0.0667	#NUM!	CYP2E1
Stearate Biosynthesis I (Animals)	RNAseq_TT_20181025 - 2018-11-18 11:28 下午	1.64	0.205	0.333	PORCN,LIPT2,DHCR24,SRD5A3,FAM213B,CYP2E1,FASN,ACOT7,ELOVL6
Glycogen Biosynthesis II (from UDP-D-Glucose)	RNAseq_TT_20181025 - 2018-11-18 11:28 下午	0.968	0.333	#NUM!	GBE1,GYS2
Noradrenaline and Adrenaline Degradation	RNAseq_TT_20181025 - 2018-11-18 11:28 下午	0.465	0.125	-1.342	ALDH2,ALDH1L2,ALDH3A2,LRTOMT,IL4I1
Adenine and Adenosine Salvage I	RNAseq_TT_20181025 - 2018-11-18 11:28 下午	0.736	0.5	#NUM!	PNP
Cardiolipin Biosynthesis II	RNAseq_TT_20181025 - 2018-11-18 11:28 下午	0.736	0.5	#NUM!	PTPMT1
Glycoaminoglycan-protein Linkage Region Biosynthesis	RNAseq_TT_20181025 - 2018-11-18 11:28 下午	0.85	0.286	#NUM!	B3GAT3,B3GAT2
L-cysteine Degradation II	RNAseq_TT_20181025 - 2018-11-18 11:28 下午	1.02	1	#NUM!	CTH
Trans, trans-farnesyl Diphosphate Biosynthesis	RNAseq_TT_20181025 - 2018-11-18 11:28 下午	0.4	0.2	#NUM!	IDI1
Pregnenolone Biosynthesis	RNAseq_TT_20181025 - 2018-11-18 11:28 下午	0	0.0833	#NUM!	CYP2E1
Asparagine Biosynthesis I	RNAseq_TT_20181025 - 2018-11-18 11:28 下午	1.02	1	#NUM!	ASNS
Acetone Degradation I (to Methylglyoxal)	RNAseq_TT_20181025 - 2018-11-18 11:28 下午	0.484	0.133	0	FAM213B,CYP2D6,CYP2E1,CYP3A5
Putrescine Degradation III	RNAseq_TT_20181025 - 2018-11-18 11:28 下午	1.19	0.217	-1.342	ALDH2,ALDH1L2,ALDH3A2,SAT1,IL4I1
Tetrahydrobiopterin Biosynthesis II	RNAseq_TT_20181025 - 2018-11-18 11:28 下午	0.581	0.333	#NUM!	SPR
GDP-glucose Biosynthesis	RNAseq_TT_20181025 - 2018-11-18 11:28 下午	0.195	0.1	#NUM!	HK1
Sphingomyelin Metabolism	RNAseq_TT_20181025 - 2018-11-18 11:28 下午	0.753	0.25	#NUM!	SMPD1,SMPD3
Galactose Degradation I (Leloir Pathway)	RNAseq_TT_20181025 - 2018-11-18 11:28 下午	0.4	0.2	#NUM!	GALE
Fatty Acid α-oxidation	RNAseq_TT_20181025 - 2018-11-18 11:28 下午	0.445	0.136	#NUM!	ALDH2,ALDH1L2,ALDH3A2
L-cysteine Degradation I	RNAseq_TT_20181025 - 2018-11-18 11:28 下午	0.476	0.25	#NUM!	GOT2
Lanosterol Biosynthesis	RNAseq_TT_20181025 - 2018-11-18 11:28 下午	1.02	1	#NUM!	LSS
Sulfite Oxidation IV	RNAseq_TT_20181025 - 2018-11-18 11:28 下午	1.02	1	#NUM!	SUOX
Putrescine Biosynthesis III	RNAseq_TT_20181025 - 2018-11-18 11:28 下午	0.736	0.5	#NUM!	ODC1
Glycine Betaine Degradation	RNAseq_TT_20181025 - 2018-11-18 11:28 下午	0.195	0.1	#NUM!	SARDH
UDP-N-acetyl-D-galactosamine Biosynthesis II	RNAseq_TT_20181025 - 2018-11-18 11:28 下午	0.541	0.182	#NUM!	HK1,GALE
Oxidative Ethanol Degradation III	RNAseq_TT_20181025 - 2018-11-18 11:28 下午	0.859	0.19	0	ALDH2,ALDH1L2,ALDH3A2,ACSS2
Ethanol Degradation IV	RNAseq_TT_20181025 - 2018-11-18 11:28 下午	1.06	0.2	-0.447	ALDH2,ALDH1L2,ALDH3A2,ACSS2,CAT
Ethanol Degradation II	RNAseq_TT_20181025 - 2018-11-18 11:28 下午	0.314	0.108	0	ALDH2,ALDH1L2,ALDH3A2,ACSS2
Fatty Acid β-oxidation I	RNAseq_TT_20181025 - 2018-11-18 11:28 下午	0	0.0625	#NUM!	IVD,ECI1
Phenylalanine Degradation I (Aerobic)	RNAseq_TT_20181025 - 2018-11-18 11:28 下午	0.476	0.25	#NUM!	QDPR
Glutamate Degradation III (via 4-aminobutyrate)	RNAseq_TT_20181025 - 2018-11-18 11:28 下午	0.4	0.2	#NUM!	ABAT
Glutamate Degradation II	RNAseq_TT_20181025 - 2018-11-18 11:28 下午	0.581	0.333	#NUM!	GOT2
Aspartate Degradation II	RNAseq_TT_20181025 - 2018-11-18 11:28 下午	0.293	0.143	#NUM!	GOT2
Methionine Degradation I (to Homocysteine)	RNAseq_TT_20181025 - 2018-11-18 11:28 下午	0	0.0435	#NUM!	PRMT3
Superpathway of Methionine Degradation	RNAseq_TT_20181025 - 2018-11-18 11:28 下午	0.518	0.132	-0.447	CBS/CBSL,PRMT3,CTH,GOT2,SUOX
Folate Transformations I	RNAseq_TT_20181025 - 2018-11-18 11:28 下午	0.671	0.222	#NUM!	MTHFS,MTHFD2
Superpathway of Geranylgeranyldiphosphate Biosynthesis I (via Mevalonate)	RNAseq_TT_20181025 - 2018-11-18 11:28 下午	1.72	0.294	1.342	MVD,IDI1,ACAT1,HMGCR,HMGCS1
GDP-mannose Biosynthesis	RNAseq_TT_20181025 - 2018-11-18 11:28 下午	0.341	0.167	#NUM!	MPI
D-mannose Degradation	RNAseq_TT_20181025 - 2018-11-18 11:28 下午	1.02	1	#NUM!	MPI
Superpathway of Cholesterol Biosynthesis	RNAseq_TT_20181025 - 2018-11-18 11:28 下午	3.75	0.357	2.53	MVD,FDFT1,SQLE,IDI1,DHCR24,ACAT1,MSMO1,LSS,HMGCR,HMGCS1
Antioxidant Action of Vitamin C	RNAseq_TT_20181025 - 2018-11-18 11:28 下午	0.616	0.12	1.732	PLA2G16,NFKBID,PLA2G6,PLCB2,NFKBIA,LCAT,PLA2G4B,RARRES3,NFKB2,PLCH2,NFKBIB,GLRX,PAFAH1B3
DNA damage-induced 14-3-3σ Signaling	RNAseq_TT_20181025 - 2018-11-18 11:28 下午	0.982	0.211	#NUM!	AKT2,CCNE1,CCNB1,ATM
Gαi Signaling	RNAseq_TT_20181025 - 2018-11-18 11:28 下午	0.276	0.0976	1.667	RAP2B,GNB1,ADCY9,GNB4,RRAS2,CXCR2,RALB,GNB5,GNG13,ADORA1,OPN1SW,PRKAG1
Gαq Signaling	RNAseq_TT_20181025 - 2018-11-18 11:28 下午	1.93	0.155	-0.229	AKT2,PLCB2,PIK3CA,CAMK4,GRK2,PIK3R1,GNB5,GNG13,NFKB2,PPP3CC,ITPR1,GYS2,PIK3R3,GNB1,GNB4,NFKBID,RHOV,NFKBIA,PRKCE,PRKCH,NFKBIB,PRKD3,FNBP1,PRKCA,ATM
Gαs Signaling	RNAseq_TT_20181025 - 2018-11-18 11:28 下午	0	0.0909	0.378	GNB1,BRAF,ADCY9,GNB4,GPER1,GNB5,GNG13,RAPGEF3,MC1R,PRKAG1
Inhibition of Matrix Metalloproteases	RNAseq_TT_20181025 - 2018-11-18 11:28 下午	0.278	0.103	0	TIMP1,THBS2,MMP25,MMP17
PEDF Signaling	RNAseq_TT_20181025 - 2018-11-18 11:28 下午	2.5	0.194	-0.775	RAP2B,PIK3CA,AKT2,PIK3R1,RALB,SERPINF1,NFKB2,PNPLA2,FAS,TCF12,PIK3R3,NFKBID,RRAS2,NFKBIA,CFLAR,NFKBIB,TCF7,ATM
Regulation of Cellular Mechanics by Calpain Protease	RNAseq_TT_20181025 - 2018-11-18 11:28 下午	0.39	0.111	-0.447	RAP2B,CCNE1,RRAS2,RALB,CAPN7,ACTN4,CAPN3
Cysteine Biosynthesis III (mammalia)	RNAseq_TT_20181025 - 2018-11-18 11:28 下午	0.357	0.12	#NUM!	CBS/CBSL,PRMT3,CTH
4-aminobutyrate Degradation I	RNAseq_TT_20181025 - 2018-11-18 11:28 下午	0.581	0.333	#NUM!	ABAT
UDP-N-acetyl-D-galactosamine Biosynthesis I	RNAseq_TT_20181025 - 2018-11-18 11:28 下午	1.02	1	#NUM!	GALE
Acetate Conversion to Acetyl-CoA	RNAseq_TT_20181025 - 2018-11-18 11:28 下午	0.476	0.25	#NUM!	ACSS2
Fatty Acid β-oxidation III (Unsaturated, Odd Number)	RNAseq_TT_20181025 - 2018-11-18 11:28 下午	0.476	0.25	#NUM!	ECI1
Aspartate Biosynthesis	RNAseq_TT_20181025 - 2018-11-18 11:28 下午	0.581	0.333	#NUM!	GOT2
Granulocyte Adhesion and Diapedesis	RNAseq_TT_20181025 - 2018-11-18 11:28 下午	0	0.0939	#NUM!	ICAM1,C5AR1,CLDN15,CLDN20,TNFRSF1A,ITGA6,RDX,MMP25,IL18,CCL4,ITGAM,CLDN4,CXCR2,OPN1SW,MMP17,MSN,HSPB1
Regulation of the Epithelial-Mesenchymal Transition Pathway	RNAseq_TT_20181025 - 2018-11-18 11:28 下午	2.69	0.164	#NUM!	MAP2K6,RAP2B,PIK3CA,ID2,WNT3,PIK3R1,SMAD3,FGF8,WNT16,PSEN2,PARD6A,BRAF,TGFB1,SMO,ATM,ETS1,AKT2,RALB,SNAI1,NFKB2,PIK3R3,RRAS2,WNT10A,FZD6,TGFB3,APH1B,FGFRL1,JAK3,PDGFD,FGF22,MAP2K5,WNT5A
Role of p14/p19ARF in Tumor Suppression	RNAseq_TT_20181025 - 2018-11-18 11:28 下午	0.395	0.116	0.447	PIK3R3,PIK3CA,PIK3R1,MDM2,ATM
Sperm Motility	RNAseq_TT_20181025 - 2018-11-18 11:28 下午	1.44	0.15	-0.943	PLA2G16,PLCB2,TWF1,CAMK4,PDE4C,ITPR1,PLCH2,PRKAG1,PLA2G6,LCAT,PLA2G4B,PRKCE,RARRES3,PRKCH,NPPA,CATSPER2,PRKD3,PAFAH1B3,PRKCA
Tec Kinase Signaling	RNAseq_TT_20181025 - 2018-11-18 11:28 下午	1.9	0.153	-1.528	TNFRSF21,FYN,PAK4,PIK3CA,PIK3R1,ACTB,TNFRSF10B,GNB5,GNG13,NFKB2,GNAZ,FAS,BLK,PIK3R3,GNB1,GNB4,TLR4,RHOV,ACTA2,PRKCE,PRKCH,JAK3,PRKD3,FNBP1,PRKCA,ATM
UVA-Induced MAPK Signaling	RNAseq_TT_20181025 - 2018-11-18 11:28 下午	2.34	0.18	0.632	RAP2B,PARP6,PIK3CA,PLCB2,PARP10,PIK3R1,RALB,PARP4,ZC3HAV1,PARP8,SMPD1,PARP3,PLCH2,PIK3R3,RRAS2,TIPARP,RPS6KB2,SMPD3,PRKCA,ATM
UVC-Induced MAPK Signaling	RNAseq_TT_20181025 - 2018-11-18 11:28 下午	1.77	0.204	-0.632	RAP2B,BRAF,RRAS2,RALB,PRKCE,PRKCH,SMPD1,PRKD3,SMPD3,PRKCA
Vitamin-C Transport	RNAseq_TT_20181025 - 2018-11-18 11:28 下午	0	0.0625	#NUM!	GLRX
STAT3 Pathway	RNAseq_TT_20181025 - 2018-11-18 11:28 下午	0.387	0.107	0.302	RAP2B,IL2RG,PTPN6,IL4R,RRAS2,PIM1,TGFB1,RALB,SOCS2,FGFRL1,CDC25A
Adipogenesis pathway	RNAseq_TT_20181025 - 2018-11-18 11:28 下午	1.48	0.149	#NUM!	HDAC9,DGKD,DDIT3,TNFRSF1A,SMAD3,SAP130,PPIP5K1,CEBPB,BSCL2,NR1D2,SIRT2,TGFB1,SETDB1,HDAC7,FZD6,SMO,BMP7,FGFRL1,TCF7,WNT5A
PCP pathway	RNAseq_TT_20181025 - 2018-11-18 11:28 下午	0.633	0.131	-1.134	CELSR1,WNT10A,WNT3,FZD6,SMO,PFN2,WNT16,WNT5A
Wnt/Ca+ pathway	RNAseq_TT_20181025 - 2018-11-18 11:28 下午	1.1	0.159	-1.897	PLCB2,NFAT5,FZD6,SMO,NFKB2,ROR1,PLCH2,PDE6B,WNT5A,PRKCA
Parkinson's Signaling	RNAseq_TT_20181025 - 2018-11-18 11:28 下午	0	0.0625	#NUM!	PARK7
Toll-like Receptor Signaling	RNAseq_TT_20181025 - 2018-11-18 11:28 下午	1.88	0.184	-2.111	MAP2K6,TOLLIP,TNFAIP3,NFKB2,TRAF6,TLR2,TLR4,IL18,NFKBIA,TICAM1,TLR6,TLR7,TIRAP,IRAK2
EGF Signaling	RNAseq_TT_20181025 - 2018-11-18 11:28 下午	0.311	0.103	0.378	PIK3R3,AKT2,PIK3CA,PIK3R1,ITPR1,ATM,PRKCA
Cell Cycle: G1/S Checkpoint Regulation	RNAseq_TT_20181025 - 2018-11-18 11:28 下午	1.26	0.164	-1.414	HDAC9,CCNE1,TFDP1,CCND3,TGFB1,SMAD3,HDAC7,TGFB3,MDM2,CDC25A,ATM
Nucleotide Excision Repair Pathway	RNAseq_TT_20181025 - 2018-11-18 11:28 下午	0	0.0571	#NUM!	POLR2G,POLR2F
SAPK/JNK Signaling	RNAseq_TT_20181025 - 2018-11-18 11:28 下午	0	0.0909	0.632	SH2D2A,RAP2B,GNB1,MAP4K2,PIK3R3,PIK3CA,RRAS2,PIK3R1,RALB,ATM
PTEN Signaling	RNAseq_TT_20181025 - 2018-11-18 11:28 下午	0.509	0.113	0	RAP2B,AKT2,PIK3CA,PIK3R1,RALB,GSK3A,NFKB2,BCAR1,PIK3R3,RRAS2,INPP5J,RPS6KB2,FGFRL1,INPP5K
Nitric Oxide Signaling in the Cardiovascular System	RNAseq_TT_20181025 - 2018-11-18 11:28 下午	1.63	0.159	0.243	AKT2,PIK3CA,CAMK4,PIK3R1,VEGFB,SLC7A1,ITPR1,PRKAG1,PGF,PIK3R3,HSP90B1,HSP90AB1,HSP90AA1,PRKCE,PRKCH,PRKD3,ATM,PRKCA
Interferon Signaling	RNAseq_TT_20181025 - 2018-11-18 11:28 下午	0.577	0.139	-0.447	MX1,PIAS1,IFI35,IFITM1,ISG15
IL-2 Signaling	RNAseq_TT_20181025 - 2018-11-18 11:28 下午	1.14	0.157	-0.302	RAP2B,PIK3R3,IL2RG,AKT2,PIK3CA,RRAS2,PIK3R1,RALB,IL2RA,JAK3,ATM
Amyloid Processing	RNAseq_TT_20181025 - 2018-11-18 11:28 下午	1.27	0.176	-0.447	AKT2,BACE1,APH1B,PRKCE,PSEN2,CAPN7,PRKAG1,CDK5R1,CAPN3
FGF Signaling	RNAseq_TT_20181025 - 2018-11-18 11:28 下午	0.78	0.132	0.577	MAP2K6,PIK3R3,AKT2,PTPN6,PIK3CA,PIK3R1,FGF8,FGFRL1,ITPR1,FGF22,ATM,PRKCA
JAK/Stat Signaling	RNAseq_TT_20181025 - 2018-11-18 11:28 下午	1.34	0.157	0	RAP2B,PTPN6,AKT2,PIK3CA,PIK3R1,PIAS1,RALB,NFKB2,CEBPB,PIK3R3,RRAS2,SOCS2,JAK3,ATM
GABA Receptor Signaling	RNAseq_TT_20181025 - 2018-11-18 11:28 下午	0	0.0421	#NUM!	DNM1,ADCY9,KCNN3,ABAT
Xenobiotic Metabolism Signaling	RNAseq_TT_20181025 - 2018-11-18 11:28 下午	1.19	0.125	#NUM!	MAP2K6,RAP2B,PIK3CA,CHST4,CAMK4,PIK3R1,PTGES3,SULT1A2,ALDH2,HSP90B1,HSP90AB1,CYP3A5,ALDH3A2,PRKCE,PRKD3,ALDH6A1,PRKCA,ATM,ABCB1,RALB,NQO1,GRIP1,UGT8,NFKB2,IL4I1,AIP,PIK3R3,RRAS2,ALDH1L2,CAT,HSP90AA1,MAP3K8,PRKCH,NDST2,ALDH3B2,MAP2K5,MGST3
IL-4 Signaling	RNAseq_TT_20181025 - 2018-11-18 11:28 下午	3.25	0.213	#NUM!	RAP2B,PTPN6,IL4R,PIK3CA,IL2RG,AKT2,IL13RA1,PIK3R1,RALB,HLA-DQA1,PIK3R3,NFAT5,RRAS2,INPP5J,RPS6KB2,HLA-DOB,NR3C2,INPP5K,JAK3,ATM
B Cell Receptor Signaling	RNAseq_TT_20181025 - 2018-11-18 11:28 下午	2.18	0.155	-0.928	MAP2K6,RAP2B,GAB2,PIK3CA,CAMK4,POU2F2,PIK3R1,GSK3A,NFKBIA,NFAT5,CFL2,RPS6KB2,NFKBIB,IGHD,ATM,ETS1,PTPN6,AKT2,RALB,CD79A,NFKB2,PPP3CC,PIK3R3,NFKBID,RRAS2,DAPP1,INPP5J,MAP3K8,INPP5K,BCL2A1
Wnt/β-catenin Signaling	RNAseq_TT_20181025 - 2018-11-18 11:28 下午	0	0.0872	-1.604	SOX4,AKT2,WNT3,MARK2,WNT16,MDM2,DKKL1,GSK3A,WNT10A,TGFB1,FZD6,TGFB3,SMO,NR5A2,WNT5A
Serotonin Receptor Signaling	RNAseq_TT_20181025 - 2018-11-18 11:28 下午	0	0.093	#NUM!	ADCY9,SPR,QDPR,IL4I1
Phototransduction Pathway	RNAseq_TT_20181025 - 2018-11-18 11:28 下午	0.869	0.151	#NUM!	GNB1,ARR3,GUCA1B,GNB5,OPN3,OPN1SW,PRKAG1,PDE6B
Chemokine Signaling	RNAseq_TT_20181025 - 2018-11-18 11:28 下午	0.329	0.104	0.707	RAP2B,PLCB2,CCL4,CAMK4,RRAS2,RALB,OPN1SW,PRKCA
Neurotrophin/TRK Signaling	RNAseq_TT_20181025 - 2018-11-18 11:28 下午	0.555	0.12	0	MAP2K6,RAP2B,PIK3R3,NTF3,PIK3CA,RRAS2,PIK3R1,RALB,MAP2K5,ATM
Sonic Hedgehog Signaling	RNAseq_TT_20181025 - 2018-11-18 11:28 下午	0.801	0.167	-1	GRK2,SMO,PRKAG1,HKR1,CCNB1
Integrin Signaling	RNAseq_TT_20181025 - 2018-11-18 11:28 下午	1.12	0.128	-1.134	RAP2B,FYN,PIK3CA,ARHGEF7,PIK3R1,MYL5,MYLK,BCAR1,BRAF,GRB7,PFN2,ATM,PAK4,AKT2,ASAP1,ACTB,RALB,ITGA6,TNK2,PIK3R3,RHOV,ITGAM,RRAS2,ACTA2,ACTN4,CAPN7,FNBP1,CAPN3
Death Receptor Signaling	RNAseq_TT_20181025 - 2018-11-18 11:28 下午	5.79	0.269	-0.408	PARP6,FAS,TANK,NFKBIA,TIPARP,BID,NFKBIB,BIRC3,TNFRSF21,TNFRSF1A,PARP10,ACTB,TNFRSF10B,PARP4,ZC3HAV1,PARP8,NFKB2,PARP3,ARHGDIB,NFKBID,ACTA2,DFFB,CFLAR,BIRC2,HSPB1
PPAR Signaling	RNAseq_TT_20181025 - 2018-11-18 11:28 下午	1.49	0.158	0.5	RAP2B,TNFRSF1A,RALB,NR1H3,NFKB2,AIP,TRAF6,NFKBID,HSP90B1,IL18,RRAS2,NFKBIA,HSP90AB1,HSP90AA1,PDGFD,NFKBIB
Dopamine Receptor Signaling	RNAseq_TT_20181025 - 2018-11-18 11:28 下午	0	0.0649	#NUM!	ADCY9,SPR,PRKAG1,QDPR,IL4I1
Glutamate Receptor Signaling	RNAseq_TT_20181025 - 2018-11-18 11:28 下午	0.508	0.123	#NUM!	GNB1,GRIN1,SLC1A4,CAMK4,PICK1,GRIP1,HOMER3
TGF-β Signaling	RNAseq_TT_20181025 - 2018-11-18 11:28 下午	0.954	0.14	-0.577	RAP2B,MAP2K6,RUNX3,SMAD3,RALB,SMAD6,INHBC,TRAF6,IRF7,RRAS2,TGFB1,TGFB3,BMP7
Apoptosis Signaling	RNAseq_TT_20181025 - 2018-11-18 11:28 下午	2.35	0.188	-0.471	RAP2B,TNFRSF1A,RALB,NFKB2,FAS,NFKBID,RRAS2,NFKBIA,BID,DFFB,PRKCE,CAPN7,NFKBIB,BCL2A1,BIRC3,BIRC2,CAPN3,PRKCA
Notch Signaling	RNAseq_TT_20181025 - 2018-11-18 11:28 下午	1.16	0.184	1	DTX4,APH1B,MAML2,PSEN2,DLL3,DTX2,RFNG
NF-κB Signaling	RNAseq_TT_20181025 - 2018-11-18 11:28 下午	2.14	0.155	-1.134	MAP2K6,RAP2B,PIK3CA,PIK3R1,UBE2N,TNFAIP3,BRAF,TANK,NFKBIA,TLR7,TRAF5,NFKBIB,ATM,AKT2,TNFRSF1A,RELB,RALB,NFKB2,TLR2,TRAF6,PIK3R3,TLR4,NFKBID,IL18,RRAS2,TLR6,MAP3K8,FGFRL1,TIRAP
VEGF Signaling	RNAseq_TT_20181025 - 2018-11-18 11:28 下午	2.1	0.174	0	RAP2B,SH2D2A,PTPN6,PIK3CA,AKT2,ACTB,PIK3R1,RALB,VEGFB,EIF2S3,ELAVL1,PGF,PIK3R3,RRAS2,EIF1,ACTA2,ACTN4,ATM,PRKCA
Hypoxia Signaling in the Cardiovascular System	RNAseq_TT_20181025 - 2018-11-18 11:28 下午	1.93	0.187	0.378	NFKBID,HSP90B1,NFKBIA,HSP90AB1,UBE2N,NQO1,HSP90AA1,MDM2,NFKBIB,UBE2L6,UBE2T,VHL,UBE2J2,ATM
T Cell Receptor Signaling	RNAseq_TT_20181025 - 2018-11-18 11:28 下午	1.06	0.139	#NUM!	CD247,RAP2B,FYN,PIK3CA,CAMK4,PIK3R1,RALB,PPP3CC,NFKB2,CD8A,PIK3R3,NFAT5,RRAS2,NFKBIA,LCP2,ATM
G-Protein Coupled Receptor Signaling	RNAseq_TT_20181025 - 2018-11-18 11:28 下午	0.844	0.117	#NUM!	RAP2B,FYN,PIK3CA,PLCB2,CAMK4,GRK2,DUSP6,PIK3R1,PDE12,PRKAG1,BRAF,NFKBIA,CXCR2,PRKCE,ADORA1,NFKBIB,PDE6B,PRKCA,ATM,AKT2,PDE4C,RALB,RAPGEF3,NFKB2,PDE8A,PIK3R3,ADCY9,NFKBID,GPER1,RRAS2,PDE8B,MAP3K8,MC1R
IL-6 Signaling	RNAseq_TT_20181025 - 2018-11-18 11:28 下午	1.24	0.142	-1.147	MAP2K6,RAP2B,ABCB1,PIK3CA,AKT2,TNFRSF1A,PIK3R1,RALB,CEBPB,NFKB2,TRAF6,PIK3R3,NFKBID,IL18,RRAS2,NFKBIA,NFKBIB,ATM,HSPB1
PDGF Signaling	RNAseq_TT_20181025 - 2018-11-18 11:28 下午	0.669	0.125	0.577	RAP2B,PIK3R3,PIK3CA,RRAS2,INPP5J,PIK3R1,RALB,INPP5K,JAK3,PDGFD,ATM,PRKCA
BMP signaling pathway	RNAseq_TT_20181025 - 2018-11-18 11:28 下午	0.575	0.122	0.333	RAP2B,MAGED1,CAMK4,RRAS2,BMP8A,RALB,SMAD6,BMP7,NFKB2,PRKAG1
GPCR-Mediated Integration of Enteroendocrine Signaling Exemplified by an L Cell	RNAseq_TT_20181025 - 2018-11-18 11:28 下午	0	0.0822	-0.816	ADCY9,PLCB2,ITPR1,PLCH2,OPN1SW,PRKAG1
GPCR-Mediated Nutrient Sensing in Enteroendocrine Cells	RNAseq_TT_20181025 - 2018-11-18 11:28 下午	0.546	0.116	-0.832	ADCY9,PLCB2,TAS1R3,GNG13,PRKCE,PRKCH,ITPR1,PLCH2,PRKD3,OPN1SW,PRKAG1,PRKCA,TAS1R1
Gustation Pathway	RNAseq_TT_20181025 - 2018-11-18 11:28 下午	0.498	0.11	#NUM!	PLCB2,TAS2R31,PDE4C,TAS2R19,PDE12,GNG13,ITPR1,PRKAG1,GNB1,PDE8A,ADCY9,P2RY10,TAS1R3,P2RY8,PDE8B,PDE6B,TAS1R1
Phagosome Formation	RNAseq_TT_20181025 - 2018-11-18 11:28 下午	1.3	0.144	#NUM!	PLCB2,PIK3CA,C5AR1,PIK3R1,PLCH2,TLR2,PIK3R3,TLR4,RHOV,ITGAM,TLR6,TLR7,PRKCE,PRKCH,PRKD3,FNBP1,ATM,PRKCA,CR2
autophagy	RNAseq_TT_20181025 - 2018-11-18 11:28 下午	0.608	0.129	#NUM!	ATG13,CTSD,VPS39,CTSO,CTSH,LAMP1,ACE,VPS11
Macropinocytosis Signaling	RNAseq_TT_20181025 - 2018-11-18 11:28 下午	1.13	0.149	0.302	RAP2B,PIK3R3,PIK3CA,RRAS2,PIK3R1,RALB,PRKCE,PRKCH,ACTN4,PDGFD,PRKD3,PRKCA,ATM
Inflammasome pathway	RNAseq_TT_20181025 - 2018-11-18 11:28 下午	1.42	0.25	-0.447	TLR4,IL18,CASP1,NFKB2,NLRC4
Cancer Drug Resistance By Drug Efflux	RNAseq_TT_20181025 - 2018-11-18 11:28 下午	1.44	0.182	#NUM!	RAP2B,BRAF,PIK3R3,ABCB1,AKT2,PIK3CA,RRAS2,PIK3R1,RALB,MDM2
Sumoylation Pathway	RNAseq_TT_20181025 - 2018-11-18 11:28 下午	0.875	0.135	0.302	ETS1,PIAS1,MDM2,NFKB2,ARHGDIB,FAS,TDG,RHOV,NFKBIA,RCC1,FNBP1,ISG20,RFC3
Th1 and Th2 Activation Pathway	RNAseq_TT_20181025 - 2018-11-18 11:28 下午	1.27	0.135	#NUM!	CD247,MAP2K6,PIK3CA,TNFRSF4,ICAM1,PIK3R1,HLA-DQA1,LGALS9,PSEN2,CD8A,HLA-DQB2,TGFB1,ATM,RUNX3,IL2RG,IL4R,PIK3R3,IL18,CD80,IL10RA,APH1B,HLA-DOB,IL2RA,JAK3,HLA-DQA2
Th1 Pathway	RNAseq_TT_20181025 - 2018-11-18 11:28 下午	1.45	0.148	-1.604	CD247,MAP2K6,RUNX3,PIK3CA,ICAM1,PIK3R1,HLA-DQA1,LGALS9,PSEN2,CD8A,PIK3R3,IL18,HLA-DQB2,CD80,IL10RA,APH1B,HLA-DOB,HLA-DQA2,JAK3,ATM
Th2 Pathway	RNAseq_TT_20181025 - 2018-11-18 11:28 下午	1.06	0.133	-1.291	CD247,RUNX3,IL4R,PIK3CA,IL2RG,ICAM1,TNFRSF4,PIK3R1,HLA-DQA1,PSEN2,PIK3R3,HLA-DQB2,CD80,TGFB1,APH1B,HLA-DOB,IL2RA,HLA-DQA2,JAK3,ATM
GP6 Signaling Pathway	RNAseq_TT_20181025 - 2018-11-18 11:28 下午	1.24	0.142	-0.688	FYN,COL19A1,PIK3CA,AKT2,CAMK4,PIK3R1,COL9A3,LAMC3,GSK3A,ITPR1,COL28A1,PIK3R3,PRKCE,PRKCH,PRKD3,LCP2,PRKCA,ATM,RASGRP2
IL-7 Signaling Pathway	RNAseq_TT_20181025 - 2018-11-18 11:28 下午	0.78	0.132	-0.632	PIK3R3,FYN,IL2RG,AKT2,PIK3CA,CCND3,PIK3R1,GSK3A,CXCR5,JAK3,CDC25A,ATM
Opioid Signaling Pathway	RNAseq_TT_20181025 - 2018-11-18 11:28 下午	0.464	0.106	-1.177	MAP2K6,RAP2B,GRIN1,FYN,AKT2,CAMK4,GRK2,RALB,NFKB2,PPP3CC,ITPR1,PRKAG1,BRAF,BLK,GNB1,ADCY9,RRAS2,NFKBIA,RGS5,RPS6KB2,PRKCE,PNOC,PRKCH,PRKD3,MAP2K5,PRKCA
Adrenomedullin signaling pathway	RNAseq_TT_20181025 - 2018-11-18 11:28 下午	0.963	0.125	-1.225	MAP2K6,ADM,RAP2B,KCNN3,AKT2,PLCB2,PIK3CA,CALCRL,CAMK4,PIK3R1,RALB,MYLK,GSK3A,CEBPB,NFKB2,ITPR1,PLCH2,PRKAG1,BRAF,PIK3R3,ADCY9,IL18,RRAS2,MAP2K5,ATM
Th17 Activation Pathway	RNAseq_TT_20181025 - 2018-11-18 11:28 下午	0.283	0.0989	-3	TRAF6,HSP90B1,NFAT5,HSP90AB1,IL21R,HSP90AA1,NFKB2,JAK3,IRAK2
Endocannabinoid Developing Neuron Pathway	RNAseq_TT_20181025 - 2018-11-18 11:28 下午	0.786	0.126	-0.775	MAP2K6,RAP2B,AKT2,PIK3CA,PIK3R1,RALB,MLST8,PRKAG1,PIK3R3,GNB1,BRAF,ADCY9,RRAS2,MGLL,MAP2K5,ATM
Apelin Pancreas Signaling Pathway	RNAseq_TT_20181025 - 2018-11-18 11:28 下午	0.742	0.14	0.707	PIK3R3,PIK3CA,DDIT3,ERN1,PIK3R1,NFKB2,PRKAG1,ATM
Apelin Liver Signaling Pathway	RNAseq_TT_20181025 - 2018-11-18 11:28 下午	0	0.0769	#NUM!	GSK3A,FAS
Apelin Cardiac Fibroblast Signaling Pathway	RNAseq_TT_20181025 - 2018-11-18 11:28 下午	0.804	0.182	0	AKT2,TGFB1,TGFB3,PRKAG1
Apelin Adipocyte Signaling Pathway	RNAseq_TT_20181025 - 2018-11-18 11:28 下午	0	0.075	-0.816	ADCY9,CAT,LIPE,MGST3,OPN1SW,PRKAG1
Apelin Endothelial Signaling Pathway	RNAseq_TT_20181025 - 2018-11-18 11:28 下午	2.73	0.184	-1.46	RAP2B,PIK3CA,PLCB2,AKT2,ICAM1,CAMK4,BORCS8-MEF2B,SMAD3,PIK3R1,RALB,MEF2A,NFKB2,PRKAG1,MEF2B,PIK3R3,ADCY9,RRAS2,RPS6KB2,PRKCE,PRKCH,PRKD3,PRKCA,ATM
Apelin Muscle Signaling Pathway	RNAseq_TT_20181025 - 2018-11-18 11:28 下午	0.276	0.111	#NUM!	AKT2,PRKAG1
GM-CSF Signaling	RNAseq_TT_20181025 - 2018-11-18 11:28 下午	1.12	0.152	0.302	ETS1,RAP2B,PIK3R3,AKT2,PIK3CA,RRAS2,PIM1,PIK3R1,RALB,PPP3CC,BCL2A1,ATM
Complement System	RNAseq_TT_20181025 - 2018-11-18 11:28 下午	0.848	0.162	#NUM!	CD55,C5AR1,C4BPB,ITGAM,C8G,CR2
Eicosanoid Signaling	RNAseq_TT_20181025 - 2018-11-18 11:28 下午	0.71	0.134	-1.633	PLA2G16,PLA2G6,LCAT,LTC4S,PLA2G4B,RARRES3,GGT1,PAFAH1B3,DPEP2
Ephrin Receptor Signaling	RNAseq_TT_20181025 - 2018-11-18 11:28 下午	0.435	0.106	0.258	RAP2B,FYN,GRIN1,PAK4,AKT2,SH2D3C,RALB,GNB5,VEGFB,GNG13,GNAZ,BCAR1,PGF,GNB1,GNB4,RRAS2,CFL2,EFNA5,PDGFD
